# Supplementary material for: Reactive astrocytic S1P3 signaling modulates the blood–tumor barrier in brain metastases
Source: Nat Commun. 2018 Jul 13;9:2705. doi: 10.1038/s41467-018-05030-w (PMC6045677; doi:10.1038/s41467-018-05030-w)
Supplement: Supplementary file 4 — Supplementary Data 1 [file 41467_2018_5030_MOESM4_ESM.xlsx]

## Sheet: p<0.05
Supplementary Data 1: Mouse microarray
Column	Probeset ID	Gene Symbol	Gene Title	RefSeq Transcript ID		Magnitude	Var Score	Modul Median	Ordinal Score	Composite	p-value	Mean(L)	Mean(NL)	MeanRatio(L/NL)	MeanDiff(L-NL)	FoldChange(L/NL)	FoldChange(L/NL) (Description)		Probe Set ID	Gril_11L.mas5-Signal	Gril_11NL.mas5-Signal	Gril_12L.mas5-Signal	Gril_12NL.mas5-Signal	Gril_13L.mas5-Signal	Gril_13NL.mas5-Signal	Gril_6L.mas5-Signal	Gril_6NL.mas5-Signal	Gril_8L.mas5-Signal	Gril_8NL.mas5-Signal	Gril_H1.mas5-Signal	Gril_H2.mas5-Signal	Gril_H3.mas5-Signal	Gril_H4.mas5-Signal	MedianL	NL22-MEDL	NL25-MEDL	NL27-MEDL	NL2-MEDL	NL30-MEDL	MedianNL	L22-MEDNL	L25-MEDNL	L27-MEDNL	L2-MEDNL	L30-MEDNL	MedL-MedNL	Modul Median	GM	SSB
15923	1431609_a_at	Acp5	acid phosphatase 5, tartrate resistant	NM_001102404 /// NM_001102405 /// NM_007388		1	0.726465	1	1	0.931616	0.00791317	6.16301	4.87954	2.43424	1.28347	2.43424	Greater than 0		1431609_a_at	28.1131	9.96712	39.4674	12.4208	14.8902	11.2228	39.0858	7.58842	36.4659	6.87085	8.08564	8.56335	7.52432	7.90357	36.4659	1	1	1	1	1	9.96712	1	1	1	1	1	26.4988	1	20.6092	1208.95
12179	1427865_at	LOC100503322 /// LOC100503686	hypothetical LOC100503322 /// hypothetical LOC100503686	XR_105141 /// XR_105142 /// XR_105143 /// XR_105144 /// XR_106196 /// XR_107931		1	0.702068	1	1	0.925517	0.00279655	7.94521	6.69584	2.37738	1.24937	2.37738	Greater than 0		1427865_at	87.3232	18.3606	145.837	86.2499	110.075	32.0474	101.721	34.2371	158.352	46.4437	135.913	86.5242	117.419	135.458	110.075	1	1	1	1	1	34.2371	1	1	1	1	1	75.8377	1	82.0647	14897.2
11131	1426817_at	Mki67	antigen identified by monoclonal antibody Ki 67	NM_001081117		1	0.696822	1	1	0.924205	0.0187789	7.91259	6.632	2.42938	1.28059	2.42938	Greater than 0		1426817_at	69.237	20.9826	88.1359	47.6341	64.9256	37.2758	124.086	43.5661	123.44	17.8511	13.6628	19.9062	21.4827	14.2389	88.1359	1	1	1	1	1	37.2758	1	1	1	1	1	50.8602	1	63.7134	9151.53
1629	1417290_at	Lrg1	leucine-rich alpha-2-glycoprotein 1	NM_029796		1	0.696026	1	1	0.924007	0.0378195	8.31141	7.27577	2.05002	1.03564	2.05002	Greater than 0		1417290_at	88.8368	47.3724	134.625	52.3908	98.0994	86.0979	140.935	68.834	122.272	28.5706	6.10763	4.74124	0.51885	7.50832	122.272	1	1	1	1	1	52.3908	1	1	1	1	1	69.8808	1	86.8034	9090.34
5227	1420913_at	Slco2a1	solute carrier organic anion transporter family, member 2a1	NM_033314		1	0.681081	1	1	0.92027	0.013642	8.2508	6.76903	2.79292	1.48178	2.79292	Greater than 0		1420913_at	84.1963	17.3472	133.829	58.9929	81.7238	35.9916	182.541	56.372	159.372	22.5148	14.8209	41.2998	19.2754	17.2091	133.829	1	1	1	1	1	35.9916	1	1	1	1	1	97.8379	1	83.2881	20289.9
11327	1427013_at	Car9	carbonic anhydrase 9	NM_139305		1	0.675619	1	1	0.918905	0.00273384	7.17763	4.9999	4.52442	2.17773	4.52442	Greater than 0		1427013_at	59.0841	9.03398	97.2006	28.6797	26.4415	5.41943	64.3204	14.9145	89.6502	9.77974	9.04096	9.32062	9.71731	7.47063	64.3204	1	1	1	1	1	9.77974	1	1	1	1	1	54.5407	1	40.4524	7229.08
19505	1435191_at	Cdsn	corneodesmosin	NM_001008424		1	0.671506	1	1	0.917876	0.020632	5.81427	4.4621	2.55295	1.35216	2.55295	Greater than 0		1435191_at	28.0218	9.40099	19.5184	15.618	45.2822	21.7839	41.1674	5.07782	39.2724	7.86954	5.98818	8.8436	2.74655	6.75117	39.2724	1	1	1	1	1	9.40099	1	1	1	1	1	29.8714	1	23.3012	1288.49
1523	1417184_s_at	Hbb-b1 /// Hbb-b2 /// LOC100503605	hemoglobin, beta adult major chain /// hemoglobin, beta adult minor chain /// hemoglobi	NM_008220 /// NM_016956 /// XM_003084713 /// XM_003084714 /// XM_003084715 /// XM_00308		1	0.655343	1	1	0.913836	0.0033478	10.4095	9.04632	2.57248	1.36316	2.57248	Greater than 0		1417184_s_at	244.236	94.2033	612.17	303.919	467.984	119.095	674.153	170.937	622.178	237.718	700.193	459.212	647.158	642.82	612.17	1	1	1	1	1	170.937	1	1	1	1	1	441.232	1	354.659	287251
21487	1437173_at	S1pr3	sphingosine-1-phosphate receptor 3	NM_010101		1	0.654432	1	1	0.913608	0.0248988	10.5163	9.19522	2.49857	1.3211	2.49857	Greater than 0		1437173_at	567.323	179.034	729.2	419.121	491.236	394.745	884.05	273.298	546.808	83.348	83.7022	86.6278	70.0571	85.7627	567.323	1	1	1	1	1	273.298	1	1	1	1	1	294.025	1	456.816	349343
648	1416309_at	Nusap1	nucleolar and spindle associated protein 1	NM_001042652 /// NM_133851		1	0.630099	1	1	0.907525	0.0219799	7.18846	5.94309	2.3708	1.24538	2.3708	Greater than 0		1416309_at	82.5707	23.2464	98.6116	56.3877	47.002	44.1992	120.212	40.8752	91.9668	14.8287	22.1298	18.9012	15.2774	19.2539	91.9668	1	1	1	1	1	40.8752	1	1	1	1	1	51.0916	1	61.99	6803.02
22972	1438658_a_at	S1pr3	sphingosine-1-phosphate receptor 3	NM_010101		1	0.615802	1	1	0.90395	0.0200696	11.0765	9.80101	2.4208	1.27548	2.4208	Greater than 0		1438658_a_at	768.847	266.069	1215.91	567.006	692.796	562.706	1543.31	412.393	907.699	190.024	131.182	127.876	98.1124	106.967	907.699	1	1	1	1	1	412.393	1	1	1	1	1	495.305	1	712.676	979919
36343	1452040_a_at	Cdca3	cell division cycle associated 3	NM_013538		1	0.601751	1	1	0.900438	0.0096243	7.55771	6.45397	2.1491	1.10374	2.1491	Greater than 0		1452040_a_at	81.5649	25.4615	104.217	61.4968	59.1787	38.3939	104.487	37.8767	55.5634	28.1683	12.0447	23.1344	11.2661	11.0721	81.5649	1	1	1	1	1	37.8767	1	1	1	1	1	43.6882	1	59.6408	4563.07
42571	1458268_s_at	Igfbp3	insulin-like growth factor binding protein 3	NM_008343		1	0.600355	1	1	0.900089	0.0260225	10.6912	9.22716	2.75875	1.46402	2.75875	Greater than 0		1458268_s_at	345.126	92.0609	603.372	326.285	297.224	173.221	552.482	216.222	759.018	82.9141	40.1995	42.3125	43.0166	39.2871	552.482	1	1	1	1	1	173.221	1	1	1	1	1	379.261	1	344.793	277728
3354	1419015_at	Wisp2	WNT1 inducible signaling pathway protein 2	NM_016873		1	0.599498	1	1	0.899874	0.0117724	5.84062	4.45629	2.61052	1.38434	2.61052	Greater than 0		1419015_at	55.3092	8.65691	15.7295	11.5993	27.835	13.4694	53.6536	4.3019	75.1215	3.43568	2.24997	0.739733	5.88775	0.703574	53.6536	1	1	1	1	1	8.65691	1	1	1	1	1	44.9967	1	26.9112	3466.51
8360	1424046_at	Bub1	budding uninhibited by benzimidazoles 1 homolog (S. cerevisiae)	NM_001113179 /// NM_009772		1	0.596794	1	1	0.899199	0.0230911	6.39378	5.3215	2.10275	1.07228	2.10275	Greater than 0		1424046_at	70.4884	23.1409	63.3612	40.1593	29.0328	28.6807	94.4034	28.4894	74.8351	13.3307	7.97558	10.435	8.95399	5.54614	70.4884	1	1	1	1	1	28.4894	1	1	1	1	1	41.9991	1	46.5922	3933.08
15125	1430811_a_at	Nuf2	NUF2, NDC80 kinetochore complex component, homolog (S. cerevisiae)	NM_023284		1	0.593637	1	1	0.898409	0.00977337	6.33936	5.32672	2.0176	1.01264	2.0176	Greater than 0		1430811_a_at	63.0935	17.25	56.6509	37.4625	29.4763	17.4282	87.6815	18.4438	46.4374	12.6291	23.5629	26.5956	26.8161	20.5644	56.6509	1	1	1	1	1	17.4282	1	1	1	1	1	39.2226	1	38.6553	3244.53
44498	1460197_a_at	Steap4	STEAP family member 4	NM_054098		0.73703	0.85469	1	1	0.89793	0.047566	6.48554	5.68891	1.73703	0.79662	1.73703	Greater than 0		1460197_a_at	50.5124	14.846	43.0433	21.0745	34.9215	21.4473	58.028	16.8289	47.4466	10.5023	10.6197	12.9833	1.25467	7.884	47.4466	1	1	1	1	1	16.8289	1	1	1	1	1	30.6177	1	31.8651	2227.64
2688	1418349_at	Hbegf	heparin-binding EGF-like growth factor	NM_010415		0.87632	0.708739	1	1	0.896265	0.00790135	9.71645	8.80854	1.87632	0.907909	1.87632	Greater than 0		1418349_at	474.303	234.024	429.855	321.911	325.147	207.596	465.861	240.034	368.827	129.502	150.265	180.443	163.451	151.488	429.855	1	1	1	1	1	234.024	1	1	1	1	1	195.831	1	319.706	86662
8268	1423954_at	C3	complement component 3	NM_009778		1	0.583436	1	1	0.895859	0.0159118	8.81437	7.60423	2.31359	1.21014	2.31359	Greater than 0		1423954_at	188.456	39.5388	125.963	73.6479	58.4012	44.4364	201.83	73.7138	138.921	28.6985	21.6416	15.1021	21.7741	25.5493	138.921	1	1	1	1	1	44.4364	1	1	1	1	1	94.4846	1	97.3606	20569.4
4042	1419703_at	Col5a3	collagen, type V, alpha 3	NM_016919		1	0.58178	1	1	0.895445	0.011574	8.09792	7.05818	2.05586	1.03974	2.05586	Greater than 0		1419703_at	121.092	62.8848	104.263	59.8088	106.323	72.359	223.587	84.4343	186.883	48.4475	11.688	10.1462	11.3873	14.4404	121.092	1	1	1	1	1	62.8848	1	1	1	1	1	58.2069	1	107.008	17157.3
32935	1448627_s_at	Pbk	PDZ binding kinase	NM_023209		1	0.573565	1	1	0.893391	0.00924369	8.30745	7.18163	2.18226	1.12583	2.18226	Greater than 0		1448627_s_at	186.755	44.7276	198.186	104.045	93.5929	59.417	199.567	97.0338	107.687	25.2023	9.43778	22.327	13.5759	11.557	186.755	1	1	1	1	1	59.417	1	1	1	1	1	127.338	1	111.621	20735.5
28556	1444242_at	Slco2a1	Solute carrier organic anion transporter family, member 2a1	NM_033314		1	0.565154	1	1	0.891288	0.00857178	6.19782	4.48082	3.28753	1.717	3.28753	Greater than 0		1444242_at	47.817	8.06025	63.542	12.2132	23.4153	8.63429	19.1266	17.537	73.8438	3.86016	7.53168	9.85781	5.29133	6.07071	47.817	1	1	1	1	1	8.63429	1	1	1	1	1	39.1827	1	27.805	3148.49
3852	1419513_a_at	Ect2	ect2 oncogene	NM_001177625 /// NM_001177626 /// NM_007900		1	0.560082	1	1	0.89002	0.0326183	6.73982	5.63273	2.1541	1.10708	2.1541	Greater than 0		1419513_a_at	58.2013	19.3459	68.956	52.2337	40.437	29.0734	69.4077	25.6835	46.6172	7.45208	17.0754	20.6643	17.4748	18.8623	58.2013	1	1	1	1	1	25.6835	1	1	1	1	1	32.5179	1	41.7408	2244.92
38997	1454694_a_at	Top2a	topoisomerase (DNA) II alpha	NM_011623		1	0.553341	1	1	0.888335	0.0366759	8.02265	6.89578	2.18384	1.12687	2.18384	Greater than 0		1454694_a_at	139.475	42.1701	155.983	106.493	96.9047	73.0532	179.027	87.5959	101.388	30.2344	14.8473	31.261	21.6672	14.0341	139.475	1	1	1	1	1	73.0532	1	1	1	1	1	66.4219	1	101.232	11104.3
11122	1426808_at	Lgals3	lectin, galactose binding, soluble 3	NM_001145953 /// NM_010705		1	0.550568	1	1	0.887642	0.0250603	10.0332	8.0549	3.94031	1.97831	3.94031	Greater than 0		1426808_at	746.885	108.775	357.458	105.778	147.634	124.72	309.459	84.2094	640.178	32.6562	16.8272	22.6115	7.77318	14.7905	357.458	1	1	1	1	1	105.778	1	1	1	1	1	251.681	1	265.775	304668
893	1416554_at	Pdlim1	PDZ and LIM domain 1 (elfin)	NM_016861		1	0.546739	1	1	0.886685	0.00236215	9.68686	8.49243	2.28855	1.19443	2.28855	Greater than 0		1416554_at	162.59	73.2751	404.105	199.113	210.797	85.8685	518.425	133.967	449.508	125.326	54.8891	80.5748	64.9585	77.4906	404.105	1	1	1	1	1	125.326	1	1	1	1	1	278.778	1	236.297	127210
3806	1419467_at	Clec14a	C-type lectin domain family 14, member a	NM_025809		1	0.544916	1	1	0.886229	0.00265634	8.28972	7.20273	2.1243	1.08699	2.1243	Greater than 0		1419467_at	80.9825	35.0779	155.411	88.1211	126.21	93.4155	196.896	69.3922	123.127	57.1408	16.9917	26.9757	14.3917	14.7421	126.21	1	1	1	1	1	69.3922	1	1	1	1	1	56.8183	1	102.577	11524.6
6176	1421862_a_at	Vamp1	vesicle-associated membrane protein 1	NM_001080557 /// NM_009496		1	0.536745	1	1	0.884186	0.0168683	7.75011	6.68087	2.09832	1.06924	2.09832	Greater than 0		1421862_a_at	51.8578	26.6564	66.6138	28.6804	68.8313	20.4486	160.47	35.3835	90.8739	32.288	48.655	34.9556	81.6084	80.1391	68.8313	1	1	1	1	1	28.6804	1	1	1	1	1	40.1508	1	58.2104	8713.7
44630	1460330_at	Anxa3	annexin A3	NM_013470		1	0.522651	1	1	0.880663	0.0109991	10.3468	9.08604	2.39616	1.26072	2.39616	Greater than 0		1460330_at	251.635	96.1916	549.442	316.098	298.254	149.625	806.157	190.789	570.066	126.658	57.7986	47.5186	50.7414	48.5577	549.442	1	1	1	1	1	149.625	1	1	1	1	1	399.817	1	335.491	254783
19637	1435323_a_at	Mboat1	membrane bound O-acyltransferase domain containing 1	NM_153546		1	0.52053	1	1	0.880132	0.0127667	9.18885	7.98855	2.29787	1.2003	2.29787	Greater than 0		1435323_a_at	89.9504	48.8083	123.127	61.1861	132.085	57.4107	315.837	47.2384	202.954	55.3505	94.3265	85.6209	105.03	98.2561	132.085	1	1	1	1	1	55.3505	1	1	1	1	1	76.7344	1	113.395	35278.8
33472	1449164_at	Cd68	CD68 antigen	NM_009853		1	0.518166	1	1	0.879542	0.0363601	9.60338	8.5916	2.0164	1.01178	2.0164	Greater than 0		1449164_at	196.88	136.501	435.567	204.01	171.694	136.21	422.007	153.482	471.303	92.3039	76.4989	60.8748	59.9859	62.6011	422.007	1	1	1	1	1	136.501	1	1	1	1	1	285.506	1	241.996	95051.8
7376	1423062_at	Igfbp3	insulin-like growth factor binding protein 3	NM_008343		1	0.513099	1	1	0.878275	0.033343	10.7989	9.58883	2.31356	1.21011	2.31356	Greater than 0		1423062_at	681.083	218.595	1081.84	641.324	527.257	368.461	799.352	470.323	1438.63	207.252	66.0173	78.2295	79.8191	77.5571	799.352	1	1	1	1	1	368.461	1	1	1	1	1	430.891	1	643.411	687594
7819	1423505_at	Tagln	transgelin	NM_011526		1	0.507289	1	1	0.876822	0.0263175	10.7254	9.29908	2.68769	1.42637	2.68769	Greater than 0		1423505_at	241.417	132.248	435.416	253.156	326.416	145.624	561.723	156.505	897.034	83.7437	58.7144	72.7232	58.5658	68.6052	435.416	1	1	1	1	1	145.624	1	1	1	1	1	289.792	1	323.328	285857
19062	1434748_at	Ckap2	cytoskeleton associated protein 2	NM_001004140		1	0.503308	1	1	0.875827	0.00935972	7.09058	5.64418	2.72528	1.4464	2.72528	Greater than 0		1434748_at	68.9591	15.0079	85.3486	56.5616	31.7041	20.8822	71.0492	21.0734	46.0386	8.03118	9.65667	7.94549	9.89064	11.0321	68.9591	1	1	1	1	1	20.8822	1	1	1	1	1	48.0769	1	42.4656	3295.8
4038	1419699_at	Scgb3a1	secretoglobin, family 3A, member 1	NM_054037 /// NM_170727		1	0.496295	1	1	0.874074	0.00717323	10.0034	8.53505	2.76699	1.46832	2.76699	Greater than 0		1419699_at	289.57	136.975	478.071	226.018	266.76	95.1177	922.364	272.839	672.308	95.6499	4.83383	5.55988	6.76	9.96247	478.071	1	1	1	1	1	136.975	1	1	1	1	1	341.096	1	345.567	324891
40553	1456250_x_at	Tgfbi	transforming growth factor, beta induced	NM_009369		1	0.495795	1	1	0.873949	0.0320234	8.02042	6.82081	2.29678	1.19961	2.29678	Greater than 0		1456250_x_at	107.978	46.5501	155.201	57.1625	55.2558	49.7222	202.875	51.059	248.339	80.3576	42.1965	55.5944	41.4603	39.849	155.201	1	1	1	1	1	51.059	1	1	1	1	1	104.142	1	105.45	23502.9
42363	1458060_at	Ldlrap1	Low density lipoprotein receptor adaptor protein 1	NM_145554		1	0.492092	1	1	0.873023	0.0309686	7.7016	6.54389	2.23103	1.15771	2.23103	Greater than 0		1458060_at	55.4345	25.1076	54.2015	25.8448	37.218	24.6707	127.578	25.8508	93.0099	36.7201	16.1278	17.4953	18.1663	17.7724	55.4345	1	1	1	1	1	25.8448	1	1	1	1	1	29.5897	1	50.5636	5255.48
8088	1423774_a_at	Prc1	protein regulator of cytokinesis 1	NM_145150		1	0.488286	1	1	0.872071	0.0182761	8.23855	7.02414	2.32047	1.21441	2.32047	Greater than 0		1423774_a_at	114.646	27.2004	147.17	94.1662	60.5982	39.3865	139.862	61.7926	78.509	20.0341	15.7708	18.1727	19.1808	12.8148	114.646	1	1	1	1	1	39.3865	1	1	1	1	1	75.2593	1	78.3365	8892.65
3298	1418959_at	Tmprss5	transmembrane protease, serine 5 (spinesin)	NM_030709		1	0.486926	1	1	0.871731	0.0130976	7.83874	6.51965	2.49508	1.31909	2.49508	Greater than 0		1418959_at	55.9997	28.0783	65.2122	40.2435	52.2341	25.0519	131.535	29.0022	133.932	52.5227	47.6679	26.3865	37.3081	41.1962	65.2122	1	1	1	1	1	29.0022	1	1	1	1	1	36.21	1	61.3811	6970.36
4005	1419666_x_at	Nupr1	nuclear protein 1	NM_019738		1	0.484493	1	1	0.871123	0.0262231	9.78907	8.09442	3.23698	1.69465	3.23698	Greater than 0		1419666_x_at	152.136	58.7571	357.375	114.141	81.8825	51.1556	295.476	73.8408	512.688	43.7092	44.4023	57.6947	46.6488	51.4189	295.476	1	1	1	1	1	58.7571	1	1	1	1	1	236.719	1	174.116	111927
33381	1449073_at	Flnc	filamin C, gamma	NM_001081185		0.97178	0.510201	1	1	0.870495	0.00391865	7.21371	6.23421	1.97178	0.979501	1.97178	Greater than 0		1449073_at	77.4469	23.184	39.0627	26.7257	26.3995	23.3256	40.629	15.7726	51.1472	18.7841	9.36329	6.68932	6.74416	7.80467	40.629	1	1	1	1	1	23.184	1	1	1	1	1	17.445	1	34.2477	1610.19
11766	1427452_at	Gm5045 /// Rpl7	predicted gene 5045 /// ribosomal protein L7	NM_011291 /// XM_897218 /// XM_919702		1	0.480616	1	1	0.870154	0.0239236	8.49142	7.35627	2.19641	1.13515	2.19641	Greater than 0		1427452_at	94.6758	33.2941	191.813	101.08	58.1912	44.0918	260.155	44.5463	287.777	35.6506	14.1011	9.45365	8.47739	10.7713	191.813	1	1	1	1	1	44.0918	1	1	1	1	1	147.721	1	115.127	40189
18360	1434046_at	AA467197	expressed sequence AA467197	NM_001004174		1	0.48052	1	1	0.87013	0.026274	8.42381	6.8673	2.94143	1.55652	2.94143	Greater than 0		1434046_at	88.5932	38.6993	211.309	97.8213	76.1758	42.2308	284.32	46.157	143.936	19.6935	13.1857	11.7309	14.621	14.6352	143.936	1	1	1	1	1	42.2308	1	1	1	1	1	101.705	1	104.894	31330
33290	1448982_at	Klk6	kallikrein related-peptidase 6	NM_001164696 /// NM_001164697 /// NM_001164698 /// NM_011177		1	0.474653	1	1	0.868663	0.00672125	11.1193	8.66203	5.49184	2.45729	5.49184	Greater than 0		1448982_at	237.246	90.7055	725.597	168.075	545.958	128.602	1627.63	69.5969	1715.37	346.975	382.209	72.2462	345.501	192.199	725.597	1	1	1	1	1	128.602	1	1	1	1	1	596.996	1	565.576	1.63851e+06
3459	1419120_at	Lyl1	lymphoblastomic leukemia 1	NM_008535		0.76549	0.706126	1	1	0.867904	0.00460165	7.14775	6.32768	1.76549	0.820069	1.76549	Greater than 0		1419120_at	60.2772	18.6758	63.8502	42.7822	46.1623	36.7462	74.6719	36.3471	78.4025	35.49	10.4893	15.0683	11.3371	16.4783	63.8502	1	1	1	1	1	36.3471	1	1	1	1	1	27.5031	1	49.3405	2350.79
13549	1429235_at	Galntl2	UDP-N-acetyl-alpha-D-galactosamine:polypeptide N-acetylgalactosaminyltransferase-like 2	NM_030166		1	0.470852	1	1	0.867713	0.0184603	8.18519	7.05397	2.19045	1.13123	2.19045	Greater than 0		1429235_at	195.096	115.666	68.1354	45.6974	103.452	44.6892	196.078	81.9987	229.516	55.1671	17.0796	7.96626	12.8543	8.59265	195.096	1	1	1	1	1	55.1671	1	1	1	1	1	139.929	1	113.55	20165.4
21585	1437271_at	Clcf1	cardiotrophin-like cytokine factor 1	NM_019952		0.94784	0.517608	1	1	0.866362	0.00857854	6.70417	5.74229	1.94784	0.961872	1.94784	Greater than 0		1437271_at	56.4397	17.7107	53.9784	21.9915	33.2215	19.9643	32.236	21.7436	94.5403	22.8886	8.07654	4.86579	9.96701	7.84931	53.9784	1	1	1	1	1	21.7436	1	1	1	1	1	32.2348	1	37.4715	2759.49
5013	1420699_at	Clec7a	C-type lectin domain family 7, member a	NM_020008		1	0.462278	1	1	0.865569	0.0387363	7.92882	6.25993	3.17969	1.66889	3.17969	Greater than 0		1420699_at	66.6156	31.0797	194.136	93.1843	62.4066	34.2757	157.583	30.235	264.899	23.3046	15.1709	4.70146	2.98465	0.571881	157.583	1	1	1	1	1	31.0797	1	1	1	1	1	126.503	1	95.772	28468.8
5228	1420914_at	Slco2a1	solute carrier organic anion transporter family, member 2a1	NM_033314		0.84688	0.612269	1	1	0.864787	0.0111031	6.4827	5.5976	1.84688	0.885091	1.84688	Greater than 0		1420914_at	36.6517	9.08073	44.355	21.6713	20.6498	17.954	26.8665	18.6444	34.0152	8.50287	5.08754	9.71027	6.22068	5.59685	34.0152	1	1	1	1	1	17.954	1	1	1	1	1	16.0613	1	23.8392	751.428
8028	1423714_at	Asf1b	ASF1 anti-silencing function 1 homolog B (S. cerevisiae)	NM_024184		0.7617	0.693989	1	1	0.863922	0.0332615	7.55778	6.74081	1.7617	0.816967	1.7617	Greater than 0		1423714_at	92.9801	31.2689	92.4464	59.0842	51.0354	43.0788	76.7725	30.5076	85.9358	24.9384	21.5473	24.4808	18.5859	9.56002	85.9358	1	1	1	1	1	31.2689	1	1	1	1	1	54.6669	1	58.8048	4422.29
10592	1426278_at	Ifi27l2a	interferon, alpha-inducible protein 27 like 2A	NM_029803		1	0.453169	1	1	0.863292	0.0197838	10.0102	8.3131	3.2425	1.69711	3.2425	Greater than 0		1426278_at	326.378	64.9024	562.186	421.009	145.66	61.8709	447.779	70.1018	537.722	46.4532	33.4838	23.2195	20.3827	34.3646	447.779	1	1	1	1	1	64.9024	1	1	1	1	1	382.876	1	268.406	183708
18714	1434400_at	Tgif2	TGFB-induced factor homeobox 2	NM_173396		0.74678	0.704771	1	1	0.862888	0.00230107	7.5719	6.76721	1.74678	0.804697	1.74678	Greater than 0		1434400_at	110.31	42.6773	70.1543	50.9863	72.8136	49.1017	73.8558	50.7821	80.5337	29.2797	33.7994	43.0407	34.7522	33.2859	73.8558	1	1	1	1	1	49.1017	1	1	1	1	1	24.7541	1	63.0494	3416.58
681	1416342_at	Tnc	tenascin C	NM_011607		1	0.448377	1	1	0.862094	0.0199026	7.15604	6.04001	2.16749	1.11603	2.16749	Greater than 0		1416342_at	58.6247	21.6258	57.2182	41.179	39.0723	26.9817	120.961	53.6319	89.8565	20.7178	27.299	85.4639	41.0819	43.0487	58.6247	1	1	1	1	1	26.9817	1	1	1	1	1	31.643	1	52.9869	4064.11
23740	1439426_x_at	Lyz1	lysozyme 1	NM_013590		1	0.441499	1	1	0.860375	0.0262321	10.3647	9.11657	2.37525	1.24808	2.37525	Greater than 0		1439426_x_at	401.905	249.764	1698.34	634.826	426.923	294.009	1960.47	311.228	2364.65	181.73	116.427	55.3683	54.5446	78.3606	1698.34	1	1	1	1	1	294.009	1	1	1	1	1	1404.33	1	852.384	2.68399e+06
32540	1448232_x_at	Gm5620 /// Gm6682 /// Tuba1a /// Tuba1b /// Tuba1c	predicted gene 5620 /// predicted gene 6682 /// tubulin, alpha 1A /// tubulin, alpha 1B	NM_009448 /// NM_011653 /// NM_011654 /// NR_033599 /// XM_003086752 /// XM_486246 ///		0.89399	0.545686	1	1	0.859919	0.00461056	8.56978	7.64835	1.89399	0.921427	1.89399	Greater than 0		1448232_x_at	119.765	85.2689	119.04	50.247	58.8007	31.2759	130.698	34.7122	74.7344	23.7614	22.7391	21.7664	12.3366	18.4765	119.04	1	1	1	1	1	34.7122	1	1	1	1	1	84.3273	1	72.8303	7715.72
33006	1448698_at	Ccnd1	cyclin D1	NM_007631		1	0.438213	1	1	0.859553	0.0293763	11.4823	10.4417	2.05717	1.04066	2.05717	Greater than 0		1448698_at	806.331	481.064	1157.35	726.557	632.335	559.664	2169.11	704.001	1680.2	298.185	364.169	347.195	366.144	400.915	1157.35	1	1	1	1	1	559.664	1	1	1	1	1	597.681	1	921.479	1.35118e+06
8089	1423775_s_at	Prc1	protein regulator of cytokinesis 1	NM_145150		1	0.530266	0.9	1	0.857567	0.0208491	8.64344	7.07416	2.96758	1.56928	2.96758	Greater than 0		1423775_s_at	145.286	36.968	188.4	148.023	116.888	53.1246	242.103	90.4056	136.182	17.7444	16.5179	31.5601	28.1135	17.887	145.286	1	0	1	1	1	53.1246	1	1	1	1	1	92.1617	0.9	117.512	23289.6
7861	1423547_at	Lyz2	lysozyme 2	NM_017372		1	0.428905	1	1	0.857226	0.0307494	10.6858	9.22069	2.76092	1.46515	2.76092	Greater than 0		1423547_at	280.5	189.015	851.285	337.059	248.619	157.667	963.227	201.874	1406.45	149.497	59.4456	41.1771	41.6587	72.0517	851.285	1	1	1	1	1	189.015	1	1	1	1	1	662.27	1	478.519	737105
32870	1448562_at	Upp1	uridine phosphorylase 1	NM_001159401 /// NM_001159402 /// NM_009477		0.86915	0.558898	1	1	0.857012	0.0196455	7.9573	7.05492	1.86915	0.902384	1.86915	Greater than 0		1448562_at	70.2954	48.246	113.928	66.5843	58.2096	47.4331	131.534	51.5535	114.419	37.0242	17.5552	24.9997	16.2063	17.6233	113.928	1	1	1	1	1	48.246	1	1	1	1	1	65.6821	1	73.9227	5642.73
10662	1426348_at	Col4a1	collagen, type IV, alpha 1	NM_009931		1	0.42752	1	1	0.85688	0.00632883	10.121	9.10031	2.02888	1.02068	2.02888	Greater than 0		1426348_at	325.734	154.36	651.453	434.264	360.096	179.288	839.507	419.989	566.79	138.007	52.044	66.4357	66.0546	65.8893	566.79	1	1	1	1	1	179.288	1	1	1	1	1	387.502	1	406.949	200979
21310	1436996_x_at	Lyz1	lysozyme 1	NM_013590		1	0.422148	1	1	0.855537	0.0347605	11.2713	10.0326	2.35979	1.23866	2.35979	Greater than 0		1436996_x_at	617.867	466.146	1790.41	784.734	584.489	412.917	2125.07	523.558	2856.98	389.057	163.168	100.493	111.54	177.138	1790.41	1	1	1	1	1	466.146	1	1	1	1	1	1324.27	1	1055.12	2.91428e+06
7335	1423021_s_at	Insl3 /// Jak3	insulin-like 3 /// Janus kinase 3	NM_001190830 /// NM_010589 /// NM_013564		0.78348	0.633576	1	1	0.854264	0.0302426	8.0001	7.16541	1.78348	0.834696	1.78348	Greater than 0		1423021_s_at	95.8247	41.8717	86.5783	66.5566	59.9426	52.9676	111.646	58.5158	117.711	38.4374	14.627	22.6064	22.5196	20.8054	95.8247	1	1	1	1	1	52.9676	1	1	1	1	1	42.8572	1	73.0052	4552
21723	1437409_s_at	Gpr126	G protein-coupled receptor 126	NM_001002268		0.97589	0.439795	1	1	0.853921	0.0497148	8.48294	7.50044	1.97589	0.982502	1.97589	Greater than 0		1437409_s_at	200.062	115.842	200.257	117.975	135.351	97.6829	364.755	101.233	131.575	40.2462	68.8525	51.9418	51.9629	39.6935	200.062	1	1	1	1	1	101.233	1	1	1	1	1	98.8288	1	150.498	31250.4
4004	1419665_a_at	Nupr1	nuclear protein 1	NM_019738		1	0.414541	1	1	0.853635	0.0249809	10.2417	8.55974	3.20864	1.68196	3.20864	Greater than 0		1419665_a_at	218.821	104.485	686.77	253.253	144.262	107.524	598.192	115.069	1104.41	72.5574	70.854	96.7808	87.9781	91.2318	598.192	1	1	1	1	1	107.524	1	1	1	1	1	490.668	1	340.534	440818
9143	1424829_at	A830007P12Rik	RIKEN cDNA A830007P12 gene	NM_146115		0.79691	0.615916	1	1	0.853206	0.0393265	7.07263	6.22711	1.79691	0.845521	1.79691	Greater than 0		1424829_at	62.951	23.2364	61.6779	39.9828	25.7631	23.851	73.1649	21.3095	67.162	18.3159	14.064	9.53562	10.6633	11.0702	62.951	1	1	1	1	1	23.2364	1	1	1	1	1	39.7146	1	41.7415	2690.37
36264	1451961_a_at	Mbp	myelin basic protein	NM_001025245 /// NM_001025251 /// NM_001025254 /// NM_001025255 /// NM_001025256 /// NM		1	0.41154	1	1	0.852885	0.0351458	10.9757	9.85446	2.17536	1.12126	2.17536	Greater than 0		1451961_a_at	293.544	248.458	527.332	298.459	552.177	293.538	1365.38	202.736	682.475	219.488	529.582	491.321	522.767	494.429	552.177	1	1	1	1	1	248.458	1	1	1	1	1	303.719	1	468.359	465797
2437	1418098_at	Adcy4	adenylate cyclase 4	NM_080435		0.71715	0.692174	1	1	0.852331	0.0185062	8.41493	7.63491	1.71715	0.780013	1.71715	Greater than 0		1418098_at	129.299	59.1656	137.405	98.5104	99.2347	61.4908	129.787	92.868	137.606	37.6039	30.1253	32.1482	33.8858	33.9953	129.787	1	1	1	1	1	61.4908	1	1	1	1	1	68.2966	1	98.2971	8048.2
32126	1447812_x_at	Flnc	filamin C, gamma	NM_001081185		1	0.580451	0.9	0.928018	0.852117	0.0263397	7.77914	6.7647	2.02012	1.01444	2.02012	Greater than 0		1447812_x_at	68.1788	17.2072	40.3749	24.3047	23.0215	23.6878	55.2254	16.0236	48.8428	24.9726	8.88626	9.18821	13.5351	8.39544	48.8428	1	1	1	1	1	23.6878	1	1	0	1	1	25.155	0.9	34.1839	1675.66
42056	1457753_at	Tlr13	toll-like receptor 13	NM_205820		0.90265	0.504292	1	1	0.851736	0.0356507	7.92175	6.99374	1.90265	0.928012	1.90265	Greater than 0		1457753_at	55.7314	35.8046	117.751	70.079	75.9982	42.0236	162.535	64.2972	137.786	41.06	17.8948	19.1185	14.6844	19.0047	117.751	1	1	1	1	1	42.0236	1	1	1	1	1	75.7271	1	80.3065	8793.38
35463	1451160_s_at	Pvr	poliovirus receptor	NM_027514		0.84038	0.565763	1	1	0.851536	0.0467553	8.76285	7.88285	1.84038	0.880002	1.84038	Greater than 0		1451160_s_at	115.356	89.9328	155.256	89.3124	132.301	83.9975	257.9	84.6226	156.7	57.3535	42.0369	53.7653	55.2998	62.2224	155.256	1	1	1	1	1	84.6226	1	1	1	1	1	70.6332	1	122.273	16998.6
8689	1424375_s_at	Gimap4	GTPase, IMAP family member 4	NM_174990 /// NM_175048		1	0.505735	0.9	1	0.851434	0.00764316	8.42456	7.25712	2.24614	1.16745	2.24614	Greater than 0		1424375_s_at	178.94	64.8044	244.883	190.585	141.776	59.802	268.013	135.774	179.992	53.2407	6.07382	8.61685	6.87655	15.2431	179.992	1	0	1	1	1	64.8044	1	1	1	1	1	115.187	0.9	151.781	25948.5
21777	1437463_x_at	Tgfbi	transforming growth factor, beta induced	NM_009369		1	0.497337	0.9	1	0.849334	0.0413599	7.25667	6.04431	2.31717	1.21236	2.31717	Greater than 0		1437463_x_at	118.144	42.4799	123.898	57.7683	36.0636	46.4896	199.79	48.9592	194.518	53.7794	33.8158	45.009	30.6669	36.3648	123.898	1	1	1	1	1	48.9592	1	1	0	1	1	74.9389	0.9	92.189	17887.6
32456	1448148_at	Grn	granulin	NM_008175		0.90621	0.480371	1	1	0.846645	0.0171445	10.5462	9.61549	1.90621	0.93071	1.90621	Greater than 0		1448148_at	447.689	308.343	895.083	536.643	391.631	311.131	962.683	339.534	823.777	302.496	166.655	164.127	170.04	188.69	823.777	1	1	1	1	1	311.131	1	1	1	1	1	512.647	1	531.901	296775
210	1415871_at	Tgfbi	transforming growth factor, beta induced	NM_009369		1	0.385659	1	1	0.846415	0.0492727	8.63726	7.39145	2.3715	1.2458	2.3715	Greater than 0		1415871_at	84.0793	45.6959	167.029	76.2946	81.2533	52.5085	404.34	61.9037	288.548	84.0892	41.3949	49.6692	45.2354	46.0921	167.029	1	1	1	1	1	61.9037	1	1	1	1	1	105.125	1	134.574	49668.4
26429	1442115_at	Fam38b	family with sequence similarity 38, member B	NM_001039485		0.99441	0.389102	1	1	0.845878	0.0137343	9.19194	8.19598	1.99441	0.99596	1.99441	Greater than 0		1442115_at	107.577	64.6152	191.309	139.346	144.075	65.8192	370.98	156.546	257.91	75.1002	61.4812	69.7661	60.2946	66.0291	191.309	1	1	1	1	1	75.1002	1	1	1	1	1	116.209	1	157.328	32538.4
3492	1419153_at	2810417H13Rik	RIKEN cDNA 2810417H13 gene	NM_026515		0.66909	0.710029	1	1	0.84478	0.016704	7.16393	6.42486	1.66909	0.739066	1.66909	Greater than 0		1419153_at	81.8163	43.766	91.3821	58.9391	56.4958	37.7357	71.3202	44.8735	90.6289	36.8766	28.5697	38.923	33.0703	38.7314	81.8163	1	1	1	1	1	43.766	1	1	1	1	1	38.0503	1	61.3834	2871.41
38462	1454159_a_at	Igfbp2	insulin-like growth factor binding protein 2	NM_008342		1	0.474593	0.9	1	0.843648	0.00503516	11.3851	9.85842	2.88118	1.52666	2.88118	Greater than 0		1454159_a_at	275.372	148.288	1530.42	754.035	937.779	314.822	2317.38	338.491	1552.98	266.635	123.663	144.479	130.908	138.377	1530.42	1	1	1	1	1	314.822	0	1	1	1	1	1215.6	0.9	843.619	2.29599e+06
31677	1447363_s_at	Bub1b	budding uninhibited by benzimidazoles 1 homolog, beta (S. cerevisiae)	NM_009773		1	0.468974	0.9	1	0.842243	0.0370454	6.75567	5.73939	2.02269	1.01628	2.02269	Greater than 0		1447363_s_at	44.0959	13.9066	36.2604	30.9171	12.4957	18.7636	47.2401	15.0232	46.7101	3.34504	6.76932	10.9557	4.27227	5.80732	44.0959	1	1	1	1	1	15.0232	1	1	0	1	1	29.0726	0.9	26.8758	1099.28
4708	1420394_s_at	Gp49a /// Lilrb4	glycoprotein 49 A /// leukocyte immunoglobulin-like receptor, subfamily B, member 4	NM_008147 /// NM_013532		1	0.367496	1	1	0.841874	0.0269119	9.61752	7.57121	4.13048	2.04631	4.13048	Greater than 0		1420394_s_at	95.437	33.8651	410.72	129.826	143.806	94.6339	1182.76	72.987	796.386	70.0578	9.91587	5.44251	4.20696	10.3319	410.72	1	1	1	1	1	72.987	1	1	1	1	1	337.733	1	303.048	496282
2465	1418126_at	Ccl5	chemokine (C-C motif) ligand 5	NM_013653		1	0.364106	1	1	0.841026	0.0224781	7.65812	6.16005	2.82464	1.49807	2.82464	Greater than 0		1418126_at	63.0946	12.8195	88.6127	61.4049	16.6236	11.2557	82.7528	18.2786	39.7781	8.60944	3.30495	4.24428	2.77469	4.15144	63.0946	1	1	1	1	1	12.8195	1	1	1	1	1	50.2751	1	40.323	3186
12418	1428104_at	Tpx2	TPX2, microtubule-associated protein homolog (Xenopus laevis)	NM_001141975 /// NM_001141976 /// NM_001141977 /// NM_001141978 /// NM_028109		0.94781	0.508472	0.9	1	0.83907	0.012807	6.73793	5.77608	1.94781	0.96185	1.94781	Greater than 0		1428104_at	51.801	20.2443	66.8177	44.4116	30.8977	31.9068	53.306	32.0478	51.8954	14.264	8.66086	20.271	15.5907	18.762	51.8954	1	1	1	1	1	31.9068	1	1	0	1	1	19.9886	0.9	39.7592	1250.89
40268	1455965_at	Adamts4	a disintegrin-like and metallopeptidase (reprolysin type) with thrombospondin type 1 mo	NM_172845		0.61627	0.750142	1	0.987315	0.838432	0.00666916	10.2256	9.53297	1.61627	0.692671	1.61627	Greater than 0		1455965_at	369.608	214.011	545.911	308.098	513.749	324.031	465.466	266.926	621.61	273.902	591.635	481.52	472.167	591.39	513.749	1	1	1	1	1	273.902	1	1	1	1	1	239.847	1	390.331	127549
6361	1422047_at	Cdh5	cadherin 5	NM_009868		0.64874	0.70268	1	1	0.837855	0.0159559	5.22579	4.50442	1.64874	0.721368	1.64874	Greater than 0		1422047_at	23.1381	18.1038	20.3802	7.67381	16.6919	12.4592	21.8751	8.543	22.2503	8.36902	4.85806	5.44791	4.34939	3.15634	21.8751	1	1	1	1	1	8.543	1	1	1	1	1	13.3321	1	15.9485	241.934
6158	1421844_at	Il1rap	interleukin 1 receptor accessory protein	NM_001159317 /// NM_001159318 /// NM_008364 /// NM_134103		1	0.482807	1	0.862531	0.836335	0.0471587	9.23255	8.23132	2.0017	1.00123	2.0017	Greater than 0		1421844_at	209.415	111.562	231.304	145.647	243.286	129.032	550.325	77.2714	328.378	198.656	183.378	198.512	190.663	157.311	243.286	1	1	1	1	1	129.032	1	1	1	1	1	114.254	1	222.488	81097.1
1003	1416664_at	Cdc20	cell division cycle 20 homolog (S. cerevisiae)	NM_023223		0.94561	0.388654	1	1	0.833566	0.0216305	8.30483	7.34461	1.94561	0.96022	1.94561	Greater than 0		1416664_at	71.8939	15.6652	59.7907	42.7948	39.0425	34.758	173.605	27.3411	66.1534	18.4704	12.5992	15.992	12.2642	10.6958	66.1534	1	1	1	1	1	27.3411	1	1	1	1	1	38.8123	1	54.9515	7368.85
4107	1419768_at	Cd22	CD22 antigen	NM_001043317 /// NM_009845		0.78413	0.544531	1	1	0.832165	0.0313594	6.23578	5.40056	1.78413	0.83522	1.78413	Greater than 0		1419768_at	33.4288	12.9376	36.7442	26.1635	20.0748	15.6505	57.416	19.7997	55.7027	12.8721	4.11733	7.43741	6.0244	9.43958	36.7442	1	1	1	1	1	15.6505	1	1	1	1	1	21.0937	1	29.079	1344.28
5011	1420697_at	Slc15a3	solute carrier family 15, member 3	NM_023044		0.86147	0.460777	1	1	0.830562	0.0306911	8.16231	7.26587	1.86147	0.896445	1.86147	Greater than 0		1420697_at	44.9216	29.2037	109.705	62.5396	43.9068	31.8696	136.069	32.929	103.415	24.508	17.4169	12.5833	13.9248	19.8035	103.415	1	1	1	1	1	31.8696	1	1	1	1	1	71.5453	1	61.9068	6603.25
8688	1424374_at	Gimap4	GTPase, IMAP family member 4	NM_174990 /// NM_175048		1	0.420127	0.9	1	0.830032	0.00863454	8.13991	7.04368	2.13795	1.09623	2.13795	Greater than 0		1424374_at	99.6206	41.2859	135.237	112.198	70.6457	36.6133	207.122	73.6874	111.939	22.4508	6.48219	7.36068	6.20441	6.94011	111.939	1	0	1	1	1	41.2859	1	1	1	1	1	70.6527	0.9	91.0799	11446.6
32557	1448249_at	Gpd1	glycerol-3-phosphate dehydrogenase 1 (soluble)	NM_010271		1	0.320013	1	1	0.830003	0.040205	10.3795	9.16967	2.31314	1.20985	2.31314	Greater than 0		1448249_at	197.976	159.823	325.913	173.875	193.729	115.357	993.673	91.0538	511.665	220.872	171.381	159.534	188.585	183.837	325.913	1	1	1	1	1	159.823	1	1	1	1	1	166.091	1	298.394	213737
21765	1437451_at	Ecscr	endothelial cell-specific chemotaxis regulator	NM_001033141		1	0.317762	1	1	0.829441	0.0119016	10.1923	9.16718	2.03514	1.02513	2.03514	Greater than 0		1437451_at	332.3	165.141	508.815	385.744	291.969	186.836	961.406	356.647	413.251	149.466	36.4125	42.2132	35.1181	36.0455	413.251	1	1	1	1	1	186.836	1	1	1	1	1	226.415	1	375.157	159746
33453	1449145_a_at	Cav1	caveolin 1, caveolae protein	NM_007616		0.70665	0.607286	1	1	0.828484	0.00422951	10.5793	9.80811	1.70665	0.771166	1.70665	Greater than 0		1449145_a_at	778.24	352.306	1055.24	645.226	727.809	432.006	682.962	612.32	752.934	359.413	350.437	356.678	291.358	285.572	752.934	1	1	1	1	1	432.006	1	1	1	1	1	320.928	1	639.846	254695
32921	1448613_at	Ecm1	extracellular matrix protein 1	NM_007899		0.78936	0.520709	1	1	0.827517	0.0330003	9.29661	8.45716	1.78936	0.839447	1.78936	Greater than 0		1448613_at	229.51	96.5372	290.628	201.245	115.647	99.0041	274.096	130.575	252.515	61.0765	64.4455	76.4963	62.0123	60.0454	252.515	1	1	1	1	1	99.0041	1	1	1	1	1	153.511	1	175.084	32942.8
34658	1450355_a_at	Capg	capping protein (actin filament), gelsolin-like	NM_001042534 /// NM_007599		0.60943	0.700504	1	1	0.827483	0.0266091	9.61079	8.92424	1.60943	0.686554	1.60943	Greater than 0		1450355_a_at	249.901	139.777	320.399	195.93	204.559	142.662	342.289	176.521	360.723	127.259	25.9666	25.4527	16.2313	25.6687	320.399	1	1	1	1	1	142.662	1	1	1	1	1	177.738	1	226.002	48403
32513	1448205_at	Ccnb1	cyclin B1	NM_172301		1	0.408379	0.9	1	0.827095	0.00561427	6.90543	5.86441	2.05769	1.04103	2.05769	Greater than 0		1448205_at	52.8072	18.6223	85.6764	55.1901	30.9404	28.0799	72.3346	26.3297	43.041	11.2647	10.3256	20.8612	10.5445	7.98071	52.8072	1	0	1	1	1	26.3297	1	1	1	1	1	26.4775	0.9	42.4286	2111.58
565	1416226_at	Arpc1b	actin related protein 2/3 complex, subunit 1B	NM_023142		0.90467	0.4013	1	1	0.826493	0.0178718	10.5728	9.64327	1.90467	0.92954	1.90467	Greater than 0		1416226_at	282.113	225.959	563.63	337.615	313.394	239.91	896.431	294.493	623.86	260.031	87.4966	66.948	55.0508	78.6852	563.63	1	1	1	1	1	260.031	1	1	1	1	1	303.599	1	403.743	174615
36194	1451891_a_at	Dysf	dysferlin	NM_001077694 /// NM_021469		0.8348	0.463969	1	1	0.824692	0.0388764	9.1103	8.23467	1.8348	0.875621	1.8348	Greater than 0		1451891_a_at	202.845	158.762	156.073	95.7058	152.764	83.3841	391.428	134.516	319.965	98.1175	45.6693	27.6352	59.3691	77.829	202.845	1	1	1	1	1	98.1175	1	1	1	1	1	104.727	1	179.356	42587.2
20876	1436562_at	Ddx58	DEAD (Asp-Glu-Ala-Asp) box polypeptide 58	NM_172689		0.67093	0.622892	1	1	0.823455	0.00235774	7.41874	6.67809	1.67093	0.740651	1.67093	Greater than 0		1436562_at	89.9528	32.5603	99.9094	73.6258	64.4363	50.0489	72.1989	38.7046	81.7625	37.188	19.9337	16.6428	23.7608	24.7619	81.7625	1	1	1	1	1	38.7046	1	1	1	1	1	43.0579	1	64.0387	3102.26
1799	1417460_at	Ifitm2	interferon induced transmembrane protein 2	NM_030694		0.72554	0.547589	1	1	0.818282	0.025398	9.50271	8.71566	1.72554	0.787052	1.72554	Greater than 0		1417460_at	242.542	173.149	359.593	241.21	246.398	215.486	407.342	198.087	480.401	143.962	58.2863	60.704	54.6126	58.8627	359.593	1	1	1	1	1	198.087	1	1	1	1	1	161.506	1	270.817	58428.2
34502	1450199_a_at	Stab1	stabilin 1	NM_138672		1	0.271979	1	1	0.817995	0.0425114	9.29532	7.92531	2.58473	1.37001	2.58473	Greater than 0		1450199_a_at	108.561	73.4959	209.492	98.2738	95.7987	76.0483	697.416	94.1694	257.214	72.8194	32.6828	56.7158	34.711	51.9961	209.492	1	1	1	1	1	76.0483	1	1	1	1	1	133.444	1	178.329	90949.5
1012	1416673_at	Bace2	beta-site APP-cleaving enzyme 2	NM_019517		0.89068	0.381192	1	1	0.817968	0.0177351	7.52778	6.60888	1.89068	0.918903	1.89068	Greater than 0		1416673_at	96.2467	28.2929	95.6902	62.9491	49.3211	30.9895	39.8321	59.0447	92.8338	30.6532	21.716	27.7723	26.469	28.1083	92.8338	1	1	1	1	1	30.9895	1	1	1	1	1	61.8442	1	58.5853	2624.21
22185	1437871_at	Pgm5	phosphoglucomutase 5	NM_175013		1	0.266111	1	1	0.816528	0.0446503	8.93808	7.83373	2.15001	1.10434	2.15001	Greater than 0		1437871_at	210.081	148.185	144.594	111.605	173.676	116.128	751.284	99.6362	220.719	47.2622	46.5042	42.4294	39.8138	41.6094	210.081	1	1	1	1	1	111.605	1	1	1	1	1	98.4756	1	202.317	95557.6
21161	1436847_s_at	Cdca8	cell division cycle associated 8	NM_026560		0.77579	0.488911	1	1	0.816175	0.0197703	7.66756	6.8391	1.77579	0.828465	1.77579	Greater than 0		1436847_s_at	71.4982	22.6376	73.1721	64.9531	36.3094	29.8575	83.2356	29.9104	103.335	38.1967	24.6423	48.0611	27.9045	31.6376	73.1721	1	1	1	1	1	29.9104	1	1	1	1	1	43.2617	1	55.3106	3312.22
10882	1426568_at	Slc2a9	solute carrier family 2 (facilitated glucose transporter), member 9	NM_001012363 /// NM_001102414 /// NM_001102415 /// NM_145559		0.90795	0.453633	0.9	1	0.815396	0.044187	6.36645	5.43443	1.90795	0.932024	1.90795	Greater than 0		1426568_at	37.3024	15.8396	22.8278	16.0285	14.9298	15.4172	43.7812	21.7786	29.7504	7.3411	5.06642	6.52038	5.79904	5.93941	29.7504	1	1	1	1	1	15.8396	1	1	0	1	1	13.9108	0.9	22.4997	521.091
37106	1452803_at	Glipr2	GLI pathogenesis-related 2	NM_027450		1	0.261475	1	1	0.815369	0.0411461	9.66086	8.64429	2.02311	1.01657	2.02311	Greater than 0		1452803_at	231.22	178.867	293.066	198.785	200.561	132.252	817.588	143.96	188.139	50.3813	52.9392	17.3322	42.7475	35.2367	231.22	1	1	1	1	1	143.96	1	1	1	1	1	87.2594	1	243.482	105335
21490	1437176_at	Nlrc5	NLR family, CARD domain containing 5	NM_001033207		0.62559	0.635053	1	1	0.815161	0.00912919	8.04205	7.34109	1.62559	0.700966	1.62559	Greater than 0		1437176_at	122.766	58.5707	160.981	65.9064	78.7678	73.3321	95.5626	53.018	143.981	62.4401	21.5209	22.6804	15.5363	24.3191	122.766	1	1	1	1	1	62.4401	1	1	1	1	1	60.3254	1	91.5325	8340
8825	1424511_at	Aurka	aurora kinase A	NM_011497		0.80007	0.459124	1	1	0.814799	0.0203652	6.66082	5.81277	1.80007	0.848055	1.80007	Greater than 0		1424511_at	26.186	17.364	44.0557	31.8852	20.6704	14.8732	39.3066	12.5116	32.3224	14.0464	23.3709	17.1177	12.5276	20.9354	32.3224	1	1	1	1	1	14.8732	1	1	1	1	1	17.4492	1	25.3222	516.393
37257	1452954_at	Ube2c	ubiquitin-conjugating enzyme E2C	NM_026785		0.79904	0.45556	1	1	0.81365	0.0477444	8.01855	7.17132	1.79904	0.84723	1.79904	Greater than 0		1452954_at	99.2682	60.1175	150.499	113.773	93.2007	79.9355	114.419	83.2052	152.838	27.6059	31.4188	32.417	31.9582	26.0129	114.419	1	1	1	1	1	79.9355	1	1	1	1	1	34.4837	1	97.4862	6031.31
44651	1460351_at	S100a11	S100 calcium binding protein A11 (calgizzarin)	NM_016740		0.62818	0.619852	1	1	0.812008	0.0350749	12.1484	11.4451	1.62818	0.703263	1.62818	Greater than 0		1460351_at	1591.97	1278.93	2113.81	1357.9	1517.17	945.039	1984.6	1299.37	2595.46	663.387	250.093	254.862	251.081	285.101	1984.6	1	1	1	1	1	1278.93	1	1	1	1	1	705.669	1	1534.76	1.81338e+06
21909	1437595_at	E030010A14Rik	RIKEN cDNA E030010A14 gene	NM_183160		0.62236	0.623255	1	1	0.811404	0.0307269	9.27192	8.57383	1.62236	0.698092	1.62236	Greater than 0		1437595_at	251.3	165.928	223.236	174.318	179.433	122.362	283.829	183.296	238.907	97.6349	18.6564	24.2186	21.6752	17.7841	238.907	1	1	1	1	1	165.928	1	1	1	1	1	72.9794	1	192.024	18763.4
10426	1426112_a_at	Cd72	CD72 antigen	NM_001110320 /// NM_001110321 /// NM_001110322 /// NM_007654		1	0.341751	0.9	1	0.810438	0.0444448	8.79963	7.34947	2.73239	1.45016	2.73239	Greater than 0		1426112_a_at	52.0919	29.7235	178.584	77.7378	114.458	106.785	246.174	37.4921	414.254	98.9166	13.0669	18.5276	21.5878	18.8276	178.584	1	1	1	1	1	77.7378	0	1	1	1	1	100.846	0.9	135.622	42890.4
2911	1418572_x_at	Tnfrsf12a	tumor necrosis factor receptor superfamily, member 12a	NM_001161746 /// NM_013749		0.64772	0.59239	1	1	0.810028	0.0250545	8.94983	8.22937	1.64772	0.720469	1.64772	Greater than 0		1418572_x_at	141.975	91.8581	224.607	155.207	147.508	74.8045	156.162	96.9343	205.082	82.1573	65.5697	51.1663	60.7197	64.6905	156.162	1	1	1	1	1	91.8581	1	1	1	1	1	64.3035	1	137.629	14015.4
628	1416289_at	Plod1	procollagen-lysine, 2-oxoglutarate 5-dioxygenase 1	NM_011122		0.80151	0.437978	1	1	0.809872	0.0488689	9.20814	8.35893	1.80151	0.849209	1.80151	Greater than 0		1416289_at	159.607	96.1684	237.149	140.433	176.741	106.915	459.315	99.795	224.01	131.188	121.005	112.823	110.041	127.137	224.01	1	1	1	1	1	106.915	1	1	1	1	1	117.094	1	183.132	46556.3
38571	1454268_a_at	Cyba	cytochrome b-245, alpha polypeptide	NM_007806		0.89006	0.344427	1	1	0.808622	0.0327457	8.57479	7.65636	1.89006	0.918432	1.89006	Greater than 0		1454268_a_at	74.3652	69.4472	168.96	123.086	99.0358	58.7443	329.439	87.9044	210.631	63.5719	30.996	22.1017	24.3791	29.161	168.96	1	1	1	1	1	69.4472	1	1	1	1	1	99.5129	1	128.519	23009.1
35719	1451416_a_at	Tgm1	transglutaminase 1, K polypeptide	NM_001161714 /// NM_001161715 /// NM_019984		1	0.333817	0.9	1	0.808454	0.0294721	8.65063	6.95133	3.24745	1.69931	3.24745	Greater than 0		1451416_a_at	72.9154	17.7766	352.549	96.8132	41.5145	27.8315	94.8332	20.0663	200.337	10.4733	6.13505	6.66306	4.07878	5.27269	94.8332	1	0	1	1	1	20.0663	1	1	1	1	1	74.7669	0.9	93.511	34714.2
22943	1438629_x_at	Grn	granulin	NM_008175		0.74707	0.485943	1	1	0.808253	0.0101893	10.8744	10.0694	1.74707	0.804935	1.74707	Greater than 0		1438629_x_at	666.324	432.758	1205.42	722.358	498.938	424.74	1211.39	499.267	1142.37	430.851	244.103	240.846	231.738	269.68	1142.37	1	1	1	1	1	432.758	1	1	1	1	1	709.616	1	723.442	490387
18156	1433842_at	Lrrfip1	leucine rich repeat (in FLII) interacting protein 1	NM_001111311 /// NM_001111312 /// NM_008515		0.99775	0.231231	1	1	0.807245	0.0360542	9.43502	8.43664	1.99775	0.998378	1.99775	Greater than 0		1433842_at	240.873	137.953	389.41	251.059	211.511	161.189	1142.01	208.777	265.74	114.861	80.675	95.2499	97.7651	82.1063	265.74	1	1	1	1	1	161.189	1	1	1	1	1	104.551	1	312.338	189256
7151	1422837_at	Scel	sciellin	NM_022886		0.91543	0.403558	0.9	1	0.804747	0.00398622	7.27957	6.34191	1.91543	0.937669	1.91543	Greater than 0		1422837_at	95.0259	29.2477	156.877	62.8317	62.7367	61.4227	139.958	60.5357	48.1192	21.7888	44.4547	51.7029	31.9671	49.6673	95.0259	1	1	1	1	1	60.5357	1	1	1	1	0	34.4901	0.9	73.8543	7123.01
20411	1436097_x_at	Arhgap9	Rho GTPase activating protein 9	NM_146011		0.72977	0.488373	1	1	0.804536	0.0406174	7.35028	6.55971	1.72977	0.790578	1.72977	Greater than 0		1436097_x_at	64.7593	28.1859	31.8294	34.7659	39.9903	31.0095	90.6851	21.8511	83.5867	31.9302	17.8963	14.3571	11.7431	10.8544	64.7593	1	1	1	1	1	31.0095	1	1	1	1	1	33.7498	1	45.8593	2660.43
32688	1448380_at	Lgals3bp	lectin, galactoside-binding, soluble, 3 binding protein	NM_011150		0.88125	0.435173	0.9	1	0.804106	0.0261883	9.54854	8.63685	1.88125	0.911693	1.88125	Greater than 0		1448380_at	187.927	87.5396	300.841	226.437	128.572	95.7521	316.334	94.1998	220.83	106.636	39.8419	21.3042	35.172	33.1215	220.83	1	0	1	1	1	95.7521	1	1	1	1	1	125.078	0.9	176.507	29587.1
36338	1452035_at	Col4a1	collagen, type IV, alpha 1	NM_009931		0.81678	0.397633	1	1	0.803603	0.00631606	11.5736	10.7122	1.81678	0.861383	1.81678	Greater than 0		1452035_at	863.396	441.269	1522.31	1112.08	942.71	491.513	2193.45	1032.85	1268.55	468.818	183.739	239.573	230.611	232.804	1268.55	1	1	1	1	1	491.513	1	1	1	1	1	777.04	1	1033.69	1.05228e+06
15318	1431004_at	Loxl2	lysyl oxidase-like 2	NM_033325		1	0.31395	0.9	1	0.803487	0.0100042	8.63158	7.01457	3.0674	1.61702	3.0674	Greater than 0		1431004_at	93.6378	29.6469	219.633	143.251	96.0634	24.8427	465.247	61.5305	123.034	33.5048	16.164	13.8438	17.397	19.9364	123.034	1	0	1	1	1	33.5048	1	1	1	1	1	89.5293	0.9	129.039	49679.9
11771	1427457_a_at	Bmp1	bone morphogenetic protein 1	NM_009755 /// NR_033241		0.65417	0.558901	1	1	0.803268	0.0211641	7.78082	7.05471	1.65417	0.726109	1.65417	Greater than 0		1427457_a_at	55.9306	29.2084	52.9573	34.4959	35.8592	25.3018	72.6155	31.3724	37.8593	23.7223	32.6829	30.5566	26.925	28.5321	52.9573	1	1	1	1	1	29.2084	1	1	1	1	1	23.7489	1	39.9323	1234.79
22789	1438475_at	AB124611	cDNA sequence AB124611	NM_001198794 /// NM_206536		0.81233	0.397843	1	1	0.802543	0.0336208	8.22995	7.3721	1.81233	0.857849	1.81233	Greater than 0		1438475_at	119.672	55.1517	118.892	74.6945	179.733	143.142	210.464	113.911	336.406	86.0501	11.5207	16.4298	12.2487	10.2094	179.733	1	1	1	1	1	86.0501	1	1	1	1	1	93.6826	1	143.812	24227.7
23691	1439377_x_at	Cdc20	cell division cycle 20 homolog (S. cerevisiae)	NM_023223		0.8332	0.367427	1	1	0.800157	0.0480179	7.02545	6.15108	1.8332	0.874367	1.8332	Greater than 0		1439377_x_at	70.2656	18.6615	73.8201	57.4599	41.7219	33.4354	86.1744	47.3328	36.2115	15.7549	12.551	17.658	9.70075	8.78914	70.2656	1	1	1	1	1	33.4354	1	1	1	1	1	36.8302	1	48.0838	1837.35
7899	1423585_at	Igfbp7	insulin-like growth factor binding protein 7	NM_001159518 /// NM_008048		0.70659	0.492048	1	1	0.79966	0.0225326	8.29403	7.52291	1.70659	0.771116	1.70659	Greater than 0		1423585_at	89.3679	53.335	180.18	128.847	112.152	45.835	183.149	90.6091	150.636	63.6427	18.4919	19.407	22.6265	25.1371	150.636	1	1	1	1	1	63.6427	1	1	1	1	1	86.9929	1	109.775	11103.3
10956	1426642_at	Fn1	fibronectin 1	NM_010233		0.68232	0.512606	1	1	0.798731	0.0101202	10.8189	10.0684	1.68232	0.750452	1.68232	Greater than 0		1426642_at	640.662	403.953	1019.12	720.648	628.951	473.151	1298.59	588.686	1137.71	398.225	167.082	194.782	211.072	159.559	1019.12	1	1	1	1	1	473.151	1	1	1	1	1	545.97	1	730.97	458123
12511	1428197_at	Tspan9	tetraspanin 9	NM_175414		0.75842	0.536378	0.9	1	0.7987	0.00184042	9.85932	9.04504	1.75842	0.814281	1.75842	Greater than 0		1428197_at	328.82	143.843	501.892	367.172	325.925	204.031	559.389	226.508	349.219	174.972	228.427	254.058	243.192	271.124	349.219	1	0	1	1	1	204.031	1	1	1	1	1	145.188	0.9	318.177	90006.6
35477	1451174_at	Lrrc33	leucine rich repeat containing 33	NM_146069		0.77603	0.418764	1	1	0.798698	0.0339272	7.70644	6.87779	1.77603	0.828654	1.77603	Greater than 0		1451174_at	54.8251	32.6874	69.6771	62.1194	54.2668	32.0153	155.391	41.815	110.929	31.6905	16.0349	23.1992	19.0249	24.0308	69.6771	1	1	1	1	1	32.6874	1	1	1	1	1	36.9897	1	64.5416	5990.79
35261	1450958_at	Tm4sf1	transmembrane 4 superfamily member 1	NM_008536		0.68122	0.503632	1	1	0.796213	0.0499077	10.3777	9.62816	1.68122	0.749504	1.68122	Greater than 0		1450958_at	341.72	254.816	697.346	470.998	470.084	297.775	620.869	379.645	767.454	172.37	126.383	178.716	144.351	138.174	620.869	1	1	1	1	1	297.775	1	1	1	1	1	323.094	1	447.307	174733
15613	1431299_a_at	2310014H01Rik	RIKEN cDNA 2310014H01 gene	NM_001146710 /// NM_001146711 /// NM_175242		0.65744	0.52626	1	1	0.795925	0.0156441	8.97868	8.24973	1.65744	0.728953	1.65744	Greater than 0		1431299_a_at	146.618	105.832	201.31	135.45	124.144	94.9485	177.421	117.189	255.121	92.5615	41.1372	51.0682	37.4753	43.3127	177.421	1	1	1	1	1	105.832	1	1	1	1	1	71.5889	1	145.06	12861.7
5932	1421618_at	Myo1f	myosin IF	NM_053214		0.77192	0.408712	1	1	0.795158	0.0443408	7.85832	7.03301	1.77192	0.825316	1.77192	Greater than 0		1421618_at	48.7484	27.3723	63.943	42.7546	41.2355	31.0917	123.999	35.7064	65.2922	32.3098	10.9781	9.41757	10.1401	11.1929	63.943	1	1	1	1	1	32.3098	1	1	1	1	1	31.6332	1	51.2452	3027
35284	1450981_at	Cnn2	calponin 2	NM_007725		0.9826	0.283271	0.9	1	0.791468	0.0110832	9.60148	8.61409	1.9826	0.987395	1.9826	Greater than 0		1450981_at	145.532	100.027	246.794	160.981	132.938	93.5966	560.951	148.038	248.806	134.115	60.1145	57.8048	65.6224	46.63	246.794	1	1	1	1	1	134.115	1	1	0	1	1	112.679	0.9	197.178	48757.1
35223	1450920_at	Ccnb2	cyclin B2	NM_007630		0.67258	0.491303	1	1	0.790971	0.0380026	7.3968	6.65473	1.67258	0.742075	1.67258	Greater than 0		1450920_at	79.8559	27.2185	73.6288	59.4204	42.3956	43.5958	75.31	42.2108	57.1602	31.9475	15.4901	17.665	21.7258	19.8764	73.6288	1	1	1	1	1	42.2108	1	1	1	1	1	31.418	1	53.2743	1536.55
774	1416435_at	Ltbr	lymphotoxin B receptor	NM_010736		0.45807	0.761458	1	0.92837	0.786975	0.00185247	7.45264	6.90858	1.45807	0.544059	1.45807	Greater than 0		1416435_at	68.0839	33.9908	66.6197	44.8937	47.6581	34.7871	70.2545	46.3731	68.6344	35.5237	23.9863	18.7178	16.4656	17.0544	68.0839	1	1	1	1	1	35.5237	1	1	1	1	1	32.5602	1	51.6819	1579.6
32496	1448188_at	Ucp2	uncoupling protein 2 (mitochondrial, proton carrier)	NM_011671		0.58934	0.552793	1	1	0.785533	0.0486065	10.6388	9.97042	1.58934	0.668424	1.58934	Greater than 0		1448188_at	680.798	440.606	678.47	468.67	444.146	430.998	1045.56	390.373	790.273	330.439	188.323	135.56	119.673	160.907	680.798	1	1	1	1	1	430.998	1	1	1	1	1	249.799	1	570.033	249059
36375	1452072_at	Myct1	myc target 1	NM_026793		0.55759	0.581857	1	1	0.784862	0.0249918	6.40308	5.76376	1.55759	0.639317	1.55759	Greater than 0		1452072_at	22.2568	13.0698	30.3224	21.3612	30.4863	18.5028	28.548	23.4748	24.2391	11.0672	9.72568	9.33548	11.3447	7.1239	28.548	1	1	1	1	1	18.5028	1	1	1	1	1	10.0452	1	22.3328	234.032
22118	1437804_at	Igfbp7	Insulin-like growth factor binding protein 7	NM_001159518 /// NM_008048		0.88616	0.349737	0.9	1	0.783974	0.0446033	10.6955	9.7801	1.88616	0.915449	1.88616	Greater than 0		1437804_at	289.326	192.307	513.771	545.211	421.385	226.341	821.352	343.387	573.019	88.8995	26.6916	15.5421	18.8381	25.9235	513.771	1	0	1	1	1	226.341	1	1	1	1	1	287.43	0.9	401.5	149502
28012	1443698_at	Xaf1	XIAP associated factor 1	NM_001037713		0.65698	0.47521	1	1	0.783048	0.0218519	9.50409	8.77553	1.65698	0.728557	1.65698	Greater than 0		1443698_at	323.487	141.84	391.762	301.098	203.977	134.294	410.931	162.12	242.014	141.755	77.7532	84.9801	83.5114	70.8884	323.487	1	1	1	1	1	141.84	1	1	1	1	1	181.647	1	245.328	47757
2472	1418133_at	Bcl3	B-cell leukemia/lymphoma 3	NM_033601		0.55426	0.575489	1	1	0.782437	0.0405243	7.8316	7.19538	1.55426	0.636223	1.55426	Greater than 0		1418133_at	59.1937	43.2846	79.7348	58.3403	63.0438	38.2871	111.44	45.5411	105.751	48.7987	16.0844	11.4169	15.7982	11.7072	79.7348	1	1	1	1	1	45.5411	1	1	1	1	1	34.1937	1	65.3415	3419.22
9305	1424991_s_at	Tyms /// Tyms-ps	thymidylate synthase /// thymidylate synthase, pseudogene	NM_021288 /// NR_000040 /// NR_033402		0.67164	0.456432	1	1	0.782018	0.0255247	8.01513	7.27386	1.67164	0.741264	1.67164	Greater than 0		1424991_s_at	61.7848	54.4981	138.977	71.5424	63.1712	57.2499	122.343	55.5789	136.865	54.2452	22.123	27.9859	28.4337	22.6325	122.343	1	1	1	1	1	55.5789	1	1	1	1	1	66.7639	1	81.6256	5291.22
28292	1443978_at	Ankle1	ankyrin repeat and LEM domain containing 1	NM_172756		0.89573	0.227231	1	1	0.78074	0.0195624	6.38489	5.46214	1.89573	0.922751	1.89573	Greater than 0		1443978_at	75.8498	12.56	30.0111	27.991	18.1844	15.7276	208.9	12.2264	24.6382	13.4665	5.64513	5.91177	8.11373	9.55528	30.0111	1	1	1	1	1	13.4665	1	1	1	1	1	16.5446	1	43.9555	7596.22
11528	1427214_at	Agmat	agmatine ureohydrolase (agmatinase)	NM_001081408		0.5167	0.605186	1	1	0.780472	0.0229796	7.41077	6.80983	1.5167	0.600938	1.5167	Greater than 0		1427214_at	122.016	34.4606	55.9147	28.4783	60.5059	40.5089	106.28	46.1309	135.72	42.5612	46.8189	22.9042	50.211	48.1861	106.28	1	1	1	1	1	40.5089	1	1	1	1	1	65.7709	1	67.2576	8311.49
290	1415951_at	Fkbp10	FK506 binding protein 10	NM_001163481 /// NM_010221		0.69899	0.42247	1	1	0.780365	0.0284918	7.13	6.36532	1.69899	0.764675	1.69899	Greater than 0		1415951_at	75.2601	35.789	70.919	42.683	42.7653	41.391	120.867	61.1492	65.6673	24.0537	29.7411	23.2433	19.7303	15.4552	70.919	1	1	1	1	1	41.391	1	1	1	1	1	29.528	1	58.0544	2904.05
4271	1419944_at	LOC100504316 /// LOC100505168	hypothetical LOC100504316 /// hypothetical LOC100505168	XR_105582 /// XR_107715		0.77611	0.345325	1	1	0.780359	0.0467763	7.28598	6.45725	1.77611	0.828724	1.77611	Greater than 0		1419944_at	75.7266	13.5702	34.8089	25.0339	16.5846	9.06785	31.492	22.0448	30.8393	12.8337	1.24072	4.79323	0.800667	1.34873	31.492	1	1	1	1	1	13.5702	1	1	1	1	1	17.9218	1	27.2002	1142.78
9437	1425123_at	Klhl36	kelch-like 36 (Drosophila)	NM_146219		0.49158	0.626212	1	1	0.779448	0.0194084	7.16127	6.58443	1.49158	0.576839	1.49158	Greater than 0		1425123_at	49.4673	24.9021	46.5789	26.2291	26.2157	26.0665	60.7602	28.0169	48.0776	21.7555	13.8715	13.8849	12.2894	24.3054	48.0776	1	1	1	1	1	26.0665	1	1	1	1	1	22.0111	1	35.807	1084.3
7869	1423555_a_at	Ifi44	interferon-induced protein 44	NM_133871		1	0.210657	0.9	1	0.777664	0.0406583	8.98997	7.60722	2.60766	1.38276	2.60766	Greater than 0		1423555_a_at	154.581	38.3409	361.862	303.069	75.0724	60.4173	602.633	131.531	154.953	20.4786	12.4368	11.5507	12.4491	9.47682	154.953	1	0	1	1	1	60.4173	1	1	1	1	1	94.5355	0.9	190.294	63244.6
34913	1450610_at	Ucn	urocortin	NM_021290		0.52883	0.577629	1	1	0.776615	0.0343351	5.90053	5.2881	1.52883	0.612423	1.52883	Greater than 0		1450610_at	33.1511	5.69507	17.3704	7.50809	10.3801	4.85229	40.884	10.2666	41.7684	9.10728	6.20421	3.68461	2.80672	3.76268	33.1511	1	1	1	1	1	7.50809	1	1	1	1	1	25.643	1	18.0983	1126.25
2161	1417822_at	D17H6S56E-5	DNA segment, Chr 17, human D6S56E 5	NM_033075		0.89741	0.307497	0.9	1	0.776227	0.0454898	8.56756	7.64353	1.89741	0.924029	1.89741	Greater than 0		1417822_at	88.2812	39.579	142.734	122.229	75.2212	53.0514	267.636	83.2742	117.912	35.4025	19.5182	17.1322	12.7504	16.6946	117.912	1	0	1	1	1	53.0514	1	1	1	1	1	64.8609	0.9	102.532	12834.2
7276	1422962_a_at	Psmb8	proteasome (prosome, macropain) subunit, beta type 8 (large multifunctional peptidase 7	NM_010724		0.62071	0.482064	1	1	0.775694	0.0300082	8.79478	8.09816	1.62071	0.696628	1.62071	Greater than 0		1422962_a_at	103.009	63.8608	188.737	132.883	105.005	76.4826	145.694	80.6727	203.126	50.4528	19.3073	20.9623	19.1289	23.3749	145.694	1	1	1	1	1	76.4826	1	1	1	1	1	69.2109	1	114.992	11643
39060	1454757_s_at	Ifi27l1	interferon, alpha-inducible protein 27 like 1	NM_026790 /// NM_194066 /// NM_194067 /// NM_194068 /// NM_194069		0.55172	0.549342	1	1	0.775265	0.00500217	11.4342	10.8004	1.55172	0.633864	1.55172	Greater than 0		1454757_s_at	850.578	657.981	1062.93	902.85	781.544	482.379	1244.22	624.49	966.129	523.391	458.211	445.633	491.582	564.529	966.129	1	1	1	1	1	624.49	1	1	1	1	1	341.638	1	809.649	293886
16	1415677_at	Dhrs1	dehydrogenase/reductase (SDR family) member 1	NM_026819		0.57486	0.521397	1	1	0.774064	0.00703618	11.6868	11.0316	1.57486	0.655227	1.57486	Greater than 0		1415677_at	848.837	610.201	1349.38	1165.67	1137.26	779.848	1394.99	667.048	1698.92	615.655	297.876	313.368	330.078	376.349	1349.38	1	1	1	1	1	667.048	1	1	1	1	1	682.327	1	1026.78	671314
13081	1428767_at	Gsdmd	gasdermin D	NM_026960		0.51658	0.579559	1	1	0.774035	0.0312054	8.20345	7.60262	1.51658	0.600826	1.51658	Greater than 0		1428767_at	56.1433	27.5427	62.7666	37.9003	54.4505	27.8409	107.12	52.3706	92.3822	35.3493	9.9963	17.3131	17.5477	20.4379	62.7666	1	1	1	1	1	35.3493	1	1	1	1	1	27.4174	1	55.3867	3681
1166	1416827_at	Tbxas1	thromboxane A synthase 1, platelet	NM_011539		0.6264	0.465073	1	1	0.772868	0.0231726	7.75477	7.05309	1.6264	0.701684	1.6264	Greater than 0		1416827_at	55.9123	31.4083	117.236	69.7566	60.8097	55.4469	129.431	61.0504	118.407	35.5481	18.224	14.2716	13.8977	21.6073	117.236	1	1	1	1	1	55.4469	1	1	1	1	1	61.7894	1	73.5006	5225.13
40870	1456567_x_at	Grn	granulin	NM_008175		0.64034	0.449781	1	1	0.77253	0.0223507	10.1624	9.44837	1.64034	0.713998	1.64034	Greater than 0		1456567_x_at	452.371	334.077	884.121	543.934	387.195	310.098	1083.29	354.111	840.653	309.829	161.145	159.927	174.369	208.327	840.653	1	1	1	1	1	334.077	1	1	1	1	1	506.576	1	549.968	322411
10819	1426505_at	Evi2b	ecotropic viral integration site 2b	NM_001077496 /// NM_146023		0.74785	0.431852	1	0.907036	0.771684	0.0236494	7.01543	6.20984	1.74785	0.805584	1.74785	Greater than 0		1426505_at	27.7599	10.5746	36.257	24.5331	26.41	31.0747	36.3087	20.2895	52.9121	21.9324	19.0861	12.946	17.2208	9.1434	36.257	1	1	1	1	1	21.9324	1	1	1	1	1	14.3245	1	28.8052	507.561
8432	1424118_a_at	Spc25	SPC25, NDC80 kinetochore complex component, homolog (S. cerevisiae)	NM_025565		0.91556	0.264526	0.9	1	0.770022	0.0311738	6.23213	5.29436	1.91556	0.937763	1.91556	Greater than 0		1424118_a_at	25.4906	15.8242	61.5784	38.9392	43.2043	27.0806	97.2207	40.2318	28.5532	12.1455	8.64788	10.2267	12.7624	6.8125	43.2043	1	1	1	1	1	27.0806	0	1	1	1	1	16.1238	0.9	39.0269	1484.16
8379	1424065_at	Edem1	ER degradation enhancer, mannosidase alpha-like 1	NM_138677		0.73012	0.49005	1	0.85766	0.769458	0.0404074	7.77897	6.98809	1.73012	0.790875	1.73012	Greater than 0		1424065_at	64.0843	38.0451	102.963	69.6058	51.8358	31.4394	103.861	36.3847	122.112	59.0233	29.717	30.8303	27.481	27.4284	102.963	1	1	1	1	1	38.0451	1	1	1	1	1	64.9176	1	67.9354	4425.03
19874	1435560_at	Itgal	integrin alpha L	NM_008400		0.39067	0.687003	1	1	0.769418	0.0301574	5.22958	4.7538	1.39067	0.475785	1.39067	Greater than 0		1435560_at	21.9441	14.1204	20.6577	13.7173	22.226	18.3316	24.6001	9.34346	32.6908	10.0681	13.5014	4.75099	5.19888	7.00802	22.226	1	1	1	1	1	13.7173	1	1	1	1	1	8.50865	1	18.77	319.653
8336	1424022_at	Osgin1	oxidative stress induced growth inhibitor 1	NM_027950		0.57171	0.503756	1	1	0.768867	0.0219526	6.30024	5.64791	1.57171	0.652339	1.57171	Greater than 0		1424022_at	37.7821	12.8042	14.2513	12.3487	15.3502	12.9467	29.6522	13.0029	30.0021	10.4476	4.77056	6.77518	7.84307	6.19687	29.6522	1	1	1	1	1	12.8042	1	1	1	1	1	16.848	1	18.8588	428.866
2207	1417868_a_at	Ctsz	cathepsin Z	NM_022325		0.60436	0.470092	1	1	0.768613	0.0285552	11.5346	10.8526	1.60436	0.681997	1.60436	Greater than 0		1417868_a_at	595.628	490.768	1081.93	737.532	589.338	519.83	1100.75	491.783	1214.26	411.078	257.247	206.845	228.025	251.988	1081.93	1	1	1	1	1	491.783	1	1	1	1	1	590.146	1	723.29	372843
19589	1435275_at	Cox6b2	cytochrome c oxidase subunit VIb polypeptide 2	NM_183405 /// NM_183406		0.67879	0.395313	1	1	0.768526	0.016319	7.36284	6.61542	1.67879	0.747418	1.67879	Greater than 0		1435275_at	44.2818	22.9051	68.6415	47.228	29.4303	26.3924	76.6747	41.8278	53.2844	17.3906	35.7821	28.7652	20.0304	29.6012	53.2844	1	1	1	1	1	26.3924	1	1	1	1	1	26.892	1	42.8057	1358.83
33303	1448995_at	Pf4	platelet factor 4	NM_019932		0.4873	0.585883	1	1	0.768296	0.0437306	4.62901	4.05631	1.4873	0.572699	1.4873	Greater than 0		1448995_at	30.2932	11.3417	24.9389	12.7955	18.9335	7.87768	10.3212	9.63578	22.7853	5.81176	13.5153	16.6053	18.5896	15.6249	22.7853	1	1	1	1	1	9.63578	1	1	1	1	1	13.1496	1	15.4735	357.721
13485	1429171_a_at	Ncapg	non-SMC condensin I complex, subunit G	NM_019438		0.48719	0.584002	1	1	0.767798	0.00580514	7.2866	6.71401	1.48719	0.572593	1.48719	Greater than 0		1429171_a_at	78.0923	39.2082	75.1517	51.0885	46.7682	33.5516	68.5615	55.8086	64.7859	32.9269	20.0574	25.4843	20.5541	16.8282	68.5615	1	1	1	1	1	39.2082	1	1	1	1	1	29.3533	1	54.5943	1458.68
24508	1440194_at	Mir1199	microRNA mir-1199	NR_035431		0.50552	0.564445	1	1	0.767491	0.0473334	6.9528	6.36254	1.50552	0.59026	1.50552	Greater than 0		1440194_at	75.2238	25.1258	40.0504	28.7788	27.6612	19.6139	52.5697	25.3333	56.3174	21.6521	8.19124	12.7862	9.96728	11.8712	52.5697	1	1	1	1	1	25.1258	1	1	1	1	1	27.4439	1	37.2326	1724.46
8365	1424051_at	Col4a2	collagen, type IV, alpha 2	NM_009932		0.6866	0.380526	1	1	0.766782	0.00301054	11.3775	10.6234	1.6866	0.754117	1.6866	Greater than 0		1424051_at	848.858	515.526	1524.17	1160.47	888.398	561.867	2063.64	987.106	1390.46	629.394	216.636	286.951	309.197	316.033	1390.46	1	1	1	1	1	629.394	1	1	1	1	1	761.067	1	1056.99	818630
22859	1438545_at	Slc25a5	solute carrier family 25 (mitochondrial carrier, adenine nucleotide translocator), memb	NM_007451		0.44984	0.616526	1	1	0.766592	0.0432695	8.19987	7.66398	1.44984	0.535892	1.44984	Greater than 0		1438545_at	146.881	110.867	147.434	96.9106	126.955	119.838	175.756	97.6345	122.195	73.4935	89.004	102.269	80.6713	87.6489	146.881	1	1	1	1	1	97.6345	1	1	1	1	1	49.247	1	121.796	4861.05
2209	1417870_x_at	Ctsz	cathepsin Z	NM_022325		0.63253	0.430531	1	1	0.765765	0.0325316	10.9813	10.2742	1.63253	0.707106	1.63253	Greater than 0		1417870_x_at	424.597	367.978	870.017	594.326	443.068	390.097	913.518	382.839	908.828	296.526	179.694	137.879	172.492	187.7	870.017	1	1	1	1	1	382.839	1	1	1	1	1	487.178	1	559.179	233558
37588	1453285_at	Tmem88	transmembrane protein 88	NM_025915		0.72093	0.337533	1	1	0.764616	0.0225211	9.25499	8.47181	1.72093	0.783185	1.72093	Greater than 0		1453285_at	169.158	93.0703	222.741	194.981	212.108	128.223	442.282	209.407	212.036	69.2741	48.7124	68.2513	40.651	59.9542	212.108	1	1	1	1	1	128.223	1	1	1	1	1	83.8844	1	195.328	31738.5
11285	1426971_at	Uba7	ubiquitin-like modifier activating enzyme 7	NM_023738		0.49742	0.560369	1	1	0.764447	0.0189449	7.29458	6.7121	1.49742	0.582479	1.49742	Greater than 0		1426971_at	43.8854	15.4105	39.9917	35.967	30.3203	29.0334	39.7847	24.1284	53.1897	21.9615	11.618	14.925	15.6961	10.179	39.9917	1	1	1	1	1	24.1284	1	1	1	1	1	15.8633	1	33.3673	650.781
14158	1429844_at	2310043J07Rik	RIKEN cDNA 2310043J07 gene	NM_027158		0.72402	0.432329	0.9	1	0.764087	0.0269865	6.11457	5.3288	1.72402	0.785773	1.72402	Greater than 0		1429844_at	45.7429	16.376	23.0589	18.734	13.0973	16.3742	37.9687	17.9871	37.208	14.755	10.4531	6.09303	3.36124	4.282	37.208	1	1	1	1	1	16.376	1	1	0	1	1	20.832	0.9	24.1302	530.705
35474	1451171_at	2310008H04Rik	RIKEN cDNA 2310008H04 gene	NM_146068		0.60995	0.433754	1	1	0.760926	0.0435859	8.36682	7.6798	1.60995	0.687015	1.60995	Greater than 0		1451171_at	127.418	87.3683	193.369	122.203	116.409	87.3351	117.229	113.413	226.219	52.2323	24.0641	30.1289	14.7954	28.0771	127.418	1	1	1	1	1	87.3683	1	1	1	1	1	40.0495	1	124.32	10118.3
6616	1422302_s_at	Ftl1 /// Ftl2	ferritin light chain 1 /// ferritin light chain 2	NM_008049 /// NM_010240		0.5571	0.484656	1	1	0.760439	0.0331717	11.7223	11.0834	1.5571	0.638865	1.5571	Greater than 0		1422302_s_at	1035.14	904.179	1635.68	938.887	1029.65	894.654	2368.07	852.614	1766.5	786.784	619.601	586.652	644.402	677.569	1635.68	1	1	1	1	1	894.654	1	1	1	1	1	741.029	1	1221.22	1.19573e+06
35431	1451128_s_at	Kif22	kinesin family member 22	NM_145588		0.59241	0.449226	1	1	0.760409	0.048901	7.00625	6.33503	1.59241	0.671215	1.59241	Greater than 0		1451128_s_at	43.3356	29.1977	50.7303	37.0034	34.6477	30.8175	82.2242	36.3269	51.9352	18.433	16.0068	24.8262	28.3403	23.68	50.7303	1	1	1	1	1	30.8175	1	1	1	1	1	19.9128	1	41.4652	1234.2
22691	1438377_x_at	Slc13a3	solute carrier family 13 (sodium-dependent dicarboxylate transporter), member 3	NM_054055		0.65022	0.391047	1	1	0.760317	0.029785	10.1702	9.44752	1.65022	0.722658	1.65022	Greater than 0		1438377_x_at	352.597	289.837	378.88	264.274	430.576	296.052	982.057	293.33	655.099	312.512	399.777	358.802	349.256	307.024	430.576	1	1	1	1	1	293.33	1	1	1	1	1	137.246	1	425.521	180420
35609	1451306_at	Cdca7l	cell division cycle associated 7 like	NM_146040		0.74005	0.39846	0.9	1	0.759627	0.035144	6.71278	5.91366	1.74005	0.799126	1.74005	Greater than 0		1451306_at	26.4711	14.5528	52.9214	33.9926	21.9985	11.4329	33.9398	17.3173	56.9167	22.291	17.9977	28.7554	19.0348	20.8664	33.9398	1	0	1	1	1	17.3173	1	1	1	1	1	16.6224	0.9	29.1834	858.601
12929	1428615_at	Lpar6	lysophosphatidic acid receptor 6	NM_175116		0.61193	0.421811	1	1	0.758435	0.0313045	9.10161	8.41283	1.61193	0.688785	1.61193	Greater than 0		1428615_at	144.888	110.657	255.284	192.254	213.213	107.706	431.792	142.843	259.789	149.369	103.294	82.162	75.4581	80.9895	255.284	1	1	1	1	1	142.843	1	1	1	1	1	112.44	1	200.78	36256.9
638	1416299_at	Shcbp1	Shc SH2-domain binding protein 1	NM_011369		0.55628	0.475667	1	1	0.757987	0.044241	6.72612	6.08802	1.55628	0.6381	1.55628	Greater than 0		1416299_at	67.4411	23.5658	60.3874	41.2236	25.7208	18.0703	72.3899	24.2362	36.1537	20.2895	17.92	12.5534	20.9012	14.3181	60.3874	1	1	1	1	1	23.5658	1	1	1	1	1	36.8217	1	38.9478	1814.61
36604	1452301_at	Aldh3b1	aldehyde dehydrogenase 3 family, member B1	NM_026316		0.60672	0.497546	1	0.927102	0.757842	0.0159485	7.45759	6.77348	1.60672	0.684117	1.60672	Greater than 0		1452301_at	56.0788	23.9676	30.5218	28.0007	40.6631	27.8551	79.5488	31.7839	50.1486	27.7133	20.5911	15.3062	13.5108	16.7818	50.1486	1	1	1	1	1	27.8551	1	1	1	1	1	22.2935	1	39.6282	1383.93
9235	1424921_at	Bst2	bone marrow stromal cell antigen 2	NM_198095		0.70898	0.41911	0.9	1	0.757022	0.048257	8.25518	7.48204	1.70898	0.773139	1.70898	Greater than 0		1424921_at	105.212	31.1629	113.442	92.9747	47.7811	44.8368	75.9866	27.1922	86.4187	29.0163	19.5729	12.4381	15.1004	13.3407	86.4187	1	0	1	1	1	31.1629	1	1	1	1	1	55.2558	0.9	65.4023	4147.64
10294	1425980_at	Wdr54	WD repeat domain 54	NM_023790		0.48529	0.542597	1	1	0.756972	0.017386	6.14687	5.57613	1.48529	0.57074	1.48529	Greater than 0		1425980_at	29.5909	22.4633	28.541	22.0116	20.5833	14.8316	24.1701	14.7609	24.3566	11.9308	17.7438	20.4342	14.0479	15.7164	24.3566	1	1	1	1	1	14.8316	1	1	1	1	1	9.52507	1	21.324	170.105
16019	1431705_a_at	Mcoln2	mucolipin 2	NM_001005846 /// NM_026656		0.58036	0.437301	1	1	0.754415	0.0180904	6.61824	5.95798	1.58036	0.660251	1.58036	Greater than 0		1431705_a_at	36.6183	14.1522	16.0298	11.4282	17.1703	13.4343	19.7089	11.5927	18.1884	7.16411	5.83608	5.10681	4.9401	3.45818	18.1884	1	1	1	1	1	11.5927	1	1	1	1	1	6.59572	1	16.5487	249.443
34981	1450678_at	Itgb2	integrin beta 2	NM_008404		0.63971	0.373355	1	1	0.753266	0.0344011	8.36943	7.65599	1.63971	0.71344	1.63971	Greater than 0		1450678_at	104.706	63.3706	251.367	137.186	105.13	78.7433	147.118	104.797	249.321	86.8386	26.5127	16.5412	19.2876	20.3726	147.118	1	1	1	1	1	86.8386	1	1	1	1	1	60.2795	1	132.858	14954.1
37259	1452956_a_at	Ifi27l1	interferon, alpha-inducible protein 27 like 1	NM_026790 /// NM_194066 /// NM_194067 /// NM_194068 /// NM_194069		0.48849	0.522986	1	1	0.752869	0.0266599	10.399	9.82516	1.48849	0.573847	1.48849	Greater than 0		1452956_a_at	562.161	449.532	676.714	558.169	453.989	321.126	602.963	338.744	602.302	225.889	280.892	250.856	278.863	335.34	602.302	1	1	1	1	1	338.744	1	1	1	1	1	263.558	1	479.159	100936
964	1416625_at	Serping1	serine (or cysteine) peptidase inhibitor, clade G, member 1	NM_009776		0.52634	0.484978	1	1	0.75283	0.048205	9.97855	9.36847	1.52634	0.610079	1.52634	Greater than 0		1416625_at	352.51	230.043	353.945	248.393	250.353	265.414	561.939	283.724	497.1	192.079	74.412	71.6628	53.0326	60.813	353.945	1	1	1	1	1	248.393	1	1	1	1	1	105.552	1	323.55	63392.3
32579	1448271_a_at	Ddx21	DEAD (Asp-Glu-Ala-Asp) box polypeptide 21	NM_019553		0.4427	0.56835	1	1	0.752762	0.0143113	7.85693	7.32815	1.4427	0.52877	1.4427	Greater than 0		1448271_a_at	100.455	57.6651	95.6457	65.0174	63.898	49.9703	71.2824	58.5556	120.701	41.1561	27.5503	24.4731	27.0909	23.8616	95.6457	1	1	1	1	1	57.6651	1	1	1	1	1	37.9806	1	72.4346	3226.25
35731	1451428_x_at	Egfl7	EGF-like domain 7	NM_001164564 /// NM_178444 /// NM_198724 /// NM_198725		0.4919	0.51763	1	1	0.752383	0.00903965	9.566	8.98884	1.4919	0.577155	1.4919	Greater than 0		1451428_x_at	295.76	169.069	482.952	355.482	363.793	210.159	559.526	321.884	412.208	191.778	117.842	120.346	121.066	103.714	412.208	1	1	1	1	1	210.159	1	1	1	1	1	202.048	1	336.261	74972.6
566	1416227_at	Arpc1b	actin related protein 2/3 complex, subunit 1B	NM_023142		0.46386	0.730289	1	0.814309	0.752115	0.0209513	7.64662	7.09683	1.46386	0.549782	1.46386	Greater than 0		1416227_at	85.0025	37.4639	112.041	48.9368	63.6078	41.833	96.9741	57.5373	104.482	57.5971	17.8035	20.7207	20.4981	26.9062	96.9741	1	1	1	1	1	48.9368	1	1	1	1	1	48.0374	1	70.5475	4784.67
415	1416076_at	Ccnb1	cyclin B1	NM_172301		0.70002	0.407221	0.9	1	0.75181	0.0445521	7.20024	6.43469	1.70002	0.765555	1.70002	Greater than 0		1416076_at	81.5232	27.0123	51.8453	33.1346	25.293	35.2546	40.108	26.3565	55.5434	17.6351	1.32406	5.82751	2.62914	3.88722	51.8453	1	1	1	1	1	27.0123	1	1	0	1	1	24.833	0.9	39.3706	1320.66
1402	1417063_at	C1qb	complement component 1, q subcomponent, beta polypeptide	NM_009777		0.61558	0.391522	1	1	0.751775	0.0420964	10.5874	9.8953	1.61558	0.692054	1.61558	Greater than 0		1417063_at	361.421	281.964	737.692	466.3	363.092	325.853	994.112	358.887	717.107	316.88	96.1338	67.4117	64.972	73.4019	717.107	1	1	1	1	1	325.853	1	1	1	1	1	391.255	1	492.331	202647
23169	1438855_x_at	Tnfaip2	tumor necrosis factor, alpha-induced protein 2	NM_009396		1	0.107026	0.9	1	0.751756	0.0394144	8.60025	7.34879	2.38082	1.25146	2.38082	Greater than 0		1438855_x_at	107.146	23.9544	334.191	364.229	125.664	68.9786	117.623	33.5145	229.188	39.5565	25.9439	16.5581	17.1565	26.5301	125.664	1	0	1	1	1	39.5565	1	1	1	1	1	86.1076	0.9	144.405	14713.3
36317	1452014_a_at	Igf1	insulin-like growth factor 1	NM_001111274 /// NM_001111275 /// NM_001111276 /// NM_010512 /// NM_184052		0.46807	0.53674	1	1	0.751203	0.0151928	7.10972	6.5558	1.46807	0.55392	1.46807	Greater than 0		1452014_a_at	60.306	19.8411	66.4158	46.8873	30.6559	28.6668	82.6586	31.2537	56.4209	22.4079	24.1334	29.8109	26.9828	34.2248	60.306	1	1	1	1	1	28.6668	1	1	1	1	1	31.6392	1	44.5514	2172.69
45019	1460719_a_at	P2rx1	purinergic receptor P2X, ligand-gated ion channel, 1	NM_008771		0.40482	0.596318	1	1	0.750284	0.0183901	4.03928	3.54889	1.40482	0.490387	1.40482	Greater than 0		1460719_a_at	20.5942	7.70287	12.1965	6.26524	10.1198	10.0682	13.5268	6.23697	12.9195	3.7403	3.64038	3.33136	4.02622	4.80778	12.9195	1	1	1	1	1	6.26524	1	1	1	1	1	6.65427	1	10.337	124.915
35095	1450792_at	Tyrobp	TYRO protein tyrosine kinase binding protein	NM_011662		0.53101	0.467977	1	1	0.749747	0.0311335	11.1905	10.576	1.53101	0.61448	1.53101	Greater than 0		1450792_at	610.756	523.379	1201.26	736.931	640.924	571.712	1107.65	535.188	1325.76	470.238	288.582	250.656	222.117	243.735	1107.65	1	1	1	1	1	535.188	1	1	1	1	1	572.465	1	772.38	419802
2703	1418364_a_at	Ftl1	ferritin light chain 1	NM_010240		0.51492	0.482211	1	1	0.749283	0.0482737	11.1363	10.5371	1.51492	0.599237	1.51492	Greater than 0		1418364_a_at	705.261	740.44	1381.59	658.458	768.061	656.932	1694.88	611.821	1406.79	625.768	565.591	540.242	593.491	608.497	1381.59	1	1	1	1	1	656.932	1	1	1	1	1	724.657	1	924.999	709241
40317	1456014_s_at	Fermt3	fermitin family homolog 3 (Drosophila)	NM_153795		0.50521	0.604177	1	0.88602	0.748852	0.00612041	9.37203	8.78206	1.50521	0.589965	1.50521	Greater than 0		1456014_s_at	284.353	147.283	301.384	201.018	166.929	146.038	315.536	160.566	368.814	174.218	89.0406	101.789	100.267	78.0895	301.384	1	1	1	1	1	160.566	1	1	1	1	1	140.818	1	226.614	36953.4
36987	1452684_at	Akt1s1	AKT1 substrate 1 (proline-rich)	NM_026270		0.52232	0.466376	1	1	0.747174	0.0148949	7.36056	6.75428	1.52232	0.606272	1.52232	Greater than 0		1452684_at	84.3117	38.3377	44.9361	41.8352	52.0202	37.0859	80.3178	50.9504	52.7998	18.643	22.2908	37.0572	37.2147	27.6234	52.7998	1	1	1	1	1	38.3377	1	1	1	1	1	14.4621	1	50.1238	1626.48
18326	1434012_at	Ints5	integrator complex subunit 5	NM_176843		0.58344	0.404434	1	1	0.746969	0.037946	8.2867	7.62363	1.58344	0.663065	1.58344	Greater than 0		1434012_at	99.0824	36.4027	67.7691	55.9161	45.1379	44.3714	159.184	43.8424	87.7685	51.3717	43.1287	41.6448	50.7912	48.5799	87.7685	1	1	1	1	1	44.3714	1	1	1	1	1	43.3971	1	69.0847	5154.62
32624	1448316_at	Cmtm3	CKLF-like MARVEL transmembrane domain containing 3	NM_024217		0.48983	0.496926	1	1	0.746689	0.0291767	8.8726	8.29744	1.48983	0.575152	1.48983	Greater than 0		1448316_at	140.256	91.2919	221.978	127.232	111.231	77.5213	194.142	135.427	164.685	71.7933	38.7469	37.4798	37.7972	31.1217	164.685	1	1	1	1	1	91.2919	1	1	1	1	1	73.3935	1	133.556	10825.9
2910	1418571_at	Tnfrsf12a	tumor necrosis factor receptor superfamily, member 12a	NM_001161746 /// NM_013749		0.70061	0.377592	0.9	1	0.744551	0.0195417	9.28582	8.51977	1.70061	0.766052	1.70061	Greater than 0		1418571_at	84.3987	98.267	229.721	147.321	123.836	77.8499	202.43	103.344	216.204	90.4982	55.1155	37.6947	66.1852	60.0797	202.43	1	1	1	1	1	98.267	0	1	1	1	1	104.163	0.9	137.387	11513.1
27889	1443575_at	2310040G24Rik	RIKEN cDNA 2310040G24 gene	XR_104992 /// XR_107845		0.51298	0.462667	1	1	0.743912	0.0208375	5.54948	4.95209	1.51298	0.597393	1.51298	Greater than 0		1443575_at	18.7637	8.28307	13.5085	12.498	14.4585	11.4331	28.8596	14.5494	18.825	8.82377	17.2172	12.423	11.9948	12.0174	18.7637	1	1	1	1	1	11.4331	1	1	1	1	1	7.33059	1	15.0003	150.76
3464	1419125_at	Ptpn18	protein tyrosine phosphatase, non-receptor type 18	NM_011206		0.6783	0.396772	0.9	1	0.743768	0.0104515	7.82856	7.08156	1.6783	0.746997	1.6783	Greater than 0		1419125_at	69.1218	35.5109	113.769	61.0049	60.7706	45.0994	84.4559	85.7295	133.856	48.1768	17.2402	17.8502	12.7255	13.1785	84.4559	1	1	1	0	1	48.1768	1	1	1	1	1	36.2791	0.9	73.7494	3476.41
36234	1451931_x_at	H2-L	histocompatibility 2, D region	---		0.745	0.322188	0.9	1	0.741797	0.0147369	11.3086	10.5054	1.745	0.803228	1.745	Greater than 0		1451931_x_at	760.101	610.866	1603.53	1159.83	500.597	381.383	2005.01	552.211	1494.43	658.51	286.995	153.867	319.702	321.501	1494.43	1	1	1	1	1	610.866	1	1	0	1	1	883.565	0.9	972.647	900521
36087	1451784_x_at	H2-D1	histocompatibility 2, D region locus 1	NM_010380		0.75397	0.309541	0.9	1	0.740878	0.014027	11.5487	10.7381	1.75397	0.810626	1.75397	Greater than 0		1451784_x_at	839.963	534.691	1574.94	1098.62	319.602	278.077	1897.97	473.842	1281.11	602.171	275.016	179.303	300.046	298.986	1281.11	1	1	1	1	1	534.691	1	1	0	1	1	746.417	0.9	890.099	856261
3541	1419202_at	Cst7	cystatin F (leukocystatin)	NM_009977		1	0.15816	0.8	1	0.73954	0.0401134	7.43445	6.41711	2.02418	1.01734	2.02418	Greater than 0		1419202_at	62.0957	28.851	246.545	118.318	36.5522	19.3793	21.1116	23.0497	113.199	12.4287	5.24955	0.842291	7.12276	3.22013	62.0957	1	0	1	1	1	23.0497	1	1	1	0	1	39.0459	0.8	68.153	7699.32
6886	1422572_at	Rhog	ras homolog gene family, member G	NM_019566		0.86915	0.462964	1	0.621005	0.73828	0.0315016	8.07752	7.17514	1.86915	0.902386	1.86915	Greater than 0		1422572_at	76.0208	37.7216	125.845	63.5101	74.0599	52.8702	183.979	51.3021	120.902	88.5719	50.1255	53.5011	50.8035	51.2266	120.902	1	1	1	1	1	52.8702	1	1	1	1	1	68.0318	1	87.4783	8227.2
9990	1425676_a_at	Elovl1	elongation of very long chain fatty acids (FEN1/Elo2, SUR4/Elo3, yeast)-like 1	NM_001039175 /// NM_001039176 /// NM_019422		0.6176	0.607362	1	0.728095	0.738264	0.0479151	8.67706	7.98321	1.6176	0.693856	1.6176	Greater than 0		1425676_a_at	128.909	84.3754	151.943	108.859	138.104	102.576	226.347	88.8336	205.563	112.62	82.7862	78.519	86.5442	79.6506	151.943	1	1	1	1	1	102.576	1	1	1	1	1	49.3673	1	134.813	12503.5
22214	1437900_at	4930523C07Rik	RIKEN cDNA 4930523C07 gene	NM_001162896 /// NR_028111		0.56267	0.387496	1	1	0.737541	0.0450656	6.47807	5.83406	1.56267	0.64401	1.56267	Greater than 0		1437900_at	55.2913	27.4665	40.9533	24.1466	30.0864	30.7035	54.1328	35.0018	27.5187	15.3947	8.16643	14.5774	7.20137	10.1938	40.9533	1	1	1	1	1	27.4665	1	1	1	1	1	13.4868	1	34.0696	566.547
40141	1455838_at	Slfnl1	schlafen like 1	NM_177570		0.44606	0.503614	1	1	0.737419	0.0432467	5.64585	5.11372	1.44606	0.532124	1.44606	Greater than 0		1455838_at	31.766	6.19543	17.5964	12.7621	13.127	8.00491	12.8232	10.9208	25.4149	7.60325	3.71356	6.85064	6.677	6.70406	17.5964	1	1	1	1	1	8.00491	1	1	1	1	1	9.59148	1	14.6214	305.157
32741	1448433_a_at	Pcolce	procollagen C-endopeptidase enhancer protein	NM_008788		0.38607	0.563061	1	1	0.737283	0.0486309	6.6123	6.1413	1.38607	0.470996	1.38607	Greater than 0		1448433_a_at	60.6536	26.007	58.3584	47.2816	37.5463	33.8932	57.0579	42.222	67.3147	25.386	54.6348	51.2697	36.8946	51.3275	58.3584	1	1	1	1	1	33.8932	1	1	1	1	1	24.4652	1	45.5721	1126.59
40908	1456605_at	Cebpd	CCAAT/enhancer binding protein (C/EBP), delta	NM_007679		0.33017	0.615972	1	1	0.736535	0.0346507	10.1066	9.69499	1.33017	0.411608	1.33017	Greater than 0		1456605_at	312.393	224.481	320.562	231.675	243.493	213.921	430.439	192.058	304.99	158.974	26.9136	35.24	28.7883	25.8296	312.393	1	1	1	1	1	213.921	1	1	1	1	1	98.4719	1	263.299	34900.7
3278	1418939_at	Hlx	H2.0-like homeobox	NM_008250		0.48228	0.460742	1	1	0.735755	0.0288943	6.90825	6.34043	1.48228	0.567818	1.48228	Greater than 0		1418939_at	31.989	20.9375	33.0789	24.6924	28.7696	16.9403	23.5986	28.9768	43.7595	15.2606	8.15054	5.41229	5.54384	10.3052	31.989	1	1	1	1	1	20.9375	1	1	1	1	1	11.0516	1	26.8003	295.808
665	1416326_at	Crip1	cysteine-rich protein 1 (intestinal)	NM_007763		0.41557	0.518822	1	1	0.733598	0.0375606	7.64454	7.14315	1.41557	0.501388	1.41557	Greater than 0		1416326_at	102.416	39.9646	66.9064	48.9141	42.821	37.5265	76.4762	55.8234	84.7177	35.7822	26.5499	26.1239	26.8126	34.4367	76.4762	1	1	1	1	1	39.9646	1	1	1	1	1	36.5116	1	59.1348	2412.63
20646	1436332_at	Hspb6	heat shock protein, alpha-crystallin-related, B6	NM_001012401		0.7628	0.521945	1	0.647481	0.733057	0.013386	10.0137	9.1958	1.7628	0.817865	1.7628	Greater than 0		1436332_at	364.613	267.55	599.191	359.066	440.131	238.149	818.655	302.339	707.423	430.004	103.109	72.4673	93.2746	111.739	599.191	1	1	1	1	1	302.339	1	1	1	1	1	296.852	1	452.712	177664
33864	1449556_at	C920025E04Rik /// H2-T23 /// LOC100505163	RIKEN cDNA C920025E04 gene /// histocompatibility 2, T region locus 23 /// h-2 class I	NM_010398 /// XM_003085160 /// XM_003085161 /// XM_003086799 /// XM_992574		0.49336	0.540128	1	0.89554	0.732257	0.0464155	8.64324	8.06468	1.49336	0.578559	1.49336	Greater than 0		1449556_at	258.664	115.001	198.531	167.749	125.725	111.907	255.539	107.603	189.852	113.235	50.3509	42.9568	48.705	46.5652	198.531	1	1	1	1	1	113.235	1	1	1	1	1	85.2966	1	164.381	17041.7
3300	1418961_at	Necap2	NECAP endocytosis associated 2	NM_025383		0.38258	0.545887	1	1	0.732117	0.0216245	7.08745	6.62008	1.38258	0.467364	1.38258	Greater than 0		1418961_at	66.7835	34.152	59.5299	46.2645	48.9802	44.3787	54.767	48.1953	50.9457	26.0637	26.6788	34.6929	33.0705	30.6326	54.767	1	1	1	1	1	44.3787	1	1	1	1	1	10.3884	1	48.006	671.615
35730	1451427_a_at	Egfl7	EGF-like domain 7	NM_001164564 /// NM_178444 /// NM_198724 /// NM_198725		0.53362	0.393691	1	1	0.731828	0.0210236	9.27876	8.66182	1.53362	0.616944	1.53362	Greater than 0		1451427_a_at	171.362	94.3682	193.063	168.078	140.578	134.549	291.057	166.593	202.453	87.8425	58.6062	47.6481	56.3993	46.968	193.063	1	1	1	1	1	134.549	1	1	1	1	1	58.5136	1	164.995	12046.5
18151	1433837_at	8430408G22Rik	RIKEN cDNA 8430408G22 gene	NM_001166580 /// NM_145980		0.64748	0.278618	1	1	0.731524	0.0355504	8.79125	8.07099	1.64748	0.720262	1.64748	Greater than 0		1433837_at	121.474	102.754	98.9763	82.841	103.167	67.0692	335.721	106.912	177.251	81.8867	17.4212	25.4691	24.1709	20.8718	121.474	1	1	1	1	1	82.841	1	1	1	1	1	38.6332	1	127.805	15612.5
15395	1431081_a_at	Plscr3	phospholipid scramblase 3	NM_001168497 /// NM_023564 /// NR_033133		0.57291	0.452816	0.9	1	0.731432	0.0279861	7.60356	6.95013	1.57291	0.653436	1.57291	Greater than 0		1431081_a_at	84.2583	32.4534	55.6417	48.7805	33.2358	34.645	63.572	44.0035	71.0256	27.6073	22.7324	27.0348	21.1901	23.4618	63.572	1	1	1	1	1	34.645	1	1	0	1	1	28.927	0.9	49.5223	1445.85
11390	1427076_at	Mpeg1	macrophage expressed gene 1	NM_010821		0.4966	0.428336	1	1	0.731234	0.0281013	11.2112	10.6295	1.4966	0.581689	1.4966	Greater than 0		1427076_at	558.495	388.43	1040	688.591	576.008	481.478	1218.68	506.885	1393.63	567.168	179.24	157.575	150.71	173.628	1040	1	1	1	1	1	506.885	1	1	1	1	1	533.112	1	741.936	464083
18197	1433883_at	Tpm4	tropomyosin 4	NM_001001491		0.41794	0.506426	1	1	0.731092	0.0087445	10.9449	10.4411	1.41794	0.503799	1.41794	Greater than 0		1433883_at	655.275	489.551	976.509	804.579	692.757	518.005	958.634	592.902	1077.66	478.565	314.836	318.483	337.479	301.22	958.634	1	1	1	1	1	518.005	1	1	1	1	1	440.628	1	724.444	218222
642	1416303_at	Litaf	LPS-induced TN factor	NM_019980		0.61542	0.404049	0.9	1	0.729867	0.00230856	11.6765	10.9846	1.61542	0.69191	1.61542	Greater than 0		1416303_at	709.573	550.382	1230.51	847.571	1399.05	684.958	2688.05	852.723	1674.84	884.427	610.567	497.075	550.436	501.205	1399.05	1	1	1	1	1	847.571	0	1	1	1	1	551.479	0.9	1152.21	1.50697e+06
32156	1447842_x_at	Tcn2	transcobalamin 2	NM_001130458 /// NM_001130459 /// NM_015749		0.58785	0.427581	0.9	1	0.728858	0.0202273	9.58246	8.91539	1.58785	0.667078	1.58785	Greater than 0		1447842_x_at	319.296	182.999	410.866	279.586	206.952	191.311	564.622	267.337	407.808	230	133.249	130.079	113.8	126.038	407.808	1	1	1	1	1	230	1	1	0	1	1	177.808	0.9	306.078	57503.6
38549	1454246_at	St3gal6	ST3 beta-galactoside alpha-2,3-sialyltransferase 6	NM_018784		0.68747	0.327944	0.9	1	0.728854	0.0156764	6.57125	5.81638	1.68747	0.754866	1.68747	Greater than 0		1454246_at	39.8563	11.909	25.5345	23.45	20.1387	10.9337	64.7156	33.1581	30.7614	13.3518	7.1014	11.901	10.0366	12.2675	30.7614	1	1	1	0	1	13.3518	1	1	1	1	1	17.4096	0.9	27.3809	777.995
2208	1417869_s_at	Ctsz	cathepsin Z	NM_022325		0.46516	0.449531	1	1	0.728673	0.0264112	11.5048	10.9538	1.46516	0.551058	1.46516	Greater than 0		1417869_s_at	613.196	502.526	1114.27	711.231	597.812	555.062	1195.49	520.585	1321.53	555.756	306.359	280.877	256.395	300.507	1114.27	1	1	1	1	1	555.062	1	1	1	1	1	559.207	1	768.746	398857
4355	1420028_s_at	Mcm3	minichromosome maintenance deficient 3 (S. cerevisiae)	NM_008563		0.67458	0.336936	0.9	1	0.727879	0.0396632	7.48096	6.73716	1.67458	0.743799	1.67458	Greater than 0		1420028_s_at	74.9404	26.4711	128.988	100.134	59.0823	54.2937	67.525	39.0737	124.442	36.223	27.2714	47.5139	20.3746	22.0626	74.9404	1	0	1	1	1	39.0737	1	1	1	1	1	35.8667	0.9	71.1173	3951.45
15322	1431008_at	H2-Q6 /// LOC68395	histocompatibility 2, Q region locus 6 /// histocompatibility 2, Q region locus 6-like	NM_207648 /// XM_003085179		0.76657	0.244681	0.9	1	0.727813	0.03799	7.80409	6.98314	1.76657	0.820953	1.76657	Greater than 0		1431008_at	86.9022	46.9787	155.356	129.823	58.606	31.3347	73.999	31.2846	114.757	47.9612	13.5434	15.2569	11.7069	17.8377	86.9022	1	0	1	1	1	46.9787	1	1	1	1	1	39.9234	0.9	77.7003	4090.02
33709	1449401_at	C1qc	complement component 1, q subcomponent, C chain	NM_007574		0.48402	0.424487	1	1	0.727127	0.0345786	11.4395	10.8699	1.48402	0.569515	1.48402	Greater than 0		1449401_at	735.922	599.575	1329.87	1057.98	830.097	697.171	1439.65	694.543	1353.54	560.989	166.425	115.87	123.231	137.19	1329.87	1	1	1	1	1	694.543	1	1	1	1	1	635.329	1	929.934	432150
9859	1425545_x_at	H2-D1	histocompatibility 2, D region locus 1	NM_010380		0.73982	0.267339	0.9	1	0.72679	0.0130058	11.5628	10.7639	1.73982	0.798935	1.73982	Greater than 0		1425545_x_at	821.075	648.113	1650.36	1190.07	269.919	194.951	1886.6	542.875	1499.8	667.394	300.188	202.251	310.758	312.342	1499.8	1	1	1	1	1	648.113	1	1	0	1	1	851.683	0.9	937.115	831947
13223	1428909_at	A130040M12Rik	RIKEN cDNA A130040M12 gene	NR_002860		0.43349	0.46746	1	1	0.725237	0.0133689	10.6145	10.095	1.43349	0.519528	1.43349	Greater than 0		1428909_at	687.519	527.532	771.736	626.271	509.77	417.25	876.882	485.66	614.831	305.915	117.597	146.713	111.248	112.981	687.519	1	1	1	1	1	485.66	1	1	1	1	1	201.859	1	582.337	120585
44573	1460273_a_at	Naip2	NLR family, apoptosis inhibitory protein 2	NM_001126182 /// NM_010872		0.53254	0.367773	1	1	0.725078	0.0404992	7.85007	7.23414	1.53254	0.615928	1.53254	Greater than 0		1460273_a_at	95.2548	39.9485	137.135	84.9861	72.5169	67.8016	70.7238	80.7136	162.146	45.1469	19.4108	17.5849	15.926	12.9765	95.2548	1	1	1	1	1	67.8016	1	1	1	1	1	27.4532	1	85.6373	4803.98
4938	1420624_a_at	Vamp8	vesicle-associated membrane protein 8	NM_016794		0.42386	0.474422	1	1	0.724571	0.0320477	9.50312	8.99331	1.42386	0.509803	1.42386	Greater than 0		1420624_a_at	239.196	227.745	405.062	287.076	275.819	202.027	439.478	238.763	340.563	188.517	155.134	139.096	110.652	115.617	340.563	1	1	1	1	1	227.745	1	1	1	1	1	112.818	1	284.425	30912.5
18270	1433956_at	Cdh5	cadherin 5	NM_009868		0.41169	0.700104	1	0.784243	0.724009	0.00633775	6.83422	6.33679	1.41169	0.497427	1.41169	Greater than 0		1433956_at	51.6242	19.0196	56.7178	42.2819	44.6591	24.7896	49.1906	34.6568	45.6424	28.3128	14.3779	14.3282	15.4194	19.4626	49.1906	1	1	1	1	1	28.3128	1	1	1	1	1	20.8778	1	39.6895	975.622
33332	1449024_a_at	Hexa	hexosaminidase A	NM_010421		0.48854	0.407108	1	1	0.723912	0.038764	11.253	10.6791	1.48854	0.573894	1.48854	Greater than 0		1449024_a_at	502.507	486.471	1061.27	645.618	499.414	392.728	991.313	512.629	888.116	387.665	516.391	427.876	451.665	544.44	888.116	1	1	1	1	1	486.471	1	1	1	1	1	401.644	1	636.773	230282
5145	1420831_at	Qsox1	quiescin Q6 sulfhydryl oxidase 1	NM_001024945 /// NM_023268		0.46318	0.532206	0.9	1	0.723846	0.0150339	8.13309	7.58399	1.46318	0.549104	1.46318	Greater than 0		1420831_at	109.861	45.7582	78.0863	43.4192	40.3107	42.9633	78.6465	50.5968	79.8034	26.7633	29.4403	25.7005	28.3133	37.4613	78.6465	1	1	1	1	1	43.4192	1	1	0	1	1	35.2272	0.9	59.6208	3140.21
44678	1460378_a_at	Tes	testis derived transcript	NM_207176		0.47357	0.420699	1	1	0.723567	0.043346	6.09262	5.5333	1.47357	0.559319	1.47357	Greater than 0		1460378_a_at	52.9432	17.8223	19.486	17.1393	19.8172	11.0392	29.5659	17.9861	30.3509	12.8643	8.54151	9.65288	5.73276	3.05082	29.5659	1	1	1	1	1	17.1393	1	1	1	1	1	12.4267	1	22.9015	567.192
7948	1423634_at	Gsdma	gasdermin A	NM_021347		0.53599	0.351779	1	1	0.721942	0.0234074	4.4168	3.79763	1.53599	0.619173	1.53599	Greater than 0		1423634_at	13.1769	10.2634	17.9725	13.1656	13.3234	7.03696	13.9418	6.71998	35.3057	10.6772	6.45814	5.19109	6.88304	9.98716	13.9418	1	1	1	1	1	10.2634	1	1	1	1	1	3.67841	1	14.1583	210.288
10129	1425815_a_at	Hmmr	hyaluronan mediated motility receptor (RHAMM)	NM_013552		0.68144	0.304777	0.9	1	0.721554	0.0138315	5.27876	4.52906	1.68144	0.749701	1.68144	Greater than 0		1425815_a_at	55.1224	12.5181	40.2077	30.225	23.2034	21.0352	15.8117	21.9934	33.7084	9.89008	5.88577	9.92558	6.7585	5.9997	33.7084	1	1	1	1	1	21.0352	1	1	1	0	1	12.6732	0.9	26.3715	524.058
19910	1435596_at	Pion	pigeon homolog (Drosophila)	NM_175437		0.57029	0.439	1	0.876371	0.721415	0.0229152	7.49116	6.84012	1.57029	0.651033	1.57029	Greater than 0		1435596_at	61.0434	30.7262	49.4823	55.6857	46.377	31.8107	77.1406	49.6806	60.9781	33.3269	31.8661	29.6276	25.8039	23.177	60.9781	1	1	1	1	1	33.3269	1	1	1	1	1	27.6512	1	49.6251	879.68
8483	1424169_at	Tax1bp3	Tax1 (human T-cell leukemia virus type I) binding protein 3	NM_029564		0.37282	0.681361	1	0.826532	0.720178	0.0376076	7.76149	7.30434	1.37282	0.457147	1.37282	Greater than 0		1424169_at	93.7847	66.7628	100.496	88.6714	85.1154	62.459	113.713	65.8112	95.9699	56.6062	24.5387	31.2631	31.3715	29.2224	95.9699	1	1	1	1	1	65.8112	1	1	1	1	1	30.1588	1	82.939	2213.21
7866	1423552_at	Leprotl1	leptin receptor overlapping transcript-like 1	NM_026609		0.27366	0.6043	1	1	0.71949	0.0117984	7.49623	7.14724	1.27366	0.348985	1.27366	Greater than 0		1423552_at	67.2178	54.8796	82.5938	67.8179	68.4582	41.7034	67.8081	53.7261	86.0859	39.2434	78.9491	67.055	91.4813	86.4108	68.4582	1	1	1	1	1	53.7261	1	1	1	1	1	14.7321	1	62.9534	1317.76
34716	1450413_at	Pdgfb	platelet derived growth factor, B polypeptide	NM_011057		0.7599	0.218009	0.9	1	0.719477	0.0338693	7.56724	6.75175	1.7599	0.815495	1.7599	Greater than 0		1450413_at	37.1673	20.6825	42.038	30.2952	23.6562	20.4055	73.5665	28.0828	16.8716	18.3646	11.6456	14.2744	14.3595	13.3972	37.1673	1	1	1	1	1	20.6825	1	1	1	1	0	16.4848	0.9	31.113	569.559
38024	1453721_a_at	Slc31a2	solute carrier family 31, member 2	NM_025286		0.35845	0.518626	1	0.999618	0.719174	0.0357212	7.45087	7.00891	1.35845	0.441961	1.35845	Greater than 0		1453721_a_at	62.1534	45.5881	47.8749	34.9098	35.3173	31.2832	58.9011	29.7273	48.341	25.8578	23.3381	19.4651	22.2316	29.3013	48.341	1	1	1	1	1	31.2832	1	1	1	1	1	17.0578	1	41.9954	726.272
32436	1448128_at	Ctsa	cathepsin A	NM_001038492 /// NM_008906		0.5116	0.430965	1	0.928552	0.717779	0.0245728	10.8674	10.2713	1.5116	0.596078	1.5116	Greater than 0		1448128_at	514.564	467.42	885.451	560.517	559.535	434.739	1242.66	490.464	1060.29	551.088	385.495	352.918	372.493	382.102	885.451	1	1	1	1	1	490.464	1	1	1	1	1	394.987	1	676.673	309153
4356	1420029_at	Mcm3	Minichromosome maintenance deficient 3 (S. cerevisiae)	NM_008563		0.57796	0.351574	1	0.937868	0.716851	0.025324	6.10686	5.4488	1.57796	0.658057	1.57796	Greater than 0		1420029_at	47.7304	11.9264	49.1844	36.5883	19.2355	17.3729	22.9725	18.7388	49.7229	20.9646	16.227	23.4591	12.24	11.183	47.7304	1	1	1	1	1	18.7388	1	1	1	1	1	28.9916	1	29.4437	693.137
21997	1437683_x_at	Serf2	small EDRK-rich factor 2	NM_011354		0.46669	0.4004	1	1	0.716772	0.026186	11.1668	10.6142	1.46669	0.552566	1.46669	Greater than 0		1437683_x_at	812.759	584.615	974.468	809.959	668.35	606.946	1621.33	704.387	1277.78	616.485	481.187	500.668	432.515	465.238	974.468	1	1	1	1	1	616.485	1	1	1	1	1	357.983	1	867.707	413021
7782	1423468_at	Steap3	STEAP family member 3	NM_001085409 /// NM_133186		0.6118	0.354625	0.9	1	0.716606	0.0199573	6.7858	6.09713	1.6118	0.688671	1.6118	Greater than 0		1423468_at	40.2547	17.2058	47.8847	17.4643	18.7971	21.2043	15.9031	15.7077	25.6976	8.34267	8.96712	14.5039	8.23955	11.8561	25.6976	1	1	1	1	1	17.2058	1	1	1	0	1	8.49176	0.9	22.8462	470.764
37701	1453398_at	A930009A15Rik	RIKEN cDNA A930009A15 gene	XM_902233 /// XM_925324		0.34702	0.517728	1	1	0.716187	0.0446932	5.70906	5.2793	1.34702	0.429768	1.34702	Greater than 0		1453398_at	17.224	9.07156	19.0752	7.10059	11.3917	7.28379	9.73597	12.5896	19.5515	7.66143	8.54993	9.68967	10.0037	9.81532	17.224	1	1	1	1	1	7.66143	1	1	1	1	1	9.56259	1	12.0685	110.699
32442	1448134_at	X99384	cDNA sequence X99384	NM_013753		0.41428	0.447047	1	1	0.715332	0.0492111	9.49895	8.99888	1.41428	0.500072	1.41428	Greater than 0		1448134_at	234.7	179.807	339.234	274.104	258.595	170.95	404.801	247.478	280.382	122.711	145.255	108.474	113.778	119.019	280.382	1	1	1	1	1	179.807	1	1	1	1	1	100.574	1	251.276	27317.6
18100	1433786_x_at	LOC100503839 /// Serf2	small EDRK-rich factor 2-like /// small EDRK-rich factor 2	NM_011354 /// XM_003085419 /// XM_003086361		0.48981	0.37117	1	1	0.715245	0.0117745	11.5752	11.0001	1.48981	0.575126	1.48981	Greater than 0		1433786_x_at	847.628	631.454	1132.33	881.737	728.759	683.179	1941.37	800.865	1503.84	692.075	457.545	507.264	433.415	458.964	1132.33	1	1	1	1	1	692.075	1	1	1	1	1	440.25	1	984.323	607433
36731	1452428_a_at	B2m	beta-2 microglobulin	NM_009735		0.49386	0.365417	1	1	0.714819	0.0481981	12.3841	11.805	1.49386	0.579047	1.49386	Greater than 0		1452428_a_at	1902.83	1459.28	2735.18	2441.58	1875.47	1678.28	4501.44	1645.7	3017	1193.72	860.048	698.657	775.632	791.999	2735.18	1	1	1	1	1	1645.7	1	1	1	1	1	1089.49	1	2245.05	3.15097e+06
5699	1421385_a_at	Myo7a	myosin VIIA	NM_008663		0.55461	0.402998	0.9	1	0.714402	0.0463558	7.31831	6.68176	1.55461	0.636548	1.55461	Greater than 0		1421385_a_at	68.9749	33.2091	41.8759	27.1323	21.5732	26.075	70.5027	39.4283	79.0198	28.4465	37.789	28.1806	19.174	28.7571	68.9749	1	1	1	1	1	28.4465	1	1	0	1	1	40.5284	0.9	43.6238	1629.59
5531	1421217_a_at	Lgals9	lectin, galactose binding, soluble 9	NM_001159301 /// NM_010708		0.5709	0.384746	0.9	1	0.713912	0.0114033	8.95516	8.30356	1.5709	0.651595	1.5709	Greater than 0		1421217_a_at	133.952	92.6595	292.789	203.038	146.406	101.304	192.627	114.376	235.029	81.2869	33.5781	32.4866	36.2502	43.0832	192.627	1	0	1	1	1	101.304	1	1	1	1	1	91.3231	0.9	159.347	16657.7
44544	1460243_at	Sptlc2	serine palmitoyltransferase, long chain base subunit 2	NM_011479		0.42819	0.426004	1	1	0.713549	0.018788	9.40676	8.89256	1.42819	0.514192	1.42819	Greater than 0		1460243_at	152.272	125.27	267.118	190.831	164.834	153.643	306.155	138.777	239.432	134.975	69.8585	78.4954	86.2226	78.5555	239.432	1	1	1	1	1	138.777	1	1	1	1	1	100.655	1	187.331	14923.9
30211	1445897_s_at	Ifi35	interferon-induced protein 35	NM_027320		0.79833	0.255247	0.8	1	0.713394	0.00694974	10.0594	9.21271	1.79833	0.846655	1.79833	Greater than 0		1445897_s_at	411.541	231.2	603.666	446.019	261.781	106.747	1044.64	434.61	401.748	256.109	145.516	136.751	89.9563	134.663	411.541	1	0	1	0	1	256.109	1	1	1	1	1	155.431	0.8	419.806	155922
3086	1418747_at	Sfpi1	SFFV proviral integration 1	NM_011355		0.6792	0.303023	0.9	0.969488	0.712928	0.0471516	7.18649	6.43872	1.6792	0.74777	1.6792	Greater than 0		1418747_at	43.4649	24.924	38.5966	34.1983	22.2206	25.4823	89.5575	26.8553	54.8062	30.9658	14.3236	11.0567	6.38802	7.74423	43.4649	1	1	1	1	1	26.8553	1	1	0	1	1	16.6096	0.9	39.1071	1128.27
13884	1429570_at	Mlkl	mixed lineage kinase domain-like	NM_029005		0.85914	0.191453	0.8	1	0.712648	0.00832736	7.0227	6.12806	1.85914	0.894639	1.85914	Greater than 0		1429570_at	15.4951	18.3694	56.3175	42.4104	28.6829	14.0801	31.6145	30.11	54.489	16.247	3.19853	7.97511	8.92456	9.71012	31.6145	1	0	1	1	1	18.3694	0	1	1	1	1	13.2451	0.8	30.7816	427.483
43106	1458803_at	LOC100505167 /// Slfn9	schlafen family member 13-like /// schlafen 9	NM_172796 /// XM_003086878		0.33198	0.516238	1	1	0.712055	0.00172878	5.15491	4.74134	1.33198	0.413578	1.33198	Greater than 0		1458803_at	28.1676	13.9693	23.3332	15.3828	12.4509	7.34255	15.6722	7.36242	20.0853	7.26246	5.19268	5.54062	6.09935	5.74209	20.0853	1	1	1	1	1	7.36242	1	1	1	1	1	12.7229	1	15.1029	234.155
2706	1418367_x_at	Hist2h2aa1 /// Hist2h2aa2 /// Hist2h2ac /// Hist2h3c1	histone cluster 2, H2aa1 /// histone cluster 2, H2aa2 /// histone cluster 2, H2ac /// h	NM_013549 /// NM_175662 /// NM_178212 /// NM_178216		0.44249	0.405649	1	1	0.712035	0.0212663	9.68728	9.15872	1.44249	0.528563	1.44249	Greater than 0		1418367_x_at	151.364	152.664	362.455	126.238	166.969	121.267	259.373	169.176	207.741	118.167	195.266	162.729	177.737	225.041	207.741	1	1	1	1	1	126.238	1	1	1	1	1	81.5023	1	183.542	21195.7
10638	1426324_at	H2-D1	histocompatibility 2, D region locus 1	NM_010380		0.67693	0.370498	0.8	1	0.711857	0.0457833	9.15173	8.4059	1.67693	0.745826	1.67693	Greater than 0		1426324_at	183.466	143.228	293.179	231.931	129.902	90.5954	311.652	82.4224	231.08	134.233	73.7002	53.2058	77.3069	71.713	231.08	1	0	1	1	1	134.233	1	1	0	1	1	96.8461	0.8	183.169	21796.6
32114	1447800_x_at	Tcn2	transcobalamin 2	NM_001130458 /// NM_001130459 /// NM_015749		0.45564	0.387602	1	1	0.710811	0.00668307	11.2849	10.7433	1.45564	0.541653	1.45564	Greater than 0		1447800_x_at	451.449	383.93	802.436	517.35	448.254	359.816	1129.7	534.147	1034.77	421.266	277.173	207.13	235.179	299.294	802.436	1	1	1	1	1	421.266	1	1	1	1	1	381.169	1	608.312	272285
39539	1455236_x_at	LOC100503839 /// Serf2	small EDRK-rich factor 2-like /// small EDRK-rich factor 2	NM_011354 /// XM_003085419 /// XM_003086361		0.4236	0.44227	1	0.973168	0.709759	0.0116967	11.1306	10.6211	1.4236	0.509546	1.4236	Greater than 0		1455236_x_at	654.182	576.961	950.099	716.288	650.653	515.697	1280.92	644.041	1095.04	561.881	428.008	442.391	379.202	433.036	950.099	1	1	1	1	1	576.961	1	1	1	1	1	373.139	1	764.576	261153
12419	1428105_at	Tpx2	TPX2, microtubule-associated protein homolog (Xenopus laevis)	NM_001141975 /// NM_001141976 /// NM_001141977 /// NM_001141978 /// NM_028109		0.65362	0.278229	0.9	1	0.707962	0.0207657	8.1801	7.45446	1.65362	0.725632	1.65362	Greater than 0		1428105_at	126.317	69.6711	207.146	145.607	113.636	58.7287	105.658	80.6437	82.3693	27.3684	36.9844	58.4194	68.7249	46.7713	113.636	1	0	1	1	1	69.6711	1	1	1	1	1	43.9652	0.9	101.715	6406.37
26164	1441850_x_at	Tcn2	transcobalamin 2	NM_001130458 /// NM_001130459 /// NM_015749		0.4478	0.380439	1	1	0.70706	0.0458382	7.69111	7.15724	1.4478	0.533862	1.4478	Greater than 0		1441850_x_at	90.324	42.5058	49.6065	45.8509	46.1151	48.7109	123.659	55.2789	84.1653	40.3447	29.4315	28.124	22.4529	24.227	84.1653	1	1	1	1	1	45.8509	1	1	1	1	1	38.3144	1	62.6561	2597.87
40161	1455858_x_at	Pomc	pro-opiomelanocortin-alpha	NM_008895		0.66312	0.338634	0.9	0.925168	0.70673	0.0424734	7.12746	6.39357	1.66312	0.733894	1.66312	Greater than 0		1455858_x_at	78.6752	30.5966	36.8293	27.9848	21.411	27.1002	60.3399	27.7157	41.1378	23.9472	21.1903	24.71	13.5861	23.3687	41.1378	1	1	1	1	1	27.7157	1	1	0	1	1	13.4221	0.9	37.5738	1021.08
33056	1448748_at	Plek	pleckstrin	NM_019549		0.52936	0.295654	1	1	0.706254	0.0424436	9.48282	8.8699	1.52936	0.612924	1.52936	Greater than 0		1448748_at	226.5	161.557	398.978	300.054	212.538	205.164	563.136	251.047	302.42	130.469	85.553	82.6034	97.6678	77.8359	302.42	1	1	1	1	1	205.164	1	1	1	1	1	97.2558	1	275.186	42939.4
9089	1424775_at	Oas1a	2'-5' oligoadenylate synthetase 1A	NM_145211		0.87738	0.146956	0.8	1	0.706084	0.0140682	8.32605	7.41733	1.87738	0.908718	1.87738	Greater than 0		1424775_at	95.0966	46.545	241.993	158.759	37.1564	19.3101	74.6766	58.0251	110.114	23.6146	17.2469	15.6591	21.6547	20.2896	95.0966	1	0	1	1	1	46.545	1	1	0	1	1	48.5517	0.8	86.5289	6389.9
7581	1423267_s_at	Itga5	integrin alpha 5 (fibronectin receptor alpha)	NM_010577		0.55629	0.3591	0.9	1	0.703848	0.0326047	8.13603	7.49792	1.55629	0.638109	1.55629	Greater than 0		1423267_s_at	76.6631	18.8817	91.329	77.4986	47.8612	32.4744	44.6333	41.917	111.946	28.8853	12.6378	19.563	15.2001	22.723	76.6631	1	0	1	1	1	32.4744	1	1	1	1	1	44.1887	0.9	57.2089	2985.13
1147	1416808_at	Nid1	nidogen 1	NM_010917		0.54867	0.362129	0.9	1	0.7027	0.0443013	10.6286	9.99757	1.54867	0.631033	1.54867	Greater than 0		1416808_at	574.874	304.981	810.562	719.502	549.475	347.246	808.958	629.973	676.674	303.062	192.555	200.689	188.506	166.911	676.674	1	0	1	1	1	347.246	1	1	1	1	1	329.428	0.9	572.531	124496
5416	1421102_a_at	Vamp3	vesicle-associated membrane protein 3	NM_009498		0.74795	0.262798	0.8	1	0.702687	0.0318225	7.5372	6.73153	1.74795	0.805664	1.74795	Greater than 0		1421102_a_at	34.0606	21.5434	30.0578	31.7571	58.0508	32.5356	99.0276	30.4353	29.7724	20.3524	47.2101	31.4576	39.2624	46.097	34.0606	1	1	1	1	1	30.4353	1	0	1	1	0	3.62526	0.8	38.7593	1307.48
2034	1417695_a_at	Soat1	sterol O-acyltransferase 1	NM_009230		0.31739	0.720666	1	0.770064	0.70203	0.0239438	9.72889	9.33121	1.31739	0.397685	1.31739	Greater than 0		1417695_a_at	343.731	247.853	416.582	329.273	366.966	298.05	446.85	302.492	420.096	241.71	224.243	192.354	165.296	167.612	416.582	1	1	1	1	1	298.05	1	1	1	1	1	118.532	1	341.36	33044.8
20137	1435823_x_at	Egfl7	EGF-like domain 7	NM_001164564 /// NM_178444 /// NM_198724 /// NM_198725		0.59143	0.314433	0.9	1	0.701466	0.0225282	9.15532	8.485	1.59143	0.670322	1.59143	Greater than 0		1435823_x_at	198.359	119.194	253.016	203.545	212.638	167.733	448.838	221.254	205.406	103.373	76.5922	79.5394	74.2898	67.7612	212.638	1	1	1	0	1	167.733	1	1	1	1	1	44.9052	0.9	213.336	25316.9
32885	1448577_x_at	Syngr2	synaptogyrin 2	NM_009304		0.46622	0.603852	1	0.73481	0.70122	0.00317397	8.54125	7.98916	1.46622	0.552097	1.46622	Greater than 0		1448577_x_at	191.807	111.793	240.161	165.919	140.968	131.255	231.979	118.189	251.356	139.016	80.1823	91.6043	79.8772	59.3409	231.979	1	1	1	1	1	131.255	1	1	1	1	1	100.725	1	172.244	15217.7
32508	1448200_at	Tcn2	transcobalamin 2	NM_001130458 /// NM_001130459 /// NM_015749		0.59223	0.310315	0.9	1	0.700636	0.0251838	10.4037	9.73268	1.59223	0.671051	1.59223	Greater than 0		1448200_at	323.808	236.746	588.868	340.272	270.487	256.288	996.503	316.01	511.845	308.202	217.232	146.934	156.474	180.651	511.845	1	1	1	1	1	308.202	1	1	0	1	1	203.644	0.9	414.903	152274
18135	1433821_at	1110012D08Rik	RIKEN cDNA 1110012D08 gene	NM_178066		0.56831	0.233564	1	1	0.700468	0.0450327	10.6075	9.95829	1.56831	0.649211	1.56831	Greater than 0		1433821_at	422.819	301.199	497.672	309.839	323.795	301.649	1351.41	399.091	486.256	308.092	213.218	191.739	199.718	213.298	486.256	1	1	1	1	1	308.092	1	1	1	1	1	178.164	1	470.182	213769
431	1416092_a_at	Mtap4	microtubule-associated protein 4	NM_008633		0.43853	0.362117	1	1	0.700162	0.0373533	11.3851	10.8605	1.43853	0.524591	1.43853	Greater than 0		1416092_a_at	926.006	849.637	1518.61	1255.89	1091.69	785.944	2114.33	959.755	1286.08	588.462	958.279	922.726	943.384	869.019	1286.08	1	1	1	1	1	849.637	1	1	1	1	1	436.438	1	1137.64	623513
10645	1426331_a_at	Frmd4b	FERM domain containing 4B	NM_145148		0.42979	0.470629	0.9	1	0.700105	0.0179051	7.07414	6.55834	1.42979	0.5158	1.42979	Greater than 0		1426331_a_at	47.4401	26.2197	42.6677	30.5061	25.2314	29.2321	32.098	24.6253	43.3008	17.2441	13.5052	20.899	21.078	20.1056	42.6677	1	1	1	1	1	26.2197	1	1	0	1	1	16.448	0.9	31.8565	395.775
13165	1428851_at	1300014I06Rik	RIKEN cDNA 1300014I06 gene	NM_025831		0.47026	0.442568	1	0.881421	0.698562	0.00387724	11.0446	10.4886	1.47026	0.556075	1.47026	Greater than 0		1428851_at	568.341	428.294	854.385	660.87	682.301	530.595	1220.17	608.073	933.273	532.9	306.497	282.964	240.795	265.47	854.385	1	1	1	1	1	532.9	1	1	1	1	1	321.485	1	701.92	224321
35947	1451644_a_at	H2-gs10 /// H2-Q6 /// LOC68395	MHC class I like protein GS10 /// histocompatibility 2, Q region locus 6 /// histocompa	NM_001143689 /// NM_207648 /// XM_003085179		0.80593	0.187885	0.8	1	0.698454	0.049235	7.04783	6.19508	1.80593	0.852745	1.80593	Greater than 0		1451644_a_at	77.7751	46.1964	183.13	112.03	15.0994	14.0646	75.4652	41.9022	110.064	28.5653	13.5316	14.9642	10.9451	14.3447	77.7751	1	0	1	1	1	41.9022	1	1	0	1	1	35.8728	0.8	70.4292	4786.24
10711	1426397_at	Tgfbr2	transforming growth factor, beta receptor II	NM_009371 /// NM_029575		0.57846	0.311762	0.9	1	0.697555	0.0469848	10.3088	9.65023	1.57846	0.658519	1.57846	Greater than 0		1426397_at	359.461	286.095	651.564	456.859	464.403	356.852	1200.49	367.002	574.321	367.874	192	188.338	156.868	163.595	574.321	1	1	1	1	1	367.002	0	1	1	1	1	207.318	0.9	508.493	200381
6261	1421947_at	Gng12	guanine nucleotide binding protein (G protein), gamma 12	NM_001177556 /// NM_001177557 /// NM_001177558 /// NM_001177559 /// NM_001177560 /// NM		0.26605	0.6158	1	0.900647	0.695624	0.00934547	8.5779	8.23757	1.26605	0.34033	1.26605	Greater than 0		1421947_at	161.583	106.747	200.773	159.022	138.377	113.835	202.737	105.838	172.308	100.986	97.3137	109.089	98.7627	85.6706	172.308	1	1	1	1	1	106.747	1	1	1	1	1	65.561	1	146.221	8372.31
145	1415806_at	Plat	plasminogen activator, tissue	NM_008872		0.42447	0.461734	1	0.895583	0.695447	0.00878946	10.2373	9.72685	1.42447	0.510424	1.42447	Greater than 0		1415806_at	314.299	260.338	689.626	395.961	405.803	306.546	540.833	317.127	520.011	307.816	165.409	177.994	160.283	184.113	520.011	1	1	1	1	1	307.816	1	1	1	1	1	212.196	1	405.836	77930.9
34391	1450088_a_at	Mobp	myelin-associated oligodendrocytic basic protein	NM_001039364 /// NM_001039365 /// NM_008614		0.70335	0.650895	1	0.427329	0.695393	0.0253802	10.4609	9.69255	1.70335	0.768372	1.70335	Greater than 0		1450088_a_at	412.251	309.087	555.992	341.292	642.64	343.05	761.54	209.438	640.419	457.253	535.624	446.746	527.773	548.963	640.419	1	1	1	1	1	341.292	1	1	1	1	1	299.127	1	467.296	182986
13735	1429421_at	Accs	1-aminocyclopropane-1-carboxylate synthase homolog (Arabidopsis)(non-functional)	NM_183220		0.53057	0.469701	0.9	0.880517	0.695197	0.0314403	7.78359	7.16952	1.53057	0.61407	1.53057	Greater than 0		1429421_at	61.1375	32.2135	73.0531	45.7992	38.2492	47.3019	83.3111	43.8875	58.9703	38.1694	28.9664	25.0143	22.2313	19.5031	61.1375	1	1	1	1	1	43.8875	1	1	0	1	1	17.25	0.9	52.2093	1152.4
21501	1437187_at	E2f7	E2F transcription factor 7	NM_178609		0.47773	0.401133	0.9	1	0.694716	0.00447687	5.81382	5.25044	1.47773	0.563383	1.47773	Greater than 0		1437187_at	33.6703	15.5471	35.5678	29.5318	24.0024	14.6684	22.5392	20.3952	24.1172	10.8733	12.2708	19.0189	8.84828	9.16111	24.1172	1	0	1	1	1	15.5471	1	1	1	1	1	8.57011	0.9	23.0913	238.937
20052	1435738_x_at	LOC100503839 /// Serf2	small EDRK-rich factor 2-like /// small EDRK-rich factor 2	NM_011354 /// XM_003085419 /// XM_003086361		0.44303	0.330061	1	1	0.693273	0.0136813	11.31	10.7809	1.44303	0.5291	1.44303	Greater than 0		1435738_x_at	638.37	541.091	955.891	809.707	626.558	536.781	1555.93	713.635	1406.25	601.842	416.322	444.261	390.365	406.224	955.891	1	1	1	1	1	601.842	1	1	1	1	1	354.049	1	838.606	392019
29860	1445546_at	AI844685	expressed sequence AI844685	---		1	0.771899	0	1	0.692975	0.00799743	5.55204	6.86988	0.401136	-1.31784	-2.49292	Less than 0		1445546_at	21.22	44.303	19.9624	28.7697	19.6205	39.9068	4.75331	36.8886	5.34138	38.7583	42.5132	44.4911	35.646	34.3518	19.6205	0	0	0	0	0	38.7583	0	0	0	0	0	-19.1378	0	25.9524	1386.01
33748	1449440_at	Lpin3	lipin 3	NM_022883		0.61667	0.314466	1	0.839892	0.692757	0.0346086	6.2096	5.51657	1.61667	0.693028	1.61667	Greater than 0		1449440_at	67.2276	18.2437	31.5859	29.0331	22.1394	21.398	28.8691	22.9421	37.0629	17.6673	9.39765	7.47238	3.2525	6.22926	31.5859	1	1	1	1	1	21.398	1	1	1	1	1	10.1879	1	29.6169	602.184
11590	1427276_at	Smc4	structural maintenance of chromosomes 4	NM_133786		0.35698	0.784763	1	0.626044	0.691947	0.0303146	8.1239	7.68351	1.35698	0.440395	1.35698	Greater than 0		1427276_at	92.3253	61.7648	99.2038	73.5863	86.8529	56.1433	79.613	66.3267	104.925	58.1661	45.3888	60.2653	53.5747	57.2244	92.3253	1	1	1	1	1	61.7648	1	1	1	1	1	30.5606	1	77.8907	2158.93
33682	1449374_at	Pipox	pipecolic acid oxidase	NM_008952		0.64216	0.374765	1	0.748658	0.691396	0.0112888	7.34242	6.62683	1.64216	0.715595	1.64216	Greater than 0		1449374_at	54.3412	20.3085	45.0502	25.1427	32.9842	34.593	32.6172	36.7785	76.8152	29.4478	54.8035	40.1851	43.9513	43.5626	45.0502	1	1	1	1	1	29.4478	1	1	1	1	1	15.6024	1	38.8079	912.74
8754	1424440_at	Mrps6	mitochondrial ribosomal protein S6	NM_080456		0.36596	0.397823	1	1	0.690946	0.0183801	11.6272	11.1772	1.36596	0.449915	1.36596	Greater than 0		1424440_at	771.356	702.823	995.661	710.912	892.472	727.198	1622.73	710.212	879.424	493.421	445.87	386.812	489.788	530.526	892.472	1	1	1	1	1	710.212	1	1	1	1	1	182.26	1	850.621	330178
1759	1417420_at	Ccnd1	cyclin D1	NM_007631		0.69205	0.372639	1	0.695962	0.690163	0.0398858	9.48979	8.73102	1.69205	0.758769	1.69205	Greater than 0		1417420_at	415.304	100.153	401.435	265.887	186.582	145.755	293.195	160.928	738.582	281.691	188.727	100.319	153.689	181.14	401.435	1	1	1	1	1	160.928	1	1	1	1	1	240.507	1	298.951	116788
852	1416513_at	Lamb2	laminin, beta 2	NM_008483		0.43143	0.656828	1	0.669159	0.689354	0.00525154	8.68956	8.17211	1.43143	0.517455	1.43143	Greater than 0		1416513_at	114.266	70.7039	110.755	68.4141	94.4235	74.6335	136.861	97.9535	102.205	69.8597	46.5737	47.0207	53.5138	50.344	110.755	1	1	1	1	1	70.7039	1	1	1	1	1	40.051	1	94.0075	3130.98
6828	1422514_at	Aebp1	AE binding protein 1	NM_009636		0.4367	0.420157	0.9	1	0.689214	0.0206835	6.51765	5.99488	1.4367	0.522761	1.4367	Greater than 0		1422514_at	35.9522	17.3925	30.4401	25.7641	27.6605	19.0073	14.6662	15.7081	35.7235	13.3181	16.1318	22.5513	16.5228	16.8087	30.4401	1	1	1	1	1	17.3925	1	1	1	0	1	13.0476	0.9	23.5633	283.58
837	1416498_at	Ppic	peptidylprolyl isomerase C	NM_008908		0.50525	0.351437	0.9	1	0.689172	0.014062	8.80715	8.21715	1.50525	0.590004	1.50525	Greater than 0		1416498_at	124.011	74.2172	218.136	172.25	129.851	94.7769	213.446	142.419	167.19	83.9316	19.1406	28.1189	19.6038	20.6406	167.19	1	0	1	1	1	94.7769	1	1	1	1	1	72.4129	0.9	142.023	8124.7
37	1415698_at	Golm1	golgi membrane protein 1	NM_001035122 /// NM_027307		0.67521	0.179446	0.9	1	0.688664	0.0488639	10.4738	9.72946	1.67521	0.744343	1.67521	Greater than 0		1415698_at	380.645	297.394	720.248	486.936	377.797	322.754	2187.96	549.259	524.342	230.279	233.774	287.574	206.603	242.877	524.342	1	1	1	0	1	322.754	1	1	1	1	1	201.589	0.9	607.761	531012
7898	1423584_at	Igfbp7	insulin-like growth factor binding protein 7	NM_001159518 /// NM_008048		0.44024	0.314126	1	1	0.688592	0.0319556	12.5548	12.0285	1.44024	0.526309	1.44024	Greater than 0		1423584_at	2058.79	1653.16	2795.05	2606.75	2040.78	1753.87	5070.03	2409.78	3741.46	1329.81	250.967	258.761	272.542	267.648	2795.05	1	1	1	1	1	1753.87	1	1	1	1	1	1041.18	1	2545.95	3.54349e+06
13266	1428952_at	Pdia2	protein disulfide isomerase associated 2	NM_001081070		0.27393	0.476657	1	1	0.687647	0.00821154	5.09227	4.74299	1.27393	0.349282	1.27393	Greater than 0		1428952_at	28.1681	8.11721	14.5916	13.5581	11.2434	5.40781	14.1163	9.71767	23.8078	7.89789	5.85937	12.7153	5.21618	5.60713	14.5916	1	1	1	1	1	8.11721	1	1	1	1	1	6.47439	1	13.6626	223.053
32626	1448318_at	Plin2	perilipin 2	NM_007408		0.54915	0.396977	1	0.804083	0.687553	0.00581646	9.92841	9.29694	1.54915	0.631477	1.54915	Greater than 0		1448318_at	242.703	234.971	378.302	230.286	240.309	188.382	397.603	231.387	559.864	246.805	79.332	61.5537	93.5823	81.7884	378.302	1	1	1	1	1	231.387	1	1	1	1	1	146.915	1	295.061	47190.2
32797	1448489_at	Pafah2	platelet-activating factor acetylhydrolase 2	NM_133880		0.30266	0.446422	1	1	0.687271	0.0493865	9.01199	8.63052	1.30266	0.381465	1.30266	Greater than 0		1448489_at	189.46	172.499	179.847	139.841	175.674	143.862	281.848	185.324	229.811	111.408	144.02	151.71	165.247	162.276	189.46	1	1	1	1	1	143.862	1	1	1	1	1	45.5973	1	180.958	9223.67
21134	1436820_at	Kctd11	potassium channel tetramerisation domain containing 11	NM_153143		0.49	0.353126	0.9	1	0.685782	0.00583681	5.9979	5.42259	1.49	0.575308	1.49	Greater than 0		1436820_at	64.9588	21.9828	70.5327	58.8314	37.4411	24.5044	56.7638	46.4956	47.0078	26.9685	30.2864	30.3649	23.2645	33.188	56.7638	1	0	1	1	1	26.9685	1	1	1	1	1	29.7953	0.9	45.5487	958.863
2596	1418257_at	Slc12a7	solute carrier family 12, member 7	NM_011390		0.4305	0.723093	1	0.589417	0.685753	0.0124616	8.03396	7.51744	1.4305	0.516522	1.4305	Greater than 0		1418257_at	83.4219	38.8355	78.8205	54.6162	87.9223	76.0318	87.0115	56.953	98.0936	55.3506	27.2961	14.4294	18.6782	23.2422	87.0115	1	1	1	1	1	55.3506	1	1	1	1	1	31.6609	1	71.7057	2355.7
21631	1437317_at	Uba7	ubiquitin-like modifier activating enzyme 7	NM_023738		0.58492	0.293399	1	0.863226	0.685386	0.0365229	4.9305	4.26609	1.58492	0.664409	1.58492	Greater than 0		1437317_at	43.9583	9.55902	14.0301	11.7004	11.3032	10.6005	12.3109	7.56532	22.7086	8.77504	5.83671	6.75901	4.0223	5.3464	14.0301	1	1	1	1	1	9.55902	1	1	1	1	1	4.4711	1	15.2511	314.842
40848	1456545_at	Il18rap	interleukin 18 receptor accessory protein	NM_010553		0.62486	0.392443	1	0.723956	0.685315	0.0492979	6.69493	5.99461	1.62486	0.700317	1.62486	Greater than 0		1456545_at	33.2082	13.9048	22.4083	20.5305	23.6816	14.5721	34.6106	13.4369	66.656	23.913	4.7537	4.16388	3.703	6.13243	33.2082	1	1	1	1	1	14.5721	1	1	1	1	1	18.636	1	26.6922	887.502
44272	1459971_at	Kcnt2	potassium channel, subfamily T, member 2	NM_001081027		1	0.741082	0	1	0.685271	0.00516398	5.78281	7.91648	0.227877	-2.13367	-4.38833	Less than 0		1459971_at	87.8317	121.717	33.3558	140.334	72.6983	139.716	34.2403	100.33	25.8013	106.846	164.216	246.612	166.458	172.161	34.2403	0	0	0	0	0	121.717	0	0	0	0	0	-87.4763	0	86.287	12603.6
32583	1448275_at	Tmem19	transmembrane protein 19	NM_133683		0.5049	0.349689	1	0.886216	0.685201	0.0347237	7.40843	6.81877	1.5049	0.589663	1.5049	Greater than 0		1448275_at	64.45	43.4023	64.0586	34.0653	52.902	45.5283	105.219	61.5531	50.1324	38.7743	54.5901	65.4595	74.9306	72.401	64.0586	1	1	1	1	1	43.4023	1	1	1	1	1	20.6563	1	56.0086	1286.84
5350	1421036_at	Npas2	neuronal PAS domain protein 2	NM_008719		0.32106	0.608875	1	0.806293	0.684057	0.0459869	5.88254	5.48085	1.32106	0.401696	1.32106	Greater than 0		1421036_at	19.8907	16.8208	18.6554	15.1286	25.8908	11.3906	20.4403	15.9056	18.0364	10.5432	14.3561	18.3706	14.9558	14.0679	19.8907	1	1	1	1	1	15.1286	1	1	1	1	1	4.76209	1	17.2702	109.726
6885	1422571_at	Thbs2	thrombospondin 2	NM_011581		0.92826	0.484296	1	0.322862	0.683855	0.00898963	7.66215	6.71485	1.92826	0.947298	1.92826	Greater than 0		1422571_at	82.7475	34.2956	90.8436	55.554	76.894	43.7244	59.9105	21.1522	140.551	73.4028	16.5324	16.2916	18.0869	14.665	82.7475	1	1	1	1	1	43.7244	1	1	1	1	1	39.023	1	67.9076	4964.78
26594	1442280_at	D2Ertd750e	DNA segment, Chr 2, ERATO Doi 750, expressed	NM_026412		0.57531	0.259038	0.9	1	0.683587	0.00371184	6.6008	5.94517	1.57531	0.655638	1.57531	Greater than 0		1442280_at	56.4302	13.0278	83.4658	42.4538	31.9213	26.9963	78.6787	50.7661	17.8899	7.93067	17.0188	5.77974	7.50382	11.0386	56.4302	1	1	1	1	1	26.9963	1	1	1	1	0	29.4338	0.9	40.9561	1618.27
20914	1436600_at	Tox3	TOX high mobility group box family member 3	NM_172913		1	0.734336	0	1	0.683584	0.0167701	7.5963	8.9586	0.388961	-1.3623	-2.57095	Less than 0		1436600_at	106.696	233.32	101.176	245.572	164.47	172.131	45.9959	257.73	103.835	194.652	240.527	238.34	218.043	286.78	103.835	0	0	0	0	0	233.32	0	0	0	0	0	-129.485	0	162.558	33783.1
189	1415850_at	Rasa3	RAS p21 protein activator 3	NM_009025		0.38206	0.368939	1	0.980543	0.682886	0.0225928	10.129	9.66219	1.38206	0.466821	1.38206	Greater than 0		1415850_at	273.359	234.438	360.074	234.264	290.111	277.859	582.847	301.306	383.618	223.262	291.494	283.39	307.756	317.717	360.074	1	1	1	1	1	234.438	1	1	1	1	1	125.636	1	316.114	38301.2
1720	1417381_at	C1qa	complement component 1, q subcomponent, alpha polypeptide	NM_007572		0.54231	0.288551	0.9	1	0.682715	0.0299584	11.1299	10.5048	1.54231	0.625094	1.54231	Greater than 0		1417381_at	702.555	493.792	1174.81	973.057	571.707	616.531	1598.21	696.135	1020.24	452.304	164.525	134.228	146.19	123.862	1020.24	1	1	1	1	1	616.531	1	1	0	1	1	403.706	0.9	829.934	336981
32779	1448471_a_at	Ctla2a	cytotoxic T lymphocyte-associated protein 2 alpha	NM_001145799 /// NM_007796		0.41085	0.318773	1	1	0.682406	0.0403829	11.7588	11.2622	1.41085	0.496567	1.41085	Greater than 0		1448471_a_at	1070.48	874.475	1372.36	1080.13	1065.36	948.013	2541	1132.1	1366.47	575.628	121.001	160.676	122.264	129.676	1366.47	1	1	1	1	1	948.013	1	1	1	1	1	418.462	1	1202.6	786992
19700	1435386_at	Vwf	Von Willebrand factor homolog	NM_011708		0.51283	0.314158	0.9	1	0.681747	0.0411097	9.95619	9.35894	1.51283	0.597245	1.51283	Greater than 0		1435386_at	194.566	174.899	512.707	332.649	372.963	378.909	570.003	270.468	411.269	163.428	26.8904	38.3256	36.9443	31.6344	411.269	1	1	1	1	1	270.468	0	1	1	1	1	140.801	0.9	338.186	54931.1
21627	1437313_x_at	Hmgb2	high mobility group box 2	NM_008252		0.33933	0.387146	1	1	0.681619	0.0421443	9.22194	8.80043	1.33933	0.421513	1.33933	Greater than 0		1437313_x_at	168.913	120.236	203.032	175.988	205.741	187.494	374.678	141.621	227.966	122.717	47.7454	68.7641	42.8359	37.5408	205.741	1	1	1	1	1	141.621	1	1	1	1	1	64.1207	1	192.839	18686.1
18915	1434601_at	Amigo2	adhesion molecule with Ig like domain 2	NM_001164563 /// NM_001164602 /// NM_178114		1	0.713711	0	1	0.678428	0.00265132	7.29016	8.6828	0.380867	-1.39264	-2.62559	Less than 0		1434601_at	76.7916	130.105	45.5449	88.1636	41.11	94.2685	18.5154	162.64	53.6863	129.462	141.489	134.937	142.82	160.526	45.5449	0	0	0	0	0	129.462	0	0	0	0	0	-83.9169	0	84.0287	13615.4
3795	1419456_at	Dcxr	dicarbonyl L-xylulose reductase	NM_026428		0.54035	0.512636	1	0.659235	0.678055	0.0468557	8.12441	7.50116	1.54035	0.623257	1.54035	Greater than 0		1419456_at	85.7638	52.5005	116.81	83.7018	73.4261	59.5177	149.091	56.2692	114.409	76.4027	41.1427	29.7623	33.5026	42.5669	114.409	1	1	1	1	1	59.5177	1	1	1	1	1	54.891	1	86.7892	4456.66
2571	1418232_s_at	Lims1	LIM and senescent cell antigen-like domains 1	NM_001193303 /// NM_026148 /// NM_201242		0.30957	0.402637	1	1	0.678052	0.0169841	9.69908	9.30999	1.30957	0.389091	1.30957	Greater than 0		1418232_s_at	355.319	274.904	408.24	321.127	302.231	262.339	555.292	321.476	337.775	213.812	216.002	232.088	233.059	219.268	355.319	1	1	1	1	1	274.904	1	1	1	1	1	80.4154	1	335.251	31945
3164	1418825_at	Irgm1	immunity-related GTPase family M member 1	NM_008326		0.49168	0.314305	0.9	1	0.676496	0.0407252	8.63767	8.06073	1.49168	0.576933	1.49168	Greater than 0		1418825_at	235.322	104.044	280.46	247.369	134.309	117.767	238.531	120.321	168.768	104.667	51.561	56.607	51.0053	52.0632	235.322	1	0	1	1	1	117.767	1	1	1	1	1	117.555	0.9	175.156	13193.1
43783	1459480_at	D6Ertd90e	DNA segment, Chr 6, ERATO Doi 90, expressed	---		0.35751	0.347149	1	1	0.676165	0.0210068	4.83355	4.39258	1.35751	0.440963	1.35751	Greater than 0		1459480_at	35.8037	7.44495	15.0237	10.7051	14.3282	6.63368	10.781	6.02937	10.1903	5.52159	5.9355	8.12693	5.59302	10.2537	14.3282	1	1	1	1	1	6.63368	1	1	1	1	1	7.69447	1	12.2461	247.925
33248	1448940_at	Trim21	tripartite motif-containing 21	NM_001082552 /// NM_009277		0.30124	0.400857	1	1	0.675524	0.0351706	8.46281	8.08293	1.30124	0.379882	1.30124	Greater than 0		1448940_at	194.433	138.874	201.429	177.222	151.145	144.561	220.453	150.134	157.679	89.8704	90.7092	90.4482	101.602	94.2428	194.433	1	1	1	1	1	144.561	1	1	1	1	1	49.8722	1	162.58	5038.98
35247	1450944_at	Cspg4	chondroitin sulfate proteoglycan 4	NM_139001		0.53174	0.589652	1	0.575785	0.674294	0.0226092	6.69061	6.07544	1.53174	0.615172	1.53174	Greater than 0		1450944_at	59.3879	18.8378	36.2475	21.2393	32.7776	25.2454	30.5734	23.0423	41.8238	22.9821	14.2012	22.3398	12.6155	16.1327	36.2475	1	1	1	1	1	22.9821	1	1	1	1	1	13.2653	1	31.2157	800.367
13620	1429306_at	Lzic	leucine zipper and CTNNBIP1 domain containing	NM_026963		0.31703	0.378726	1	1	0.673939	0.0215343	7.64624	7.24896	1.31703	0.397284	1.31703	Greater than 0		1429306_at	58.591	52.8923	60.3675	35.336	58.5772	45.6801	36.6997	33.5405	51.0116	23.2208	33.4124	34.6205	41.6242	39.6859	58.5772	1	1	1	1	1	35.336	1	1	1	1	1	23.2412	1	45.5917	556.177
4920	1420606_at	Npff	neuropeptide FF-amide peptide precursor	NM_018787 /// NR_033409		0.72741	0.45836	1	0.509682	0.673863	0.00495664	7.32398	6.53537	1.72741	0.78861	1.72741	Greater than 0		1420606_at	80.8362	29.7006	33.9839	22.2716	30.1136	25.7424	53.8495	26.0468	65.7144	33.9029	14.643	20.5104	18.142	22.0052	53.8495	1	1	1	1	1	26.0468	1	1	1	1	1	27.8027	1	40.2162	1608.67
6022	1421708_a_at	Stat6	signal transducer and activator of transcription 6	NM_009284		0.4562	0.338191	0.9	1	0.673598	0.0238933	7.42334	6.88112	1.4562	0.54221	1.4562	Greater than 0		1421708_a_at	37.0664	27.1928	48.6796	36.0748	26.0775	27.0772	31.6785	27.3352	56.5337	21.0469	15.7782	20.3311	15.6279	18.9276	37.0664	1	1	1	1	1	27.1928	1	1	0	1	1	9.87359	0.9	33.8763	375.876
28994	1444680_at	Med15	Mediator complex subunit 15	NM_001040683 /// NM_033609		0.29899	0.395009	1	1	0.6735	0.0230562	5.28111	4.90373	1.29899	0.377385	1.29899	Greater than 0		1444680_at	31.3105	9.46318	23.8325	14.9961	16.3596	15.9032	13.4712	12.8299	16.7278	6.55103	5.21358	6.63212	9.93802	14.02	16.7278	1	1	1	1	1	12.8299	1	1	1	1	1	3.89795	1	16.1445	176.049
9147	1424833_at	Itpr2	inositol 1,4,5-triphosphate receptor 2	NM_010586 /// NM_019923		0.39926	0.392788	0.9	1	0.673012	0.0284989	7.00438	6.51972	1.39926	0.484664	1.39926	Greater than 0		1424833_at	49.5433	40.7143	72.876	53.8863	46.2817	28.9458	70.3718	51.7709	52.8122	22.6718	43.4417	37.4567	40.4797	35.6683	52.8122	1	0	1	1	1	40.7143	1	1	1	1	1	12.0979	0.9	48.9874	881.645
26258	1441944_s_at	Gpr135	G protein-coupled receptor 135	NM_181752		1	0.690218	0	1	0.672555	0.00731168	7.51247	8.62151	0.4636	-1.10905	-2.15703	Less than 0		1441944_s_at	72.3887	118.088	71.8934	86.6969	79.3796	133.45	48.8775	104.874	42.2905	149.969	161.093	170.96	168.068	157.19	71.8934	0	0	0	0	0	118.088	0	0	0	0	0	-46.1947	0	90.7908	7742.25
9860	1425546_a_at	Trf	transferrin	NM_133977		0.76333	0.360325	0.9	0.666555	0.672552	0.0181569	12.781	11.9627	1.76333	0.818304	1.76333	Greater than 0		1425546_a_at	1719.66	1335.19	3021.46	1416.54	2416.7	1372.28	6576.92	1411.99	6054.19	3130.72	1268.07	1148.89	1288.1	1486.42	3021.46	1	1	1	1	0	1411.99	1	1	1	1	1	1609.47	0.9	2845.57	1.23704e+07
34410	1450107_a_at	Renbp	renin binding protein	NM_001164704 /// NM_023132		0.33661	0.352258	1	1	0.672217	0.034192	7.70396	7.28538	1.33661	0.418579	1.33661	Greater than 0		1450107_a_at	118.535	42.4494	73.3385	40.3339	52.1882	48.3184	48.6334	60.8663	69.7749	30.2715	27.7602	28.4282	21.4284	26.4254	69.7749	1	1	1	1	1	42.4494	1	1	1	1	1	27.3254	1	58.471	1966.46
151	1415812_at	Gsn	gelsolin	NM_146120		0.76161	0.439508	1	0.487412	0.672132	0.0029871	10.3005	9.48363	1.76161	0.816893	1.76161	Greater than 0		1415812_at	392.134	247.459	568.625	329.771	448.579	340.609	903.873	340.33	783.927	505.671	336.508	274.804	289.824	367.984	568.625	1	1	1	1	1	340.33	1	1	1	1	1	228.294	1	486.098	177768
9889	1425575_at	Epha3	Eph receptor A3	NM_010140		1	0.681759	0	1	0.67044	0.0101317	4.29207	6.42975	0.227245	-2.13768	-4.40053	Less than 0		1425575_at	37.2099	95.5456	33.7041	92.3467	39.4936	84.7625	1.20632	54.7982	14.8011	50.1773	84.332	128.716	137.076	95.0944	33.7041	0	0	0	0	0	84.7625	0	0	0	0	0	-51.0584	0	50.4045	6310.92
1747	1417408_at	F3	coagulation factor III	NM_010171		0.39367	0.503792	1	0.782012	0.669868	0.0282303	9.78956	9.31067	1.39367	0.478886	1.39367	Greater than 0		1417408_at	348.6	301.267	505.509	348.957	435.567	359.967	663.428	307.264	436.517	300.307	196.335	220.201	182.788	186.555	436.517	1	1	1	1	1	307.264	1	1	1	1	1	129.253	1	400.738	59576.5
5649	1421335_a_at	Egfl7	EGF-like domain 7	NM_001164564 /// NM_178444 /// NM_198724 /// NM_198725		0.64789	0.231102	0.8	1	0.669748	0.0341531	9.2194	8.49878	1.64789	0.720619	1.64789	Greater than 0		1421335_a_at	166.959	144.621	257.36	230.58	310.031	172.415	694.8	260.217	225.322	76.7548	63.9835	67.6226	90.0218	59.9872	257.36	1	1	1	0	1	172.415	0	1	1	1	1	84.9451	0.8	253.906	59272.3
22704	1438390_s_at	Pttg1	pituitary tumor-transforming gene 1	NM_001131054 /// NM_013917		0.55334	0.311271	0.9	0.911673	0.669071	0.00478884	9.14111	8.50573	1.55334	0.635378	1.55334	Greater than 0		1438390_s_at	155.051	71.2454	283.52	181.418	172.374	132.254	407.1	199.865	210.269	157.086	161.058	172.417	136.381	122.832	210.269	1	1	1	1	1	157.086	0	1	1	1	1	53.1832	0.9	197.018	23663
37060	1452757_s_at	Hba-a1 /// Hba-a2	hemoglobin alpha, adult chain 1 /// hemoglobin alpha, adult chain 2	NM_001083955 /// NM_008218		1	0.343346	0.9	0.431974	0.66883	0.0466948	7.57523	6.20577	2.58373	1.36946	2.58373	Greater than 0		1452757_s_at	71.6453	22.1017	109.577	61.4073	80.3746	23.0608	250.789	48.7911	129.322	113.989	248.865	138.695	195.987	162.951	109.577	1	1	1	1	0	48.7911	1	1	1	1	1	60.786	0.9	91.1058	13865
20041	1435727_s_at	Lima1	LIM domain and actin binding 1	NM_001113545 /// NM_023063		0.34778	0.652591	1	0.674906	0.668819	0.0376222	8.79874	8.36815	1.34778	0.430586	1.34778	Greater than 0		1435727_s_at	132.893	71.2963	120.794	84.6642	95.5919	98.1694	119.943	96.6991	142.482	76.2669	72.6768	81.7715	58.3521	72.9532	120.794	1	1	1	1	1	84.6642	1	1	1	1	1	36.1297	1	103.88	3408.03
42128	1457825_x_at	Tcn2	transcobalamin 2	NM_001130458 /// NM_001130459 /// NM_015749		0.48493	0.354366	0.9	0.934885	0.668545	0.0232808	10.2677	9.69734	1.48493	0.570393	1.48493	Greater than 0		1457825_x_at	382.13	269.839	614.462	367.51	299.456	285.238	914.849	372.671	598.864	366.633	194.466	165.782	166.19	195.163	598.864	1	1	1	1	1	366.633	1	1	0	1	1	232.232	0.9	447.165	131761
3654	1419315_at	Slamf9	SLAM family member 9	NM_029612		0.44597	0.334464	1	0.890059	0.667623	0.0287165	8.30248	7.77044	1.44597	0.532033	1.44597	Greater than 0		1419315_at	166.717	71.2031	172.21	126.994	135.856	142.301	86.6342	86.5567	150.494	72.1914	18.0968	13.4694	10.9045	14.5051	150.494	1	1	1	1	1	86.5567	1	1	1	1	1	63.9368	1	121.116	4522.62
35688	1451385_at	Fam162a	family with sequence similarity 162, member A	NM_027342		0.44504	0.453989	1	0.768087	0.666779	0.0159403	10.6536	10.1225	1.44504	0.531114	1.44504	Greater than 0		1451385_at	435.457	366.925	570.613	337.715	526.758	294.081	1025.96	399.159	602.865	414.655	467.882	431.542	477.705	481.049	570.613	1	1	1	1	1	366.925	1	1	1	1	1	203.688	1	497.419	182012
12978	1428664_at	Vip	vasoactive intestinal polypeptide	NM_011702		1	0.664216	0	1	0.666054	0.0185624	5.02309	7.76879	0.149094	-2.7457	-6.70716	Less than 0		1428664_at	22.7462	67.2617	3.06584	136.069	50.733	77.7634	4.45068	148.41	23.9323	67.3572	170.391	303.101	179.689	237.97	22.7462	0	0	0	0	0	77.7634	0	0	0	0	0	-55.0172	0	60.179	15361.2
39803	1455500_at	Rnf213	ring finger protein 213	XM_001476651 /// XM_001477846		0.53662	0.226694	0.9	1	0.665828	0.0177434	9.88496	9.2652	1.53662	0.61976	1.53662	Greater than 0		1455500_at	278.916	212.708	511.888	499.535	341.288	190.521	518.034	230.12	272.49	161.428	150.165	100.296	94.2899	119.061	341.288	1	0	1	1	1	212.708	1	1	1	1	1	128.58	0.9	321.693	39476.6
4949	1420635_a_at	Tcirg1	T-cell, immune regulator 1, ATPase, H+ transporting, lysosomal V0 protein A3	NM_001136091 /// NM_001167784 /// NM_016921		0.56193	0.452888	1	0.648054	0.665718	0.0428918	9.28238	8.63905	1.56193	0.643331	1.56193	Greater than 0		1420635_a_at	187.664	131.595	178.53	125.896	127.484	125.696	298.802	125.675	237.28	144.536	83.4796	71.2083	75.0885	89.496	187.664	1	1	1	1	1	125.896	1	1	1	1	1	61.7679	1	168.316	14164.7
5567	1421253_at	Nrap	nebulin-related anchoring protein	NM_008733 /// NM_198059		0.56786	0.501445	1	0.593451	0.665689	0.0396262	6.65323	6.00444	1.56786	0.648795	1.56786	Greater than 0		1421253_at	44.7038	23.436	23.933	20.6884	24.7669	13.6426	40.9663	19.5527	27.8494	19.4021	15.0428	16.9106	15.6576	16.2637	27.8494	1	1	1	1	1	19.5527	1	1	1	1	1	8.29671	1	25.8941	428.995
40055	1455752_a_at	Tmem134	transmembrane protein 134	NM_001078649 /// NM_025889		0.42693	0.573545	1	0.659284	0.66494	0.0261024	8.46121	7.94829	1.42693	0.512918	1.42693	Greater than 0		1455752_a_at	131.232	99.5003	158.171	81.5926	117.108	93.7449	219.48	103.936	157.661	107.539	100.702	93.5481	95.4645	82.8457	157.661	1	1	1	1	1	99.5003	1	1	1	1	1	58.1607	1	126.997	8841.06
15712	1431398_at	5730446D14Rik /// LOC100503966	RIKEN cDNA 5730446D14 gene /// hypothetical protein LOC100503966	XM_003084645 /// XM_003086518 /// XR_002350 /// XR_004564 /// XR_005172		1	0.233087	0.9	0.521999	0.663771	0.0222466	8.4921	7.33863	2.22448	1.15347	2.22448	Greater than 0		1431398_at	139.507	46.6371	7.42461	6.67781	86.5592	35.5695	59.8034	19.6979	95.3849	82.4989	52.7627	4.23278	45.6834	40.5115	86.5592	1	1	1	1	1	35.5695	1	0	1	1	1	50.9897	0.9	57.9761	3904.51
15486	1431172_at	Orc4	origin recognition complex, subunit 4	NM_001177313 /// NM_011958 /// NR_033442		1	0.554593	0.1	1	0.663648	0.0340047	4.74136	5.98743	0.421593	-1.24608	-2.37196	Less than 0		1431172_at	30.6113	42.8279	23.0214	22.3304	24.7582	49.0859	1.44158	42.3518	13.5821	47.2042	49.0758	52.1641	54.5715	46.3535	23.0214	0	1	0	0	0	42.8279	0	0	0	0	0	-19.8065	0.1	29.7215	1218.5
18761	1434447_at	Met	met proto-oncogene	NM_008591		0.43012	0.323206	0.9	1	0.663332	0.0182159	7.90834	7.3922	1.43012	0.516138	1.43012	Greater than 0		1434447_at	154.121	80.4487	71.6389	66.1308	79.6817	47.7678	201.959	100.251	97.1696	48.0215	39.5855	82.573	46.2265	56.2305	97.1696	1	1	1	0	1	66.1308	1	1	1	1	1	31.0389	0.9	94.7189	6861.78
22654	1438340_at	Zfp385c	zinc finger protein 385C	NM_177790		0.4313	0.315168	0.9	1	0.661617	0.0403507	6.34859	5.83126	1.4313	0.517331	1.4313	Greater than 0		1438340_at	63.1066	16.0532	72.0153	54.5533	26.4226	14.1476	35.0677	17.5544	33.8622	13.3518	11.0328	12.2855	9.72835	9.42437	35.0677	1	0	1	1	1	16.0532	1	1	1	1	1	19.0145	0.9	34.6135	1318.23
32426	1448118_a_at	Ctsd	cathepsin D	NM_009983		0.32706	0.367551	1	0.951184	0.661449	0.00891299	12.2726	11.8644	1.32706	0.408234	1.32706	Greater than 0		1448118_a_at	1546.2	1337.21	2878.31	2221.66	1700.99	1444.41	2848.97	1650.19	2750.41	1448.3	943.687	795.352	856.497	885.882	2750.41	1	1	1	1	1	1448.3	1	1	1	1	1	1302.12	1	1982.67	1.3127e+06
710	1416371_at	Apod	apolipoprotein D	NM_007470		0.42039	0.485342	1	0.738057	0.660947	0.00686722	13.5021	12.9958	1.42039	0.506287	1.42039	Greater than 0		1416371_at	3846.63	2835.52	4743.57	3472.8	4265.33	3164.89	7276.17	2491.57	8273.23	3891.89	1824.6	1528.47	1733.24	1816.68	4743.57	1	1	1	1	1	3164.89	1	1	1	1	1	1578.69	1	4426.16	1.57459e+07
21747	1437433_at	B3galt2	UDP-Gal:betaGlcNAc beta 1,3-galactosyltransferase, polypeptide 2	NM_020025		1	0.542774	0.1	1	0.660694	0.00314825	4.26126	5.51264	0.420046	-1.25138	-2.38069	Less than 0		1437433_at	15.6494	13.9135	15.2955	35.0891	18.1885	41.7635	5.46192	42.4051	9.52708	23.3947	36.4954	81.5186	45.5265	42.7453	15.2955	1	0	0	0	0	35.0891	0	0	0	0	0	-19.7936	0.1	22.0688	854.581
13857	1429543_at	6230424C14Rik	RIKEN cDNA 6230424C14 gene	---		0.53825	0.2581	0.9	0.944587	0.660234	0.0288594	8.43135	7.81006	1.53825	0.621288	1.53825	Greater than 0		1429543_at	105.068	38.1895	84.6096	80.5791	59.0689	63.5552	207.514	94.1526	114.066	69.6274	26.381	25.8984	36.5996	34.0252	105.068	1	1	1	1	1	69.6274	1	1	0	1	1	35.4404	0.9	91.643	5027.58
25117	1440803_x_at	Tacr3	tachykinin receptor 3	NM_021382		1	0.640135	0	1	0.660034	0.00729851	6.61881	8.96352	0.196866	-2.34471	-5.07959	Less than 0		1440803_x_at	154.78	262.918	6.70355	101.837	103.571	286.624	18.0444	278.508	61.1411	350.33	362.408	182.008	262.123	256.737	61.1411	0	0	0	0	0	278.508	0	0	0	0	0	-217.367	0	162.446	87605.2
40168	1455865_at	Insm1	insulinoma-associated 1	NM_016889		1	0.63994	0	1	0.659985	0.0070472	4.42244	5.52314	0.46629	-1.1007	-2.14459	Less than 0		1455865_at	26.4483	41.7006	12.9599	30.8352	16.6058	27.7511	8.36678	25.0478	13.1431	30.4561	55.2673	78.8658	49.4388	51.6106	13.1431	0	0	0	0	0	30.4561	0	0	0	0	0	-17.313	0	23.3315	612.573
35432	1451129_at	Calb2	calbindin 2	NM_007586		1	0.634228	0	1	0.658557	0.0115367	8.80599	10.7351	0.262588	-1.92913	-3.80824	Less than 0		1451129_at	137.212	681.408	48.3895	494.409	328.32	462.529	76.2764	353.231	241.139	911.752	510.036	386.557	504.844	518.005	137.212	0	0	0	0	0	494.409	0	0	0	0	0	-357.197	0	373.467	429315
26494	1442180_at	Dleu7	deleted in lymphocytic leukemia, 7	NM_173419		1	0.532891	0.1	1	0.658223	0.0194963	6.55643	8.27071	0.304756	-1.71428	-3.28132	Less than 0		1442180_at	76.35	188.18	46.0494	58.0254	96.6647	172.521	8.6721	154.268	71.2313	251.587	187.018	161.764	201.313	199.295	71.2313	0	1	0	0	0	172.521	0	0	0	0	0	-101.29	0.1	112.355	27627
644	1416305_at	Sh3bp4	SH3-domain binding protein 4	NM_133816		0.29394	0.390744	1	0.94769	0.658093	0.0138245	7.55253	7.18075	1.29394	0.371774	1.29394	Greater than 0		1416305_at	70.286	27.5529	63.0638	58.3461	44.5488	36.5116	42.1371	42.1613	62.7	28.7351	30.7405	38.7085	27.2948	25.0502	62.7	1	1	1	1	1	36.5116	1	1	1	1	1	26.1884	1	47.6043	799.748
29961	1445647_at	AI447881	expressed sequence AI447881	---		0.45771	0.274067	0.9	1	0.657944	0.0186568	6.69176	6.14805	1.45771	0.543708	1.45771	Greater than 0		1445647_at	37.0658	24.8687	67.4471	52.5767	36.7578	28.7634	53.79	42.6293	46.7228	22.0235	15.6715	9.88665	14.2357	13.8757	46.7228	1	0	1	1	1	28.7634	1	1	1	1	1	17.9595	0.9	41.2645	502.993
29004	1444690_at	Epha5	Eph receptor A5	NM_007937		1	0.631626	0	1	0.657907	0.0170451	7.75865	9.26246	0.35262	-1.50381	-2.83591	Less than 0		1444690_at	145.012	238.395	57.854	199.152	207.284	288.112	47.7149	344.827	89.4077	215.391	360.261	385.782	424.96	373.637	89.4077	0	0	0	0	0	238.395	0	0	0	0	0	-148.988	0	183.315	54553.7
16722	1432408_a_at	A230006K03Rik	RIKEN cDNA A230006K03 gene	XM_919181 /// XM_973462		1	0.526882	0.1	1	0.65672	0.00766599	6.10195	7.34994	0.421034	-1.24799	-2.37511	Less than 0		1432408_a_at	41.0163	69.8857	27.617	72.4702	81.2607	105.455	0.861805	75.1235	45.8974	117.85	76.8543	82.2252	81.6442	108.781	41.0163	0	0	0	0	0	75.1235	0	0	1	0	0	-34.1072	0.1	63.7437	5959.97
15481	1431167_at	Dgkg	diacylglycerol kinase, gamma	NM_138650		1	0.623341	0	1	0.655835	0.00908996	7.47765	8.85415	0.385153	-1.3765	-2.59637	Less than 0		1431167_at	94.7607	152.663	19.2736	116.981	107.781	186.507	112.222	232.37	56.0435	174.776	211.151	299.068	217.007	279.603	94.7607	0	0	0	0	0	174.776	0	0	0	0	0	-80.015	0	125.338	22393.4
21628	1437314_a_at	Trmt1	TRM1 tRNA methyltransferase 1 homolog (S. cerevisiae)	NM_001164559 /// NM_001164560 /// NM_198020		0.38655	0.334237	0.9	1	0.655197	0.0293255	7.7593	7.2878	1.38655	0.471501	1.38655	Greater than 0		1437314_a_at	113.912	66.2461	62.2501	63.6816	67.9229	63.4282	83.1979	64.432	74.5361	31.6609	54.3272	59.8362	54.0554	59.7096	74.5361	1	1	1	1	1	63.6816	1	0	1	1	1	10.8545	0.9	69.1268	1262.72
7983	1423669_at	Col1a1	collagen, type I, alpha 1	NM_007742		0.63281	0.184421	0.8	1	0.654308	0.0091989	8.01156	7.3042	1.63281	0.707359	1.63281	Greater than 0		1423669_at	54.7619	33.9921	126.354	95.2414	69.3525	23.4067	31.4875	37.0752	71.2917	25.4908	30.4831	46.2792	24.4563	33.2368	69.3525	1	0	1	1	1	33.9921	1	1	1	0	1	35.3604	0.8	56.8454	1905.56
24798	1440484_at	Unc5d	unc-5 homolog D (C. elegans)	NM_153135		1	0.513121	0.1	1	0.65328	0.0222457	7.44319	8.59504	0.450048	-1.15185	-2.22199	Less than 0		1440484_at	129.218	209.126	25.0642	57.5117	92.8956	294.156	19.8278	299.075	82.7884	195.305	288.228	210.658	345.863	280.717	82.7884	0	1	0	0	0	209.126	0	0	0	0	0	-126.338	0.1	140.497	49756.2
19105	1434791_at	Atp6v0a2	ATPase, H+ transporting, lysosomal V0 subunit A2	NM_011596		0.35665	0.5062	1	0.747218	0.652517	0.0285483	10.2969	9.85687	1.35665	0.440051	1.35665	Greater than 0		1434791_at	432.418	404.494	560.612	414.929	487.966	392.926	803.449	391.988	620.817	378.674	333.948	360.714	389.909	404.661	560.612	1	1	1	1	1	392.926	1	1	1	1	1	167.686	1	488.827	85054.5
34935	1450632_at	Rhoa	ras homolog gene family, member A	NM_016802		0.36639	0.34112	0.9	1	0.651878	0.0490773	10.5689	10.1185	1.36639	0.45037	1.36639	Greater than 0		1450632_at	969.721	669.474	988.821	875.323	769.662	802.968	1659.84	928.092	1137.21	586.708	396.121	394.641	349.81	341.272	988.821	1	1	1	1	1	802.968	1	1	0	1	1	185.853	0.9	938.782	276453
18694	1434380_at	Gbp6	guanylate binding protein 6	NM_001083312 /// NM_145545		0.50519	0.301609	0.8	1	0.6517	0.0453822	10.2981	9.70815	1.50519	0.589948	1.50519	Greater than 0		1434380_at	432.615	326.237	633.445	518.261	335.651	337.186	969.074	339.845	492.778	229.259	121.046	127.386	131.331	130.861	492.778	1	0	1	1	1	337.186	1	1	0	1	1	155.592	0.8	461.435	123827
19219	1434905_at	Ndufa4l2	NADH dehydrogenase (ubiquinone) 1 alpha subcomplex, 4-like 2	NM_001098789		0.66039	0.308288	0.9	0.737638	0.651579	0.0178075	8.01519	7.28367	1.66039	0.731519	1.66039	Greater than 0		1434905_at	91.8393	36.7583	105.632	69.8876	69.6721	48.1097	26.5352	49.3796	104.566	45.4129	24.3734	18.7136	21.8212	17.663	91.8393	1	1	1	1	1	48.1097	1	1	1	0	1	43.7296	0.9	64.7793	2211.07
33597	1449289_a_at	B2m	beta-2 microglobulin	NM_009735		0.24242	0.363788	1	1	0.651552	0.039733	13.0414	12.7283	1.24242	0.313158	1.24242	Greater than 0		1449289_a_at	2882.39	2380.09	4048.09	3645.55	3049.62	2885.33	6321.76	2720.74	4798.61	2228.12	1466.24	1262.28	1269.31	1326.29	4048.09	1	1	1	1	1	2720.74	1	1	1	1	1	1327.36	1	3496.03	5.24267e+06
18584	1434270_at	Npcd /// Nptxr	neuronal pentraxin chromo domain /// neuronal pentraxin receptor	NM_001013360 /// NM_001013362 /// NM_030689		1	0.605879	0	1	0.65147	0.0274892	8.95689	10.3639	0.377102	-1.40697	-2.6518	Less than 0		1434270_at	374.3	403.005	213.213	922.634	444.484	641.707	135.541	757.325	190.506	522.426	691.729	1022.38	837.476	1017.9	213.213	0	0	0	0	0	641.707	0	0	0	0	0	-428.494	0	460.514	356852
21343	1437029_at	Tacr3	tachykinin receptor 3	NM_021382		1	0.605154	0	1	0.651289	0.005123	5.59788	8.2861	0.155155	-2.68822	-6.44516	Less than 0		1437029_at	100.485	131.228	1.26729	59.0729	61.3482	166.558	8.65424	157.608	27.9698	156.351	188.984	101.429	150.12	138.302	27.9698	0	0	0	0	0	156.351	0	0	0	0	0	-128.381	0	87.0542	22192.9
3720	1419381_at	Terf2ip	telomeric repeat binding factor 2, interacting protein	NM_020584		1	0.603789	0	1	0.650947	0.0193123	7.17689	8.3274	0.450466	-1.15051	-2.21992	Less than 0		1419381_at	108.063	132.726	76.1797	99.8702	84.6302	147.894	20.8274	124.199	55.7128	171.729	132.63	123.032	114.677	120.961	76.1797	0	0	0	0	0	132.726	0	0	0	0	0	-56.5464	0	102.183	10956.5
19846	1435532_at	Rimklb	ribosomal modification protein rimK-like family member B	NM_027664		1	0.603384	0	1	0.650846	0.0064356	5.83335	7.13127	0.406714	-1.29791	-2.45873	Less than 0		1435532_at	52.4055	60.4017	25.3825	53.1026	49.9827	82.7622	5.70859	95.405	35.3894	77.6043	54.8519	48.0319	44.5577	44.0814	35.3894	0	0	0	0	0	77.6043	0	0	0	0	0	-42.2149	0	53.8144	4016.3
13717	1429403_x_at	Glt8d2	glycosyltransferase 8 domain containing 2	NM_029102		1	0.599482	0	1	0.64987	0.0157737	6.16397	7.40002	0.424534	-1.23605	-2.35552	Less than 0		1429403_x_at	47.8441	66.4856	14.3882	59.9839	27.3561	45.0958	2.71922	56.0816	7.25853	38.1247	65.9367	165.715	63.6676	81.1324	14.3882	0	0	0	0	0	56.0816	0	0	0	0	0	-41.6934	0	36.5338	2762.42
11323	1427009_at	Lama5	laminin, alpha 5	NM_001081171		0.43772	0.261583	0.9	1	0.649826	0.0294502	6.04889	5.52511	1.43772	0.523779	1.43772	Greater than 0		1427009_at	24.6809	24.8178	43.1973	26.2934	16.0469	17.5386	29.7373	22.6444	50.1533	18.4864	17.1238	18.104	12.6046	17.0048	29.7373	1	1	1	1	1	22.6444	1	1	0	1	1	7.09295	0.9	27.3596	291.981
39975	1455672_s_at	Cplx2	complexin 2	NM_009946		1	0.59919	0	1	0.649798	0.0312907	9.85225	11.0772	0.427814	-1.22495	-2.33747	Less than 0		1455672_s_at	806.651	954.611	119.596	632.241	385.264	753.727	158.878	986.121	382.714	961.352	1130.03	1112.53	1066.48	1179.11	382.714	0	0	0	0	0	954.611	0	0	0	0	0	-571.897	0	614.116	592898
40240	1455937_at	Lrrtm4	leucine rich repeat transmembrane neuronal 4	NM_178731 /// NR_027323		1	0.59904	0	1	0.64976	0.0127014	7.7771	9.36639	0.332335	-1.58929	-3.00901	Less than 0		1455937_at	170.108	284.869	59.6299	225.38	248.334	446.933	27.9914	437.293	114.013	269.107	480.408	359.681	413.237	294.529	114.013	0	0	0	0	0	284.869	0	0	0	0	0	-170.856	0	228.366	108890
3576	1419237_at	Usp29	ubiquitin specific peptidase 29	NM_021323		0.98842	0.510186	0.1	1	0.649652	0.00516967	9.25917	10.2508	0.502912	-0.991621	-1.98842	Less than 0		1419237_at	406.841	570.757	161.022	242.166	316.271	645.25	146.594	478.173	258.196	657.996	590.015	449.401	632.673	651.949	258.196	0	1	0	0	0	570.757	0	0	0	0	0	-312.561	0.1	388.327	170412
19814	1435500_at	Rab26	RAB26, member RAS oncogene family	NM_177375		1	0.498381	0.1	1	0.649595	0.0316181	7.40955	8.4278	0.493715	-1.01825	-2.02546	Less than 0		1435500_at	85.2476	128.793	25.8079	69.5664	71.9284	121.059	88.927	168.609	35.5887	109.473	120.521	144.754	157.794	197.049	71.9284	0	1	0	0	0	121.059	0	0	0	0	0	-49.1303	0.1	90.5	8410.05
1472	1417133_at	Pmp22	peripheral myelin protein 22	NM_008885		0.40673	0.592456	1	0.597347	0.649133	0.0105437	11.8843	11.392	1.40673	0.492341	1.40673	Greater than 0		1417133_at	1214	1297.74	1787.4	1107.94	1720.48	984.511	2129.32	1040.62	2327.2	1302.98	856.882	676.052	702.681	714.495	1787.4	1	1	1	1	1	1107.94	1	1	1	1	1	679.463	1	1491.22	1.18654e+06
1219	1416880_at	Mcl1	myeloid cell leukemia sequence 1	NM_008562		0.28737	0.307815	1	1	0.648796	0.0405465	11.8727	11.5082	1.28737	0.364426	1.28737	Greater than 0		1416880_at	1503.78	1471.21	1781.94	1541.96	1674.02	1420.23	3114.84	1709.27	2022.08	1083.69	1006.75	1044.35	1024.26	1000.46	1781.94	1	1	1	1	1	1471.21	1	1	1	1	1	310.727	1	1732.3	823859
18223	1433909_at	Syt17	synaptotagmin XVII	NM_138649		1	0.594353	0	1	0.648588	0.0361476	6.32977	8.69893	0.193558	-2.36916	-5.16641	Less than 0		1433909_at	125.747	149.178	25.9798	195.828	157.949	309.711	7.7881	261.114	46.2396	166.853	342.119	345.565	454.087	390.547	46.2396	0	0	0	0	0	195.828	0	0	0	0	0	-149.588	0	144.639	51693.4
1301	1416962_at	Rcc1	regulator of chromosome condensation 1	NM_001197082 /// NM_133878		0.29484	0.405011	1	0.892675	0.648132	0.0403164	8.2423	7.86953	1.29484	0.372776	1.29484	Greater than 0		1416962_at	139.637	120.925	127.526	88.3406	100.933	96.4232	180.286	107.773	119.968	75.3394	88.1625	106.319	79.0805	111.701	127.526	1	1	1	1	1	96.4232	1	1	1	1	1	31.1025	1	115.715	3223.74
18998	1434684_at	Rin3	Ras and Rab interactor 3	NM_001161365 /// NM_177620		0.402	0.288417	0.9	1	0.647604	0.0381513	6.12097	5.63348	1.402	0.487483	1.402	Greater than 0		1434684_at	31.9688	14.6931	28.2627	20.3005	18.2811	16.4818	24.1159	32.1006	36.7616	14.7426	8.89545	6.84848	10.3264	12.6921	28.2627	1	1	1	0	1	16.4818	1	1	1	1	1	11.7809	0.9	23.7709	168.687
19498	1435184_at	Npr3	natriuretic peptide receptor 3	NM_001039181 /// NM_008728		1	0.589003	0	1	0.647251	0.00811036	4.24869	6.86097	0.16354	-2.61228	-6.1147	Less than 0		1435184_at	39.1366	64.0069	12.217	58.0992	51.3704	80.937	4.93386	146.256	18.4566	80.8279	85.5043	122.905	78.8032	101.204	18.4566	0	0	0	0	0	80.8279	0	0	0	0	0	-62.3713	0	55.6241	9242.34
19457	1435143_at	Elk3	ELK3, member of ETS oncogene family	NM_013508		0.34102	0.376037	0.9	0.971013	0.647017	0.0265722	7.65905	7.23572	1.34102	0.423332	1.34102	Greater than 0		1435143_at	78.509	43.1953	135.331	85.2429	83.2928	51.6347	64.9169	76.1941	131.962	56.1826	31.655	28.3585	23.0932	24.9312	83.2928	1	0	1	1	1	56.1826	1	1	1	1	1	27.1102	0.9	80.6462	3296.49
10933	1426619_at	Aim2	absent in melanoma 2	NM_001013779		0.4589	0.373761	0.9	0.853801	0.646616	0.0303479	6.82793	6.28305	1.4589	0.544884	1.4589	Greater than 0		1426619_at	47.3659	29.3251	76.8978	56.445	41.9138	37.3972	94.9872	49.1544	75.4526	44.4739	35.8736	32.6143	35.8235	28.72	75.4526	1	1	1	1	1	44.4739	1	1	0	1	1	30.9786	0.9	55.3413	1435.72
23614	1439300_at	Chic1	cysteine-rich hydrophobic domain 1	NM_009767		1	0.385622	0.2	1	0.646406	0.0476192	4.94885	6.31229	0.388654	-1.36344	-2.57299	Less than 0		1439300_at	22.422	35.7032	12.1037	17.9764	24.9845	35.7919	4.29545	52.4866	35.9952	58.3634	40.2642	35.1631	35.1509	38.2241	22.422	0	1	0	0	0	35.7919	0	0	0	0	1	-13.3699	0.2	30.0122	1010.44
35613	1451310_a_at	Ctsl	cathepsin L	NM_009984		0.33437	0.350941	0.9	1	0.646328	0.0197293	12.0362	11.6201	1.33437	0.416158	1.33437	Greater than 0		1451310_a_at	902.809	965.746	1589.62	1107.23	1082.94	954.826	2238.58	1105.86	1660.76	832.953	628.348	570.784	653.46	685.331	1589.62	1	1	1	1	1	965.746	0	1	1	1	1	623.871	0.9	1244.13	629050
38501	1454198_a_at	Efcab1	EF hand calcium binding domain 1	NM_025769		1	0.485004	0.1	1	0.646251	0.0333782	5.68482	7.02683	0.39447	-1.34201	-2.53504	Less than 0		1454198_a_at	60.8618	56.9326	21.1827	45.1968	36.6099	51.261	4.38869	69.454	20.0389	64.0342	81.9724	76.9856	76.5989	83.0403	21.1827	0	0	0	0	0	56.9326	1	0	0	0	0	-35.7499	0.1	42.996	2067.74
10991	1426677_at	Flna	filamin, alpha	NM_010227		0.35869	0.436392	1	0.788881	0.645991	0.0479855	9.75584	9.31362	1.35869	0.442219	1.35869	Greater than 0		1426677_at	336.64	244.024	351.913	292.134	256.495	225.591	331.68	282.88	486.667	218.062	102.891	119.517	118.825	138.874	336.64	1	1	1	1	1	244.024	1	1	1	1	1	92.6151	1	302.609	25070.3
20220	1435906_x_at	Gbp2	guanylate binding protein 2	NM_010260		0.44704	0.336583	0.8	1	0.645906	0.0214525	7.48893	6.95583	1.44704	0.533106	1.44704	Greater than 0		1435906_x_at	118.405	45.7033	120.037	91.6092	39.8273	43.5467	77.2183	47.2898	89.5155	38.7288	27.6775	22.8425	15.8796	10.7511	89.5155	1	0	1	1	1	45.7033	1	1	0	1	1	43.8122	0.8	71.1882	3172.89
21167	1436853_a_at	Snca	synuclein, alpha	NM_001042451 /// NM_009221		1	0.483254	0.1	1	0.645813	0.0285428	10.8242	12.2619	0.369157	-1.4377	-2.70888	Less than 0		1436853_a_at	1975.36	1909.72	362.783	1772.87	1398.77	1967.03	702.121	2130.49	859.25	1590.6	1620.25	1674.39	1582.7	1685.79	859.25	0	0	0	0	0	1909.72	1	0	0	0	0	-1050.47	0.1	1466.9	1.65846e+06
44786	1460486_at	Rabgap1	RAB GTPase activating protein 1	NM_001033960 /// NM_146121		1	0.181451	0.4	1	0.645363	0.0445391	6.9782	8.07953	0.466086	-1.10133	-2.14553	Less than 0		1460486_at	113.765	110.803	67.6464	100.58	109.893	123.801	17.8854	79.4334	115.788	270.641	107.965	122.571	118.904	116.447	109.893	0	1	0	1	0	110.803	1	0	0	0	1	-0.9108	0.4	111.024	6774.6
43454	1459151_x_at	Ifi35	interferon-induced protein 35	NM_027320		0.52476	0.286138	0.9	0.868542	0.64486	0.0445676	6.7445	6.13592	1.52476	0.608581	1.52476	Greater than 0		1459151_x_at	66.3806	36.7312	39.5006	42.5213	24.3667	30.653	54.0104	30.7154	50.7155	25.7289	11.8823	13.3202	21.645	21.3363	50.7155	1	1	1	1	1	30.7154	1	1	0	1	1	20.0001	0.9	40.1324	470.925
19581	1435267_at	A430108E01Rik /// LOC100504289	RIKEN cDNA A430108E01 gene /// hypothetical LOC100504289	NM_001033637 /// XR_105194		0.79463	0.18292	0.6	1	0.644387	0.0413744	5.18708	6.03076	0.557218	-0.843685	-1.79463	Less than 0		1435267_at	67.8068	56.4913	35.2983	40.3248	56.6831	75.674	9.63238	52.5339	58.8874	121.526	46.7388	49.4049	54.9521	58.2246	56.6831	1	1	0	1	0	56.4913	1	0	1	0	1	0.19178	0.6	57.4858	1398.12
6195	1421881_a_at	Elavl2	ELAV (embryonic lethal, abnormal vision, Drosophila)-like 2 (Hu antigen B)	NM_001177883 /// NM_010486 /// NM_207685 /// NM_207686		1	0.57715	0	1	0.644288	0.0390737	7.88118	9.42175	0.343747	-1.54058	-2.90912	Less than 0		1421881_a_at	156.506	250.9	139.046	320.135	262.296	337.917	13.9399	223.879	117.821	409.528	417.331	327.834	387.816	312.772	139.046	0	0	0	0	0	320.135	0	0	0	0	0	-181.089	0	223.197	72718.3
9565	1425251_at	Ptger3	prostaglandin E receptor 3 (subtype EP3)	NM_011196		1	0.575952	0	1	0.643988	0.0279546	6.02761	7.49879	0.360687	-1.47118	-2.77249	Less than 0		1425251_at	55.1416	97.0648	21.1102	44.5317	57.4121	85.9438	3.93252	83.7369	22.1068	74.7829	97.9323	105.587	64.8288	70.593	22.1068	0	0	0	0	0	83.7369	0	0	0	0	0	-61.6301	0	54.5763	5123.74
20162	1435848_at	D430041D05Rik	RIKEN cDNA D430041D05 gene	NM_001033347		1	0.473746	0.1	1	0.643437	0.0403399	7.52971	8.61125	0.472524	-1.08154	-2.11629	Less than 0		1435848_at	94.3629	171.831	71.6673	144.3	152.383	121.632	18.8623	126.201	61.721	153.526	193.429	379.262	210.23	196.139	71.6673	0	0	0	0	0	144.3	0	0	1	0	0	-72.6326	0.1	111.649	10143.8
9515	1425201_a_at	Hyi	hydroxypyruvate isomerase homolog (E. coli)	NM_026601 /// NR_003946		0.4049	0.551875	0.9	0.716461	0.643309	0.0298535	8.54989	8.05942	1.4049	0.490463	1.4049	Greater than 0		1425201_a_at	165.918	72.9248	143.157	91.3349	88.5343	97.2369	208.334	95.167	175	102.244	31.1961	23.7875	35.3166	37.0144	165.918	1	1	1	1	1	95.167	1	1	0	1	1	70.7515	0.9	123.985	10370.8
231	1415892_at	Sgpl1	sphingosine phosphate lyase 1	NM_009163		0.338	0.462731	1	0.771404	0.643034	0.030297	9.88466	9.46458	1.338	0.420082	1.338	Greater than 0		1415892_at	346.164	296.717	496.712	311.524	323.091	340.709	542.416	322.175	410.469	272.777	212.645	232.901	208.53	187.296	410.469	1	1	1	1	1	311.524	1	1	1	1	1	98.9442	1	366.276	33056.5
23180	1438866_at	Grin3a	glutamate receptor ionotropic, NMDA3A	NM_001033351		1	0.571398	0	1	0.64285	0.00901689	7.56266	8.73148	0.444784	-1.16882	-2.24828	Less than 0		1438866_at	89.8231	120.56	53.6076	107.488	122.302	156.116	38.2779	153.275	59.7191	213.801	189.115	179.712	193.99	220.942	59.7191	0	0	0	0	0	153.275	0	0	0	0	0	-93.5564	0	111.497	15016.5
22234	1437920_at	Epha5	Eph receptor A5	NM_007937		1	0.570972	0	1	0.642743	0.0324092	8.71132	10.236	0.347558	-1.52467	-2.87722	Less than 0		1437920_at	247.003	474.882	117.51	315.875	444.086	530.112	32.8357	588.463	207.514	492.387	583.038	555.295	629.268	627.17	207.514	0	0	0	0	0	492.387	0	0	0	0	0	-284.873	0	345.067	182998
1610	1417271_a_at	Eng	endoglin	NM_001146348 /// NM_001146350 /// NM_007932		0.39974	0.617877	1	0.553066	0.642671	0.00922451	8.48882	8.00366	1.39974	0.485162	1.39974	Greater than 0		1417271_a_at	108.111	59.7544	119.575	106.536	94.6934	64.3171	130.275	69.2851	139.713	83.6116	50.1581	54.5494	51.4799	49.3293	119.575	1	1	1	1	1	69.2851	1	1	1	1	1	50.2897	1	97.5871	4362.38
26014	1441700_at	Slc4a8	solute carrier family 4 (anion exchanger), member 8	NM_021530		0.35604	0.313612	0.9	1	0.642413	0.0127163	6.26995	5.83054	1.35604	0.439404	1.35604	Greater than 0		1441700_at	44.2507	28.6936	23.3917	12.1804	19.9135	19.4065	19.4632	14.6528	37.6139	13.3996	24.3201	29.6953	29.4846	28.1643	23.3917	0	1	1	1	1	14.6528	1	1	1	1	1	8.73888	0.9	23.2966	316.969
13538	1429224_at	Pnma1	paraneoplastic antigen MA1	NM_027438		1	0.569287	0	1	0.642322	0.00351231	5.13949	6.38157	0.422763	-1.24208	-2.36539	Less than 0		1429224_at	21.1704	27.0114	5.50164	14.7272	14.5619	33.3006	7.44669	36.4857	10.977	24.4849	36.4484	34.859	37.4451	46.7636	10.977	0	0	0	0	0	27.0114	0	0	0	0	0	-16.0344	0	19.5667	582.966
44623	1460323_at	Tars	threonyl-tRNA synthetase	NM_033074		0.29362	0.437123	1	0.83305	0.640948	0.0476136	9.15379	8.78238	1.29362	0.37141	1.29362	Greater than 0		1460323_at	201.064	140.848	207.843	179.264	142.377	139.356	185.103	148.248	181.4	104.443	152.242	173.453	177.486	172.815	185.103	1	1	1	1	1	140.848	1	1	1	1	1	44.2546	1	162.995	4228.28
209	1415870_at	Calu	calumenin	NM_007594 /// NM_184053		0.24738	0.395305	1	0.918681	0.640342	0.0424231	10.8804	10.5615	1.24738	0.318896	1.24738	Greater than 0		1415870_at	658.198	610.71	925.557	756.841	706.985	614.332	1062.98	735.532	860.245	494.921	533.437	579.807	523.746	542.772	860.245	1	1	1	1	1	614.332	1	1	1	1	1	245.914	1	742.63	100327
34322	1450019_at	Cx3cr1	chemokine (C-X3-C) receptor 1	NM_009987		0.49192	0.420794	0.9	0.748557	0.640318	0.0470861	5.95096	5.3738	1.49192	0.577167	1.49192	Greater than 0		1450019_at	28.47	19.7941	35.7816	29.0432	24.7387	24.1759	27.7522	18.343	45.0413	20.698	14.1194	10.0136	12.7433	12.102	28.47	1	0	1	1	1	20.698	1	1	1	1	1	7.772	0.9	27.3838	247.304
35209	1450906_at	Plxnc1	plexin C1	NM_018797		1	0.561023	0	1	0.640256	0.000859435	5.65419	7.1604	0.352036	-1.50621	-2.84062	Less than 0		1450906_at	49.6529	67.8989	24.846	44.5221	32.6085	80.7679	11.2507	59.8981	19.641	41.5125	70.3978	77.8739	78.449	83.3497	24.846	0	0	0	0	0	59.8981	0	0	0	0	0	-35.0521	0	43.2599	2452.37
25416	1441102_at	Prlr	prolactin receptor	NM_011169		1	0.359749	0.2	1	0.639937	0.0383929	5.45292	6.93707	0.357459	-1.48415	-2.79752	Less than 0		1441102_at	38.4736	65.121	38.3532	30.7505	34.8639	141.362	7.12271	30.4037	17.4126	126.994	123.309	101.028	92.9979	86.3396	34.8639	0	1	0	1	0	65.121	0	0	0	0	0	-30.2571	0.2	53.0857	6677.32
2787	1418448_at	Rras	Harvey rat sarcoma oncogene, subgroup R	NM_009101		0.34351	0.643633	1	0.572465	0.639902	0.0445913	9.42192	8.99591	1.34351	0.426011	1.34351	Greater than 0		1418448_at	231.21	132.134	239.446	192.252	190.414	115.813	267.133	169.73	305.624	172.172	64.9498	63.8428	64.4493	63.5698	239.446	1	1	1	1	1	169.73	1	1	1	1	1	69.7152	1	201.593	20405.5
39018	1454715_at	Ralyl	RALY RNA binding protein-like	NM_001163328 /// NM_001163329 /// NM_001163330 /// NM_178631		0.8741	0.680778	0	1	0.63872	0.023716	10.4046	11.3108	0.533589	-0.906199	-1.8741	Less than 0		1454715_at	610.068	972.457	436.143	640.288	658.678	1026.99	289.435	1099.48	550.354	929.951	1022.85	1010.81	952.377	957.609	550.354	0	0	0	0	0	972.457	0	0	0	0	0	-422.104	0	721.385	451345
39475	1455172_at	AU020094	expressed sequence AU020094	---		1	0.554342	0	1	0.638586	0.0223078	6.43229	7.83678	0.377752	-1.40449	-2.64724	Less than 0		1455172_at	44.9857	52.0836	30.974	53.2086	48.1891	63.8108	2.93083	79.7662	24.4069	54.7017	67.9039	90.2976	64.0878	78.8253	30.974	0	0	0	0	0	54.7017	0	0	0	0	0	-23.7277	0	45.5057	2312.96
41132	1456829_at	Pnma3	paraneoplastic antigen MA3	NM_153169		1	0.352579	0.2	1	0.638145	0.0140596	6.2976	7.29907	0.499492	-1.00147	-2.00203	Less than 0		1456829_at	52.651	57.1104	13.691	26.7988	31.6928	47.6494	2.05265	48.8302	27.7652	52.0356	56.5575	53.5271	69.2088	62.1381	27.7652	0	1	0	0	0	48.8302	1	0	0	0	0	-21.0651	0.2	36.0277	1093.53
20697	1436383_at	Cplx2	complexin 2	NM_009946		1	0.550637	0	1	0.637659	0.0268063	8.78958	9.92422	0.455449	-1.13464	-2.19564	Less than 0		1436383_at	296.541	388.002	37.4087	219.16	128.424	246.135	78.0714	379.536	160.901	359.382	479.733	535.834	512.933	602.19	128.424	0	0	0	0	0	359.382	0	0	0	0	0	-230.957	0	229.356	79364.8
35802	1451499_at	Cadps2	Ca2+-dependent activator protein for secretion 2	NM_153163		1	0.5505	0	1	0.637625	0.0406755	9.2928	10.5877	0.407577	-1.29485	-2.45352	Less than 0		1451499_at	486.104	644.042	86.0675	547.714	356.073	1021	444.451	668.118	225.498	525.738	909.593	866.69	787.661	937.77	356.073	0	0	0	0	0	644.042	0	0	0	0	0	-287.969	0	500.48	327038
2791	1418452_at	Gng2	guanine nucleotide binding protein (G protein), gamma 2	NM_001038637 /// NM_010315		1	0.55032	0	1	0.63758	0.0378996	7.45939	8.98486	0.347366	-1.52547	-2.87881	Less than 0		1418452_at	186.653	206.511	168.702	224.104	206.346	340.378	23.4112	264	69.937	368.81	267.409	343.618	264.675	290.41	168.702	0	0	0	0	0	264	0	0	0	0	0	-95.2977	0	205.885	56063.1
4095	1419756_at	Dgkg	diacylglycerol kinase, gamma	NM_138650		1	0.449656	0.1	1	0.637414	0.0128837	6.24086	7.61776	0.385046	-1.3769	-2.5971	Less than 0		1419756_at	66.0965	80.1538	13.0932	45.5729	47.7597	83.3832	3.94559	85.2969	56.3764	75.0784	105.814	132.85	127.522	154.89	47.7597	0	1	0	0	0	80.1538	0	0	0	0	0	-32.3941	0.1	55.6757	3320.19
22232	1437918_at	4930539E08Rik	RIKEN cDNA 4930539E08 gene	NM_172450		1	0.548932	0	1	0.637233	0.0316116	7.3788	8.79464	0.374792	-1.41584	-2.66814	Less than 0		1437918_at	105.342	187.14	49.3003	138.573	111.715	297.061	18.3414	209.119	53.1185	99.4673	270.17	228.074	228.113	216.183	53.1185	0	0	0	0	0	187.14	0	0	0	0	0	-134.021	0	126.918	35229.4
36481	1452178_at	Parp10 /// Plec	poly (ADP-ribose) polymerase family, member 10 /// plectin	NM_001163540 /// NM_001163542 /// NM_001163549 /// NM_001163575 /// NM_001163576 /// NM		0.46655	0.282339	0.8	1	0.637222	0.0100803	5.61187	5.05944	1.46655	0.552428	1.46655	Greater than 0		1452178_at	38.7579	17.1449	46.1208	33.6947	28.0512	18.7368	15.2444	11.4739	23.9614	10.0576	10.3282	11.7319	9.64663	12.2482	28.0512	1	0	1	1	1	17.1449	1	1	1	0	1	10.9062	0.8	24.3244	372.44
5642	1421328_at	A730034C02 /// Mtap2	hypothetical protein A730034C02 /// microtubule-associated protein 2	NM_001039934 /// NM_008632		1	0.54847	0	1	0.637117	0.0498691	6.36241	8.17297	0.285081	-1.81056	-3.50777	Less than 0		1421328_at	98.7099	132.171	48.6208	103.824	83.728	127.123	8.18773	166.969	58.4394	260.355	192.803	138.603	219.711	106.177	58.4394	0	0	0	0	0	132.171	0	0	0	0	0	-73.7318	0	108.813	24280.9
8299	1423985_at	Gng5	guanine nucleotide binding protein (G protein), gamma 5	NM_010318		0.3447	0.301193	0.9	1	0.636473	0.0119123	11.6863	11.259	1.3447	0.42728	1.3447	Greater than 0		1423985_at	1411.07	970.746	1542.36	1372.22	1050.84	1114	2723.77	1457.55	1956.28	942.222	846.126	821.89	744.734	702.629	1542.36	1	1	1	1	1	1114	1	1	0	1	1	428.363	0.9	1454.11	799528
21720	1437406_x_at	Igfbp4	insulin-like growth factor binding protein 4	NM_010517		0.47538	0.270244	0.8	1	0.636406	0.0226712	6.99603	6.43494	1.47538	0.561086	1.47538	Greater than 0		1437406_x_at	104.84	39.8099	83.5541	72.8889	41.1772	44.0561	66.808	53.3258	55.6594	24.7867	34.5945	78.5059	45.7516	30.2434	66.808	1	0	1	1	1	44.0561	1	1	0	1	1	22.752	0.8	58.6906	1372.91
11225	1426911_at	Dsc2	desmocollin 2	NM_013505		1	0.544615	0	1	0.636154	0.00579116	4.03529	5.72277	0.31047	-1.68747	-3.22092	Less than 0		1426911_at	22.7885	54.2375	7.4693	20.8774	14.1426	38.0256	0.152081	39.6943	6.38629	17.6435	33.7046	24.8423	35.8804	27.6058	7.4693	0	0	0	0	0	38.0256	0	0	0	0	0	-30.5563	0	22.1417	1428.97
32241	1447927_at	Gbp10 /// Mpa2l	guanylate-binding protein 10 /// macrophage activation 2 like	NM_001039646 /// NM_194336		0.55135	0.0918721	0.9	1	0.635806	0.0391341	8.4006	7.76708	1.55135	0.633521	1.55135	Greater than 0		1447927_at	145.573	50.2587	246.465	217.525	56.6684	59.4576	113.457	40.34	73.2046	54.4458	24.2227	48.0496	17.3874	26.6076	113.457	1	0	1	1	1	54.4458	1	1	1	1	1	59.0109	0.9	105.739	4551.4
10864	1426550_at	Sidt1	SID1 transmembrane family, member 1	NM_001159419 /// NM_198034		1	0.540942	0	1	0.635235	0.0185106	6.1107	7.38018	0.41481	-1.26948	-2.41074	Less than 0		1426550_at	42.991	53.2746	18.3507	52.0178	50.444	68.8788	9.26775	67.0232	28.4646	44.8594	57.041	106.042	81.0134	86.7612	28.4646	0	0	0	0	0	53.2746	0	0	0	0	0	-24.81	0	43.5572	1864.2
11038	1426724_at	Cnn3	calponin 3, acidic	NM_028044		0.32844	0.717129	1	0.493786	0.634839	0.00549933	11.7215	11.3117	1.32844	0.409736	1.32844	Greater than 0		1426724_at	1088.94	748.285	1220.22	895.28	1075.76	882.169	1274.56	927.553	1480.65	887.106	368.486	396.247	327.089	350.265	1220.22	1	1	1	1	1	887.106	1	1	1	1	1	333.117	1	1048.05	323908
679	1416340_a_at	Man2b1	mannosidase 2, alpha B1	NM_010764		0.4022	0.39881	0.9	0.838254	0.634816	0.0195357	9.7669	9.27921	1.4022	0.487691	1.4022	Greater than 0		1416340_a_at	376.019	322.303	597.752	439.657	342.434	295.551	425.321	262.463	607.205	295.621	112.432	85.7129	84.6242	95.57	425.321	1	0	1	1	1	295.621	1	1	1	1	1	129.7	0.9	396.432	53748.8
31625	1447311_at	Slc6a2	solute carrier family 6 (neurotransmitter transporter, noradrenalin), member 2	NM_009209		0.40163	0.327006	0.9	0.910236	0.634718	0.0387146	5.64073	5.15363	1.40163	0.487105	1.40163	Greater than 0		1447311_at	37.4072	9.26463	16.3641	14.5529	10.5132	8.9589	18.5093	17.5916	28.1875	11.004	4.86566	1.73564	5.80049	4.07306	18.5093	1	1	1	1	1	11.004	1	1	0	1	1	7.50524	0.9	17.2353	246.107
25287	1440973_at	LOC552874 /// St6galnac5	hypothetical LOC552874 /// ST6 (alpha-N-acetyl-neuraminyl-2,3-beta-galactosyl-1,3)-N-ac	NM_012028		1	0.537103	0	1	0.634276	0.0433114	7.57786	8.86755	0.40904	-1.28969	-2.44475	Less than 0		1440973_at	159.819	184.585	54.7248	131.815	128.598	182.28	33.2186	251.449	78.0094	167.715	179.484	274.996	220.341	251.236	78.0094	0	0	0	0	0	182.28	0	0	0	0	0	-104.271	0	137.221	21480.9
40011	1455708_at	Tmod3	Tropomodulin 3	NM_016963		1	0.433978	0.1	1	0.633494	0.0372408	7.16405	8.18626	0.492363	-1.02221	-2.03102	Less than 0		1455708_at	82.4086	139.554	37.4513	99.9361	123.97	147.413	8.03453	111.864	65.3702	95.1558	204.29	255.76	221.057	172.672	65.3702	0	0	0	0	0	111.864	0	0	1	0	0	-46.4933	0.1	91.1157	7655.65
20081	1435767_at	Scn3b	sodium channel, voltage-gated, type III, beta	NM_001083917 /// NM_153522 /// NM_178227		1	0.433574	0.1	1	0.633394	0.0213442	7.72414	9.12114	0.379718	-1.397	-2.63353	Less than 0		1435767_at	300.955	376.057	33.1055	240.977	146.088	256.777	171.343	370.127	88.0184	203.735	376.727	408.209	416.64	409.921	146.088	0	0	0	0	0	256.777	1	0	0	0	0	-110.689	0.1	218.718	50149.6
39464	1455161_at	AI504432	expressed sequence AI504432	NR_033498		1	0.531688	0	1	0.632922	0.0211684	8.64285	9.80157	0.447909	-1.15872	-2.2326	Less than 0		1455161_at	403.726	498.329	75.9221	301.305	302.837	539.587	166.274	469.613	266.973	454.309	658.479	593.089	662.096	651.811	266.973	0	0	0	0	0	469.613	0	0	0	0	0	-202.639	0	347.887	109707
5415	1421101_a_at	Ldb2	LIM domain binding 2	NM_001077398 /// NM_010698		0.91624	0.615228	0	1	0.632867	0.032839	7.52003	8.45832	0.521854	-0.938281	-1.91624	Less than 0		1421101_a_at	99.2564	133.474	39.6237	179.533	122.17	134.983	54.8998	144.547	77.1698	120.553	142.704	245.032	169.94	226.549	77.1698	0	0	0	0	0	134.983	0	0	0	0	0	-57.8134	0	110.621	10238.2
7910	1423596_at	Nek6	NIMA (never in mitosis gene a)-related expressed kinase 6	NM_001159631 /// NM_021606		0.3741	0.332451	1	0.823087	0.632409	0.0298811	9.55103	9.09255	1.3741	0.458487	1.3741	Greater than 0		1423596_at	236.856	186.527	316.717	247.429	294.72	227.986	553.984	249.947	288.155	211.885	106.748	125.469	110.416	116.007	294.72	1	1	1	1	1	227.986	1	1	1	1	1	66.7343	1	281.421	32110.1
20807	1436493_at	Ctxn2	cortexin 2	NM_001162934		1	0.529469	0	1	0.632367	0.0191451	8.85079	10.0271	0.442484	-1.1763	-2.25997	Less than 0		1436493_at	402.531	478.127	162.681	267.813	272.34	554.003	89.9564	516.295	214.275	771.992	645.238	509.226	576.293	575.102	214.275	0	0	0	0	0	516.295	0	0	0	0	0	-302.019	0	373.001	209221
22426	1438112_at	9430021M05Rik	RIKEN cDNA 9430021M05 gene	NR_033569		1	0.527862	0	1	0.631966	0.0178104	5.7369	7.7142	0.253966	-1.97729	-3.93754	Less than 0		1438112_at	81.9714	119.434	7.10315	68.2154	81.1485	114.288	7.80455	94.7111	37.9429	166.703	121.511	98.741	69.3259	125.111	37.9429	0	0	0	0	0	114.288	0	0	0	0	0	-76.3449	0	77.9321	12067.3
42967	1458664_at	A430103D13Rik	RIKEN cDNA A430103D13 gene	---		0.7327	0.794933	0	1	0.631908	0.00586853	6.99634	7.78936	0.577134	-0.793023	-1.7327	Less than 0		1458664_at	54.9171	80.0541	48.0706	79.7968	46.5399	106.642	15.1131	89.5201	47.1776	96.7873	99.2366	73.3883	91.1333	92.5536	47.1776	0	0	0	0	0	89.5201	0	0	0	0	0	-42.3426	0	66.4619	5807.23
5494	1421180_at	Lix1	limb expression 1 homolog (chicken)	NM_025681		1	0.327291	0.2	1	0.631823	0.031307	6.48988	7.66253	0.443604	-1.17265	-2.25426	Less than 0		1421180_at	61.1939	58.6793	40.8161	58.3481	61.3068	58.9595	6.15643	62.7683	42.1914	81.1513	119.583	144.129	108.379	110.459	42.1914	0	0	0	0	0	58.9595	1	0	1	0	0	-16.7681	0.2	53.1571	1171.63
24309	1439995_at	Nhedc2	Na+/H+ exchanger domain containing 2	NM_178877		1	0.226824	0.3	1	0.631706	0.0195901	5.69566	6.71886	0.492024	-1.0232	-2.03242	Less than 0		1439995_at	39.1432	40.5606	5.62012	22.6003	22.9064	22.4563	3.47087	44.6072	24.6617	27.4398	30.6033	43.1023	41.1634	43.8638	22.9064	0	1	1	0	0	27.4398	1	0	0	0	0	-4.53342	0.3	25.3466	382.69
4474	1420147_at	AA407331	expressed sequence AA407331	---		1	0.425404	0.1	1	0.631351	0.0432011	4.81795	6.10568	0.409596	-1.28773	-2.44143	Less than 0		1420147_at	32.7294	36.3315	23.0771	24.1668	27.7156	45.8324	1.75454	41.491	27.0938	54.4139	34.9819	37.5776	34.0399	32.5863	27.0938	0	1	0	0	0	41.491	0	0	0	0	0	-14.3972	0.1	31.4606	807.577
11080	1426766_at	6330403K07Rik	RIKEN cDNA 6330403K07 gene	NM_134022		1	0.325371	0.2	1	0.631343	0.0253333	10.7847	11.9845	0.435315	-1.19987	-2.29719	Less than 0		1426766_at	1820.9	1749.43	133.784	599.337	774.716	1757.87	617.002	1665.15	719.667	1839.2	1528.6	1140.55	1515.87	1485.82	719.667	0	1	0	0	0	1749.43	1	0	0	0	0	-1029.77	0.2	1167.71	1.25665e+06
11621	1427307_a_at	Dab1	disabled homolog 1 (Drosophila)	NM_010014 /// NM_177259		1	0.425284	0.1	1	0.631321	0.0222827	7.96678	9.02459	0.480361	-1.05781	-2.08177	Less than 0		1427307_a_at	165.151	189.91	23.0604	102.07	75.579	133.473	24.4973	157.484	93.7564	266.347	230.273	244.719	254.852	271.939	75.579	0	0	0	0	0	157.484	1	0	0	0	0	-81.9048	0.1	123.133	21831.3
21332	1437018_at	Pnma2	paraneoplastic antigen MA2	NM_175498		1	0.423427	0.1	1	0.630857	0.0122857	6.45657	7.99169	0.345053	-1.53511	-2.89811	Less than 0		1437018_at	146.999	133.818	34.4258	110.92	76.5427	121.091	5.3713	132.087	86.8213	194.002	162.876	151.707	175.24	184.401	76.5427	0	0	0	0	0	132.087	1	0	0	0	0	-55.5444	0.1	104.208	11679.8
32139	1447825_x_at	Pcdh8	protocadherin 8	NM_001042726 /// NM_021543		1	0.423399	0.1	1	0.63085	0.00997708	8.99834	10.5208	0.348103	-1.52242	-2.87272	Less than 0		1447825_x_at	617.267	816.38	53.6603	232.51	458.474	1124.5	211.005	1195.76	340.203	706.644	986.29	957.43	988.807	1048.34	340.203	0	1	0	0	0	816.38	0	0	0	0	0	-476.177	0.1	575.641	573693
21271	1436957_at	Gabra3	gamma-aminobutyric acid (GABA) A receptor, subunit alpha 3	NM_008067		1	0.4224	0.1	1	0.6306	0.0286262	9.67754	10.6819	0.498506	-1.00432	-2.00599	Less than 0		1436957_at	485.215	682.108	137.23	505.352	745.813	845.604	265.076	728.783	511.039	965.19	872.364	801.665	847.965	863.94	485.215	0	0	0	0	0	728.783	0	0	1	0	0	-243.567	0.1	587.141	250482
24675	1440361_at	Gm12371	predicted gene 12371	XR_106441 /// XR_107579		1	0.422391	0.1	1	0.630598	0.00362519	4.35689	5.53295	0.442558	-1.17606	-2.25959	Less than 0		1440361_at	20.9128	20.5449	4.46262	14.6562	18.6501	31.4058	0.959392	25.1419	5.74823	18.7815	38.6107	35.6971	50.2388	30.5408	5.74823	0	0	0	0	0	20.5449	1	0	0	0	0	-14.7967	0.1	16.1263	357.571
14104	1429790_at	Celf6	CUGBP, Elav-like family member 6	NM_175235		1	0.522353	0	1	0.630588	0.0177429	6.65734	8.65923	0.249673	-2.00189	-4.00523	Less than 0		1429790_at	113.394	158.379	12.8433	44.6566	57.4383	156.338	0.440939	141.644	19.1316	221.349	170.525	125.493	212.252	220.075	19.1316	0	0	0	0	0	156.338	0	0	0	0	0	-137.206	0	92.5614	26948.4
26647	1442333_a_at	Scn9a	sodium channel, voltage-gated, type IX, alpha	NM_018852		1	0.521901	0	1	0.630475	0.0248123	5.44644	7.15369	0.306244	-1.70725	-3.26537	Less than 0		1442333_a_at	40.2261	79.4982	14.9138	22.3434	25.8322	67.2965	0.757874	48.0548	14.4756	102.104	61.1999	45.2966	62.4234	66.9352	14.9138	0	0	0	0	0	67.2965	0	0	0	0	0	-52.3827	0	41.5502	4976.96
40812	1456509_at	1110032F04Rik	RIKEN cDNA 1110032F04 gene	NM_001167996		1	0.520924	0	1	0.630231	0.0145299	4.42965	6.83653	0.188563	-2.40688	-5.30327	Less than 0		1456509_at	46.1374	48.7574	4.26077	119.68	40.6772	115.968	3.19452	56.1984	18.3465	48.1418	131.554	156.387	140.082	109.002	18.3465	0	0	0	0	0	56.1984	0	0	0	0	0	-37.852	0	50.1362	7624.76
31899	1447585_s_at	Mrps6	mitochondrial ribosomal protein S6	NM_080456		0.30102	0.417849	1	0.800655	0.629881	0.00415644	11.914	11.5344	1.30102	0.379643	1.30102	Greater than 0		1447585_s_at	1402.17	1150.11	1811.21	1347.79	1522.79	1274.09	2641.61	1373.01	1610.01	1122.34	788.3	661.487	793.318	809.657	1610.01	1	1	1	1	1	1274.09	1	1	1	1	1	335.924	1	1525.51	740092
2335	1417996_at	Ngb	neuroglobin	NM_022414		1	0.316852	0.2	1	0.629213	0.0234245	6.38157	8.04163	0.316424	-1.66007	-3.16031	Less than 0		1417996_at	116.876	202.23	10.8801	13.8839	42.7834	321.349	13.4594	112.866	31.298	100.832	178.553	115.559	204.293	181.025	31.298	0	1	0	0	0	112.866	1	0	0	0	0	-81.5679	0.2	96.6458	28715
6437	1422123_s_at	Ceacam1 /// Ceacam2	carcinoembryonic antigen-related cell adhesion molecule 1 /// carcinoembryonic antigen-	NM_001039185 /// NM_001039186 /// NM_001039187 /// NM_001113368 /// NM_001113369 /// NM		0.33632	0.675162	1	0.504617	0.629025	0.0470869	6.43512	6.01685	1.33632	0.41827	1.33632	Greater than 0		1422123_s_at	35.8229	26.0792	33.6762	27.7206	31.2326	30.0398	41.4672	29.9262	37.5658	24.9696	22.2448	26.3848	26.117	24.7531	35.8229	1	1	1	1	1	27.7206	1	1	1	1	1	8.10231	1	31.85	168.34
18259	1433945_at	Fam189a1	family with sequence similarity 189, member A1	NM_183087		0.89983	0.615975	0	1	0.628951	0.0348614	8.01311	8.93899	0.526362	-0.925874	-1.89983	Less than 0		1433945_at	108.233	193.828	170.026	226.372	183.669	242.862	38.3863	214.869	123.396	229.974	238.907	282.078	251.389	335.549	123.396	0	0	0	0	0	226.372	0	0	0	0	0	-102.976	0	173.162	23444.5
40570	1456267_at	2310045N01Rik	RIKEN cDNA 2310045N01 gene	NM_001145552		0.40882	0.498065	1	0.608326	0.628803	0.0133778	6.40033	5.90585	1.40882	0.494489	1.40882	Greater than 0		1456267_at	37.8541	23.2985	51.6693	23.9136	27.8954	23.9019	24.8087	13.0387	45.4146	25.2628	26.9792	26.6798	23.1553	19.9625	37.8541	1	1	1	1	1	23.9019	1	1	1	1	1	13.9523	1	29.7058	611.941
1480	1417141_at	Igtp	interferon gamma induced GTPase	NM_018738		0.52198	0.19266	0.8	1	0.62866	0.0263539	8.08763	7.48168	1.52198	0.605952	1.52198	Greater than 0		1417141_at	124.761	58.1833	178.758	143.749	81.4865	53.9752	54.3299	60.5247	110.465	39.9387	30.5815	36.0581	27.1847	28.2102	110.465	1	0	1	1	1	58.1833	1	1	1	0	1	52.2818	0.8	90.6171	3741.48
6154	1421840_at	Abca1	ATP-binding cassette, sub-family A (ABC1), member 1	NM_013454		0.36552	0.348541	0.8	1	0.628515	0.0347455	10.7538	10.3043	1.36552	0.449454	1.36552	Greater than 0		1421840_at	605.262	476.664	950.818	619.199	500.577	541.535	895.643	552.191	614.85	345.223	334.933	372.575	287.826	306.132	614.85	1	0	1	1	1	541.535	1	1	0	1	1	73.3149	0.8	610.196	106572
721	1416382_at	Ctsc	cathepsin C	NM_009982		0.28811	0.37963	1	0.845576	0.628329	0.0352509	10.0832	9.71793	1.28811	0.365252	1.28811	Greater than 0		1416382_at	595.922	392.305	710.457	599.728	504.528	450.366	700.148	507.373	1116.94	456.506	202.901	142.247	133.074	152.233	700.148	1	1	1	1	1	456.506	1	1	1	1	1	243.643	1	603.428	149260
6615	1422301_at	Ftl1 /// Ftl2 /// LOC100504993 /// Mir692-1	ferritin light chain 1 /// ferritin light chain 2 /// hypothetical LOC100504993 /// mic	NM_008049 /// NM_010240 /// NR_030465 /// XR_106654		0.36764	0.245177	0.9	1	0.628204	0.0293763	6.78099	6.32931	1.36764	0.451688	1.36764	Greater than 0		1422301_at	64.8491	38.0987	39.9536	27.5986	20.6708	27.3036	31.9535	31.3883	72.3545	23.9541	14.153	14.4919	15.0225	22.1449	39.9536	1	1	1	1	1	27.5986	1	1	0	1	1	12.3549	0.9	37.8125	663.214
9015	1424701_at	Pcdh20	protocadherin 20	NM_178685		1	0.512113	0	1	0.628028	0.0232176	6.6725	8.02748	0.390941	-1.35498	-2.55793	Less than 0		1424701_at	68.6047	110.01	46.5088	53.7861	68.4187	153.746	12.9935	157.094	51.9337	91.8625	196.952	218.592	236.356	226.88	51.9337	0	0	0	0	0	110.01	0	0	0	0	0	-58.0762	0	81.4957	10114.8
19920	1435606_at	Gal3st4 /// Gpc2	galactose-3-O-sulfotransferase 4 /// glypican 2 (cerebroglycan)	NM_001033416 /// NM_172412		0.3499	0.38272	0.9	0.879245	0.627966	0.0243915	7.95871	7.52586	1.3499	0.432854	1.3499	Greater than 0		1435606_at	119.46	76.9346	172.729	124.322	98.7869	87.7623	166.023	110.125	115.443	80.5634	54.4397	52.2934	49.4113	69.5734	119.46	1	0	1	1	1	87.7623	1	1	1	1	1	31.6972	0.9	115.215	3714.64
17748	1433434_at	AW551984	expressed sequence AW551984	NM_178737		1	0.411038	0.1	1	0.627759	0.0120294	7.13431	9.01772	0.271041	-1.88342	-3.68948	Less than 0		1433434_at	304.098	335.443	4.01183	23.593	88.8694	473.702	56.0944	440.844	96.9569	417.742	342.377	182.77	386.128	383.14	88.8694	0	1	0	0	0	417.742	0	0	0	0	0	-328.873	0.1	224.135	130255
20553	1436239_at	Slc5a5	solute carrier family 5 (sodium iodide symporter), member 5	NM_053248		1	0.51094	0	1	0.627735	0.00510666	5.99205	7.32654	0.396535	-1.33448	-2.52185	Less than 0		1436239_at	60.0207	91.5004	20.0347	36.4274	54.5273	80.4615	10.9869	76.2578	22.6315	82.4324	98.5567	67.1946	77.9425	100.537	22.6315	0	0	0	0	0	80.4615	0	0	0	0	0	-57.83	0	53.5281	3955.26
6813	1422499_at	Lima1	LIM domain and actin binding 1	NM_001113545 /// NM_023063		0.37395	0.527593	0.9	0.709022	0.627641	0.0324483	8.57338	8.11505	1.37395	0.458326	1.37395	Greater than 0		1422499_at	103.72	74.6319	104.715	68.7703	69.0948	69.9445	126.375	83.165	130.006	70.4293	59.5919	76.3886	55.0354	83.8817	104.715	1	1	1	1	1	70.4293	1	1	0	1	1	34.2857	0.9	90.0851	2787.88
40174	1455871_s_at	Rpl13 /// Tax1bp3	ribosomal protein L13 /// Tax1 (human T-cell leukemia virus type I) binding protein 3	NM_016738 /// NM_029564		0.37226	0.23816	0.9	1	0.627605	0.02347	9.36114	8.90459	1.37226	0.456554	1.37226	Greater than 0		1455871_s_at	294.91	194.984	555.338	430.062	253.765	241.287	649.298	335.033	353.519	199.801	183.081	134.972	116.586	112.546	353.519	1	0	1	1	1	241.287	1	1	1	1	1	112.232	0.9	350.8	49796.1
26365	1442051_at	Hist2h3c1	histone cluster 2, H3c1	NM_178216		0.5801	0.336242	1	0.592966	0.627327	0.0418271	9.49743	8.83742	1.5801	0.660012	1.5801	Greater than 0		1442051_at	354.408	292.065	327.027	248.122	260.908	154.885	659.472	238.504	349.971	279.661	429.77	484.048	434.379	437.893	349.971	1	1	1	1	1	248.122	1	1	1	1	1	101.849	1	316.502	54545.5
39172	1454869_at	Dcaf12l1	DDB1 and CUL4 associated factor 12-like 1	NM_001190718 /// NM_178739		1	0.508899	0	1	0.627225	0.0116293	5.59291	7.17962	0.332931	-1.5867	-3.00362	Less than 0		1454869_at	65.311	60.6621	27.1235	49.2932	45.5869	84.2084	7.42448	70.4056	32.3139	95.5397	82.7098	114.815	113.962	79.9872	32.3139	0	0	0	0	0	70.4056	0	0	0	0	0	-38.0917	0	53.7869	3325.13
43467	1459164_at	AU014678	expressed sequence AU014678	---		0.26991	0.33509	0.9	1	0.62625	0.01198	5.05271	4.70798	1.26991	0.344728	1.26991	Greater than 0		1459164_at	25.1654	9.58504	12.9376	11.7238	11.7795	15.1073	14.4156	11.4378	18.5577	7.40687	5.3948	3.78618	3.82346	6.47594	14.4156	1	1	0	1	1	11.4378	1	1	1	1	1	2.97787	0.9	13.8117	76.1488
40546	1456243_x_at	Mcl1	myeloid cell leukemia sequence 1	NM_008562		0.25979	0.245043	1	1	0.626208	0.0481925	11.8258	11.4927	1.25979	0.333178	1.25979	Greater than 0		1456243_x_at	1504.62	1316.83	1632.72	1404.31	1505.76	1310.79	3793.83	1519.58	1858.81	1183.15	960.836	963.214	905.329	882.497	1632.72	1	1	1	1	1	1316.83	1	1	1	1	1	315.891	1	1703.04	1.26812e+06
27231	1442917_at	Gm11627	predicted gene 11627	XR_106413 /// XR_106603		1	0.50346	0	1	0.625865	0.0242052	4.52239	5.79858	0.412885	-1.27619	-2.42198	Less than 0		1442917_at	19.8446	26.2782	1.44844	14.8334	6.26699	24.2841	1.93554	14.6227	1.76658	45.3296	75.3675	90.1009	75.0711	63.062	1.93554	0	0	0	0	0	24.2841	0	0	0	0	0	-22.3485	0	15.661	885.213
31983	1447669_s_at	Gng4	guanine nucleotide binding protein (G protein), gamma 4	NM_010317		1	0.403299	0.1	1	0.625825	0.0416401	8.48961	9.97587	0.356936	-1.48626	-2.80162	Less than 0		1447669_s_at	536.334	543.565	51.9781	136.02	234.618	615.203	69.2134	728.696	223.793	693.1	769.87	700.894	958.438	780.714	223.793	0	1	0	0	0	615.203	0	0	0	0	0	-391.41	0.1	383.252	256207
37288	1452985_at	Uaca	uveal autoantigen with coiled-coil domains and ankyrin repeats	NM_028283		0.23005	0.381456	0.9	0.991792	0.625825	0.0250334	7.9063	7.60758	1.23005	0.29872	1.23005	Greater than 0		1452985_at	83.5219	35.7589	56.6172	56.2264	45.1361	49.5144	66.7377	57.4551	92.8844	36.1884	28.1967	25.717	28.1895	21.0252	66.7377	1	1	1	1	1	49.5144	1	1	0	1	1	17.2232	0.9	58.004	1204.6
7820	1423506_a_at	Nnat	neuronatin	NM_010923 /// NM_180960		1	0.402675	0.1	1	0.625669	0.00977319	10.3725	11.4444	0.475692	-1.0719	-2.1022	Less than 0		1423506_a_at	793.503	1230.01	205.384	299.887	726.009	1384.56	289.807	1206.39	407.024	917.548	1259.61	1131.58	1139.29	1376.85	407.024	0	1	0	0	0	1206.39	0	0	0	0	0	-799.37	0.1	746.013	684700
44656	1460356_at	Esam	endothelial cell-specific adhesion molecule	NM_027102		0.33724	0.365306	0.8	1	0.625636	0.0395323	9.4219	9.00265	1.33724	0.419256	1.33724	Greater than 0		1460356_at	317.281	260.081	503.993	389.995	359.091	242.833	547.606	387.99	384.519	163.158	93.9104	124.629	111.072	104.114	384.519	1	0	1	0	1	260.081	1	1	1	1	1	124.439	0.8	355.655	44680.4
1240	1416901_at	Npc2	Niemann Pick type C2	NM_023409		0.27558	0.441846	1	0.784296	0.625431	0.0382421	11.4782	11.1271	1.27558	0.351157	1.27558	Greater than 0		1416901_at	1048.58	974.493	1709.81	1272.75	1231.42	1040.43	1599.22	1160.32	1841.65	962.225	724.709	672.32	642.782	738.806	1599.22	1	1	1	1	1	1040.43	1	1	1	1	1	558.79	1	1284.09	408232
42381	1458078_at	Chd9	chromodomain helicase DNA binding protein 9	NM_177224		0.81103	0.0905041	0.6	1	0.625384	0.0410898	6.05181	6.90862	0.552172	-0.856812	-1.81103	Less than 0		1458078_at	95.7944	57.653	34.3721	52.8208	58.1738	81.8175	0.425054	52.5172	63.7526	85.7395	47.0605	68.79	83.3347	65.5961	58.1738	1	1	0	1	0	57.653	1	0	1	0	1	0.52079	0.6	58.3066	608.867
41459	1457156_at	Trhde	TRH-degrading enzyme	NM_146241		1	0.501	0	1	0.62525	0.00128051	4.34528	6.19408	0.277624	-1.84879	-3.60199	Less than 0		1457156_at	24.099	31.0476	7.31718	22.5284	27.7922	67.456	3.34	52.4937	8.73369	32.8156	49.8137	72.7318	75.6353	50.1193	8.73369	0	0	0	0	0	32.8156	0	0	0	0	0	-24.0819	0	27.7623	1824.1
7069	1422755_at	Btk	Bruton agammaglobulinemia tyrosine kinase	NM_013482		0.37785	0.407759	0.9	0.815264	0.625218	0.00713083	7.12206	6.65965	1.37785	0.462416	1.37785	Greater than 0		1422755_at	58.3501	25.4408	77.647	44.227	35.5654	27.7023	38.3143	38.084	82.1356	36.3761	9.01874	11.582	8.87386	11.3215	58.3501	1	1	1	1	1	36.3761	1	1	0	1	1	21.974	0.9	46.3843	1444.37
2282	1417943_at	Gng4	guanine nucleotide binding protein (G protein), gamma 4	NM_010317		1	0.400833	0.1	1	0.625208	0.0181361	7.16142	8.66847	0.351829	-1.50706	-2.84229	Less than 0		1417943_at	263.012	293.314	28.0374	57.5885	110.042	315.868	34.6882	376.015	108.482	302.166	463.28	382.304	590.463	502.037	108.482	0	1	0	0	0	302.166	0	0	0	0	0	-193.684	0.1	188.921	64110.5
21451	1437137_at	Fam70a	family with sequence similarity 70, member A	NM_172930		1	0.29958	0.2	1	0.624895	0.0245024	4.77928	6.10142	0.399941	-1.32214	-2.50037	Less than 0		1437137_at	32.9843	29.0089	5.95115	8.71213	20.1152	59.4343	0.267807	32.1413	13.6814	35.2597	70.8464	32.3244	52.4332	42.4362	13.6814	0	1	0	0	0	32.1413	1	0	0	0	0	-18.46	0.2	23.7556	838.262
8386	1424072_at	2010107G23Rik	RIKEN cDNA 2010107G23 gene	NM_027251		0.92838	0.571051	0	1	0.624858	0.00874156	9.14646	10.0938	0.51857	-0.947389	-1.92838	Less than 0		1424072_at	232.294	283.404	190.674	227.128	264.388	376.574	114.541	339.419	139.469	397.899	321.39	307.452	357.019	386.832	190.674	0	0	0	0	0	339.419	0	0	0	0	0	-148.745	0	256.579	46656.9
35208	1450905_at	Plxnc1	plexin C1	NM_018797		1	0.498687	0	1	0.624672	0.0352433	6.54912	7.71697	0.445085	-1.16785	-2.24676	Less than 0		1450905_at	75.5609	81.0808	48.39	60.5716	36.9201	95.6761	7.81364	95.8045	31.3722	59.6345	88.4867	80.6051	90.3594	105.986	36.9201	0	0	0	0	0	81.0808	0	0	0	0	0	-44.1607	0	59.2825	3713.74
33466	1449158_at	Kcnk2	potassium channel, subfamily K, member 2	NM_001159850 /// NM_010607 /// NR_027627		1	0.396245	0.1	1	0.624061	0.000426619	7.60567	8.67898	0.475226	-1.07331	-2.10426	Less than 0		1449158_at	196.408	396.392	65.8191	161.282	127.921	235.387	62.6954	152.46	72.567	177.143	321.76	309.439	370.611	373.358	72.567	0	0	0	0	0	177.143	1	0	0	0	0	-104.576	0.1	164.808	35671.3
17892	1433578_at	Gm5868 /// Slc10a4	predicted gene 5868 /// solute carrier family 10 (sodium/bile acid cotransporter family	NM_001024147 /// NM_173403		1	0.396243	0.1	1	0.624061	0.0197791	4.90781	7.81028	0.133742	-2.90247	-7.47707	Less than 0		1433578_at	156.248	311.355	3.43164	11.2082	16.9401	147.6	6.00077	370.272	35.5069	174.962	397.143	90.9761	162.359	256.933	16.9401	0	1	0	0	0	174.962	0	0	0	0	0	-158.022	0.1	123.352	63564
42039	1457736_at	Vps37d	vacuolar protein sorting 37D (yeast)	NM_177574		0.91418	0.581445	0	1	0.623906	0.0372257	8.16402	9.10074	0.522418	-0.936724	-1.91418	Less than 0		1457736_at	169.802	219.516	86.2071	146.339	174.975	248.015	54.0251	238.102	90.6619	295.669	274.171	246.663	228.017	249.571	90.6619	0	0	0	0	0	238.102	0	0	0	0	0	-147.44	0	172.331	32715
34940	1450637_a_at	Aebp1	AE binding protein 1	NM_009636		0.74577	0.262306	0.8	0.68386	0.622984	0.0348165	7.65584	6.85198	1.74577	0.803866	1.74577	Greater than 0		1450637_a_at	62.4569	20.8368	39.0124	54.4599	51.2084	29.3433	21.9248	24.413	80.8825	28.0743	45.0467	51.1057	32.4108	31.2488	51.2084	1	0	1	1	1	28.0743	1	1	1	0	1	23.134	0.8	41.2612	967.426
11557	1427243_at	Rell1	RELT-like 1	NM_145923		0.47035	0.2212	0.8	1	0.622887	0.0383958	10.141	9.58484	1.47035	0.55616	1.47035	Greater than 0		1427243_at	245.072	248.48	616.287	521.89	382.902	249.93	550.961	270.908	361.162	200.265	232.692	322.838	197.708	225.509	382.902	1	0	1	1	1	249.93	0	1	1	1	1	132.972	0.8	364.786	44210.7
18680	1434366_x_at	C1qb	complement component 1, q subcomponent, beta polypeptide	NM_009777		0.31473	0.276675	0.9	1	0.622851	0.0254596	11.8124	11.4176	1.31473	0.394765	1.31473	Greater than 0		1434366_x_at	1355.89	1080.51	2544.85	2001.55	992.273	1079.9	2557.46	1386.81	2660.11	1121.91	389.525	337.404	276.932	301.712	2544.85	1	1	1	1	1	1121.91	1	1	0	1	1	1422.94	0.9	1678.13	1.18329e+06
11823	1427509_at	Baiap3	BAI1-associated protein 3	NM_001163270		1	0.389185	0.1	1	0.622296	0.0291301	7.22983	8.85401	0.324394	-1.62418	-3.08267	Less than 0		1427509_at	199.791	211.76	11.9074	26.3367	45.5665	512.467	37.6987	217.582	49.5121	520.283	410.992	184.468	407.041	462.933	45.5665	0	1	0	0	0	217.582	0	0	0	0	0	-172.015	0.1	183.29	130863
22858	1438544_at	1700001G11Rik	RIKEN cDNA 1700001G11 gene	XR_105620 /// XR_106865		0.23899	0.612061	1	0.638092	0.622286	0.020913	4.68189	4.37272	1.23899	0.309168	1.23899	Greater than 0		1438544_at	21.8965	3.43111	15.4456	6.83412	13.4457	6.05644	7.2653	6.06165	17.5755	8.19781	11.9138	8.81414	7.83447	6.69436	15.4456	1	1	1	1	1	6.06165	1	1	1	1	1	9.3839	1	10.621	202.926
33094	1448786_at	Plbd1	phospholipase B domain containing 1	NM_025806		0.41248	0.276253	0.8	1	0.622183	0.0339196	6.71582	6.21759	1.41248	0.49823	1.41248	Greater than 0		1448786_at	52.8002	23.7131	26.0842	25.3051	25.2777	27.14	21.8604	23.5914	46.801	14.6121	21.0357	27.4808	28.1586	27.6563	26.0842	1	1	0	1	1	23.7131	1	1	1	0	1	2.37109	0.8	28.7185	341.779
11904	1427590_at	Zfp39	zinc finger protein 39	NM_011758		1	0.456725	0.1	0.930997	0.621931	0.0245183	6.68266	7.7089	0.490988	-1.02624	-2.03671	Less than 0		1427590_at	93.4563	88.821	55.7389	93.234	50.506	105.186	8.73384	87.7952	40.2497	67.4062	91.1735	89.1358	104.451	85.6687	50.506	0	0	0	0	0	88.821	1	0	0	0	0	-38.315	0.1	69.1128	3754.22
35548	1451245_at	Lrrc3b	leucine rich repeat containing 3B	NM_146052		1	0.286385	0.2	1	0.621596	0.0219034	7.3592	8.46909	0.46333	-1.10989	-2.15829	Less than 0		1451245_at	92.8047	88.3528	44.6375	76.2978	57.9514	88.4036	7.62599	91.9333	97.5513	177.496	131.939	109.868	119.786	104.06	57.9514	0	0	0	0	0	88.4036	1	0	0	0	1	-30.4522	0.2	82.3055	4924.54
26263	1441949_x_at	Slc39a6	solute carrier family 39 (metal ion transporter), member 6	NM_139143		1	0.385897	0.1	1	0.621474	0.0276317	5.93246	6.94929	0.494202	-1.01683	-2.02346	Less than 0		1441949_x_at	47.3133	42.2153	25.9046	36.9831	18.1131	46.565	6.85888	47.6073	40.2234	51.8509	51.1319	39.8135	43.5799	35.1087	25.9046	0	0	0	0	0	46.565	1	0	0	0	0	-20.6604	0.1	36.3635	753.566
40367	1456064_at	AI504432	expressed sequence AI504432	NR_033498		1	0.485578	0	1	0.621395	0.046416	6.34688	8.31722	0.255193	-1.97034	-3.91861	Less than 0		1456064_at	189.794	208.838	38.6343	121.417	100.498	250.166	5.60334	195.281	89.3392	169.654	298.762	284.335	296.987	309.589	89.3392	0	0	0	0	0	195.281	0	0	0	0	0	-105.942	0	136.922	27194.8
19706	1435392_at	Wdr17	WD repeat domain 17	NM_001172152 /// NM_028220		1	0.385481	0.1	1	0.62137	0.0346331	7.45903	8.59081	0.456351	-1.13179	-2.1913	Less than 0		1435392_at	156.766	195.584	71.8155	104.167	84.649	145.395	13.221	117.578	61.5087	138.668	146.686	186.522	152.63	194.385	71.8155	0	0	0	0	0	138.668	1	0	0	0	0	-66.8528	0.1	108.935	9823.92
22903	1438589_at	Igsf1	immunoglobulin superfamily, member 1	NM_177591 /// NM_177915 /// NM_183335 /// NM_183336		1	0.384408	0.1	1	0.621102	0.012523	5.84057	6.94028	0.46661	-1.09971	-2.14312	Less than 0		1438589_at	52.6276	48.7048	33.3496	33.3672	27.0367	66.7145	9.10625	48.1959	16.3699	44.6451	35.9054	28.1574	22.5996	31.3753	27.0367	0	0	0	0	0	48.1959	1	0	0	0	0	-21.1591	0.1	38.0118	1063.73
30015	1445701_at	Atp2b4	ATPase, Ca++ transporting, plasma membrane 4	NM_001167949 /// NM_213616		1	0.383115	0.1	1	0.620779	0.0283653	5.53113	7.56395	0.244377	-2.03282	-4.09204	Less than 0		1445701_at	96.8982	86.8211	10.5531	39.7668	40.8612	120.703	0.893724	86.959	24.4723	77.0381	94.5397	106.803	123.354	159.446	24.4723	0	0	0	0	0	86.8211	1	0	0	0	0	-62.3488	0.1	58.4967	5645.84
34780	1450477_at	Htr2c	5-hydroxytryptamine (serotonin) receptor 2C	NM_008312		1	0.281721	0.2	1	0.62043	0.0333182	5.96892	7.43826	0.361148	-1.46934	-2.76895	Less than 0		1450477_at	104.321	131.883	15.8738	87.897	92.4355	105.87	8.96717	67.5469	61.4285	86.5086	166.981	121.567	196.606	148.532	61.4285	0	0	0	0	0	87.897	1	0	1	0	0	-26.4685	0.2	76.2731	3868.26
37410	1453107_s_at	4933413G19Rik /// Foxm1 /// Pebp1	RIKEN cDNA 4933413G19 gene /// forkhead box M1 /// phosphatidylethanolamine binding pro	NM_008021 /// NM_018858 /// NM_027697		0.50386	0.177054	0.8	1	0.620228	0.0337663	6.74644	6.15778	1.50386	0.588668	1.50386	Greater than 0		1453107_s_at	22.9526	15.1023	46.0998	39.7417	25.4613	28.6973	24.88	22.1062	64.5465	17.6453	16.9294	22.6089	16.2791	18.0635	25.4613	1	0	0	1	1	22.1062	1	1	1	1	1	3.35515	0.8	30.7233	367.813
42300	1457997_at	Mboat7	membrane bound O-acyltransferase domain containing 7	NM_029934		1	0.27856	0.2	1	0.61964	0.0334469	4.60075	5.71008	0.46351	-1.10933	-2.15745	Less than 0		1457997_at	27.4796	51.2695	11.6038	17.4871	16.6879	37.1046	1.81943	16.4527	21.295	25.7803	16.0089	22.0987	21.2504	26.3524	16.6879	0	0	0	1	0	25.7803	1	0	0	0	0	-9.09239	0.2	22.698	478.981
15148	1430834_at	Gprin3	GPRIN family member 3	NM_183183		1	0.278402	0.2	1	0.6196	0.0208665	5.6603	7.5724	0.265705	-1.9121	-3.76357	Less than 0		1430834_at	99.2341	274.433	12.1767	33.9813	54.6268	85.0127	11.6575	125.762	38.6202	84.9329	199.657	170.692	207.608	166.907	38.6202	0	1	0	0	0	85.0127	1	0	0	0	0	-46.3925	0.2	82.0437	15039.4
32906	1448598_at	Mmp17	matrix metallopeptidase 17	NM_011846		1	0.378119	0.1	1	0.61953	0.025793	7.72374	8.76276	0.48666	-1.03901	-2.05482	Less than 0		1448598_at	209.204	196.577	43.4768	178.766	86.5614	158.729	44.4567	162.67	54.6282	117.067	315.241	400.552	363.453	429.041	54.6282	0	0	0	0	0	162.67	1	0	0	0	0	-108.042	0.1	125.214	14098.7
12748	1428434_at	Zcchc12	zinc finger, CCHC domain containing 12	NM_028325		1	0.476935	0	1	0.619234	0.0213925	10.2406	11.5731	0.397082	-1.33249	-2.51837	Less than 0		1428434_at	1142.41	1530.04	161.316	636.599	880.348	1763.23	263.82	1433.67	579.252	1242.87	1230.24	944.033	1201.18	1271.78	579.252	0	0	0	0	0	1433.67	0	0	0	0	0	-854.418	0	963.357	1.28111e+06
37620	1453317_a_at	Khdrbs3	KH domain containing, RNA binding, signal transduction associated 3	NM_010158		1	0.798601	0	0.676147	0.618687	0.00445759	7.68777	8.79153	0.465303	-1.10376	-2.14914	Less than 0		1453317_a_at	95.8839	174.804	96.8852	219.257	118.368	177.307	64.181	211.758	96.9794	144.174	137.422	229.283	139.86	166.811	96.8852	0	0	0	0	0	177.307	0	0	0	0	0	-80.4222	0	139.96	20702.8
31873	1447559_at	Gpr25	G protein-coupled receptor 25	NM_001101516		1	0.474421	0	1	0.618605	0.0174892	5.39179	6.45477	0.478642	-1.06298	-2.08924	Less than 0		1447559_at	26.4748	32.5983	11.0389	26.6245	32.1642	38.0526	4.03323	33.1188	13.0386	30.4341	35.5246	38.4184	35.1198	38.255	13.0386	0	0	0	0	0	32.5983	0	0	0	0	0	-19.5597	0	24.7578	548.76
12060	1427746_x_at	H2-K1	histocompatibility 2, K1, K region	NM_001001892		0.6057	0.213354	0.9	0.752488	0.617886	0.00630288	9.72513	9.04193	1.6057	0.683198	1.6057	Greater than 0		1427746_x_at	196.624	122.671	408.412	287.507	129.362	67.027	170.236	98.7612	312.985	169.594	51.9762	35.8935	49.9928	69.046	196.624	1	0	1	1	1	122.671	1	1	1	1	1	73.953	0.9	196.318	22283.9
41145	1456842_at	Boll	Bol, boule-like (Drosophila)	NM_001113367 /// NM_029267		0.15282	0.41844	0.9	1	0.617815	0.0348988	3.57219	3.36702	1.15282	0.205169	1.15282	Greater than 0		1456842_at	16.2723	2.67498	5.3392	7.06811	10.9613	6.13258	6.59077	6.44537	14.4911	3.80199	3.03288	3.52694	4.00478	3.88662	10.9613	1	1	1	1	1	6.13258	1	0	1	1	1	4.82876	0.9	7.97777	75.7993
40985	1456682_at	Lonrf2	LON peptidase N-terminal domain and ring finger 2	NM_001029878		1	0.370854	0.1	1	0.617714	0.0101492	4.95729	6.26606	0.403663	-1.30878	-2.47731	Less than 0		1456682_at	35.7924	51.9772	13.7027	26.8058	17.8326	30.6864	0.886753	24.3913	24.8838	60.9766	47.7792	43.4186	63.6144	51.352	17.8326	0	0	0	0	0	30.6864	1	0	0	0	0	-12.8539	0.1	28.7936	1035.08
22692	1438378_at	LOC100504121	hypothetical LOC100504121	XR_106238		0.94789	0.422549	0.1	1	0.61761	0.0352749	4.61694	5.57885	0.513377	-0.96191	-1.94789	Less than 0		1438378_at	8.4625	22.4699	23.9701	46.6819	15.3668	17.1328	0.515374	18.6186	7.19989	33.0211	28.0308	33.8627	22.1524	41.4912	8.4625	0	0	0	0	0	22.4699	0	1	0	0	0	-14.0074	0.1	19.3439	679.135
1373	1417034_at	Trappc6a	trafficking protein particle complex 6A	NM_025960		0.37014	0.336761	0.9	0.860199	0.616775	0.0284536	7.72982	7.2755	1.37014	0.454328	1.37014	Greater than 0		1417034_at	52.3583	41.7798	51.0656	45.8443	34.4695	12.4786	88.3397	41.0252	57.0479	35.2029	42.0815	38.8153	57.9046	37.9427	52.3583	1	1	1	1	1	41.0252	1	1	0	1	1	11.3331	0.9	45.9612	1143.83
31809	1447495_at	Fank1	fibronectin type 3 and ankyrin repeat domains 1	NM_025850		1	0.366854	0.1	1	0.616714	0.0297611	5.63074	7.05772	0.371911	-1.42697	-2.68882	Less than 0		1447495_at	83.3501	75.901	21.4924	45.2876	44.9376	107.259	0.416728	112.988	33.695	52.4078	106.023	150.837	151.958	167.383	33.695	0	0	0	0	0	75.901	1	0	0	0	0	-42.206	0.1	57.7735	4407.94
25616	1441302_at	LOC100502835	hypothetical LOC100502835	XR_104714 /// XR_107402		0.95783	0.408411	0.1	1	0.61656	0.0094506	6.81762	7.78687	0.51077	-0.969253	-1.95783	Less than 0		1441302_at	65.295	75.1142	28.8111	29.4924	31.5771	64.5264	7.9838	61.2406	26.6365	85.1308	114.825	104.519	95.807	104.258	28.8111	0	0	0	0	0	64.5264	1	0	0	0	0	-35.7154	0.1	47.5808	2408.73
16960	1432646_a_at	2900097C17Rik	RIKEN cDNA 2900097C17 gene	NR_024329		1	0.165561	0.3	1	0.61639	0.0488607	5.09598	6.1079	0.495886	-1.01192	-2.01659	Less than 0		1432646_a_at	23.4429	21.0459	18.0413	21.4835	23.985	26.3704	0.167325	11.3142	15.2562	60.7658	50.7441	33.1785	36.8435	28.0554	18.0413	0	0	0	1	0	21.4835	1	0	1	0	0	-3.44228	0.3	22.1872	361.047
20318	1436004_at	Usp27x	ubiquitin specific peptidase 27, X chromosome	NM_019461		1	0.364684	0.1	1	0.616171	0.0384094	6.64165	7.79931	0.448238	-1.15766	-2.23096	Less than 0		1436004_at	145.619	117.596	49.0569	89.0886	83.8681	163.233	30.3111	165.954	71.3015	110.502	128.074	123.942	127.441	138.694	71.3015	0	0	0	0	0	117.596	1	0	0	0	0	-46.2946	0.1	102.653	7087.14
41086	1456783_at	Zdbf2	zinc finger, DBF-type containing 2	NM_028673		1	0.264234	0.2	1	0.616058	0.0377999	9.57656	10.6401	0.478453	-1.06355	-2.09007	Less than 0		1456783_at	748.498	877.404	60.1518	285.313	463.679	936.456	351.982	624.417	286.74	565.532	897.612	715.892	917.87	915.968	351.982	0	1	0	0	0	624.417	1	0	0	0	0	-272.435	0.2	520.017	189908
29622	1445308_at	Tssc1	tumor suppressing subtransferable candidate 1	NM_201357		0.91867	0.545451	0	1	0.61603	0.00506766	5.33348	6.27359	0.521194	-0.940107	-1.91867	Less than 0		1445308_at	18.5433	29.4313	24.7594	29.5098	23.6392	44.8615	0.20962	28.4815	8.5777	30.6117	38.7847	48.1925	25.317	37.8253	18.5433	0	0	0	0	0	29.5098	0	0	0	0	0	-10.9665	0	23.8625	759.802
33355	1449047_at	Hacl1	2-hydroxyacyl-CoA lyase 1	NM_019975		0.16012	0.595364	1	0.70862	0.616026	0.00715907	8.16557	7.95129	1.16012	0.214273	1.16012	Greater than 0		1449047_at	120.163	98.6606	140.749	96.6397	104.747	104.076	147.702	111.918	147.628	85.0742	81.5192	72.5361	84.8719	77.6106	140.749	1	1	1	1	1	98.6606	1	1	1	1	1	42.088	1	115.736	2710
25510	1441196_at	C230076A16Rik	RIKEN cDNA C230076A16 gene	---		1	0.463521	0	1	0.61588	0.0485492	6.36211	7.53091	0.444791	-1.1688	-2.24825	Less than 0		1441196_at	69.5697	112.108	44.223	95.6545	94.3957	113.718	2.61908	92.387	75.3749	90.537	118.917	125.298	137.859	139.63	69.5697	0	0	0	0	0	95.6545	0	0	0	0	0	-26.0848	0	79.0587	4762.08
44782	1460482_at	3110047P20Rik	RIKEN cDNA 3110047P20 gene	NM_177006		1	0.462103	0	1	0.615526	0.0112527	5.15355	6.70656	0.340798	-1.55301	-2.93429	Less than 0		1460482_at	19.265	26.9017	9.39191	19.3109	31.7806	66.2218	0.970256	78.2264	24.9719	66.9094	79.7198	81.3736	89.5281	118.792	19.265	0	0	0	0	0	66.2218	0	0	0	0	0	-46.9568	0	34.395	2930.62
23397	1439083_at	Ahi1	Abelson helper integration site 1	NM_001177776 /// NM_026203		1	0.261979	0.2	1	0.615495	0.0124737	7.19128	8.79721	0.328524	-1.60593	-3.04391	Less than 0		1439083_at	231.346	204.465	26.6955	66.0729	84.892	242.327	10.0069	145.292	66.8653	176.998	188.226	151.961	248.35	257.364	66.8653	0	1	0	0	0	176.998	1	0	0	0	0	-110.132	0.2	125.496	17251.6
1682	1417343_at	Fxyd6	FXYD domain-containing ion transport regulator 6	NM_022004		1	0.261766	0.2	1	0.615442	0.039679	9.768	10.8911	0.459115	-1.12307	-2.1781	Less than 0		1417343_at	709.52	572.538	64.913	270.522	374.418	847.327	313.512	868.44	226.427	450.557	571.277	564.457	593.03	577.814	313.512	0	1	0	0	0	572.538	1	0	0	0	0	-259.026	0.2	469.817	174397
33892	1449584_at	Dgkg	diacylglycerol kinase, gamma	NM_138650		1	0.361442	0.1	1	0.615361	0.0108763	6.79458	7.91232	0.460813	-1.11775	-2.17008	Less than 0		1449584_at	80.2249	97.6571	18.2492	47.5654	57.178	68.068	12.1298	113.5	61.339	88.1266	113.594	140.842	137.504	181.677	57.178	0	1	0	0	0	88.1266	0	0	0	0	0	-30.9486	0.1	64.4038	3452.01
37025	1452722_a_at	Cul5	cullin 5	NM_001161618 /// NM_027807		1	0.360394	0.1	1	0.615099	0.0399082	6.95446	8.26751	0.402467	-1.31306	-2.48467	Less than 0		1452722_a_at	87.8054	115.152	77.8951	93.8097	84.8834	146.962	7.85766	67.1402	81.796	172.765	108.341	136.661	147.184	116.858	81.796	0	0	0	1	0	115.152	0	0	0	0	0	-33.356	0.1	93.6066	6532.69
42443	1458140_at	Slit2	slit homolog 2 (Drosophila)	NM_178804		1	0.358758	0.1	1	0.61469	0.0434927	6.48165	8.14738	0.315185	-1.66573	-3.17274	Less than 0		1458140_at	120.291	193.613	7.19646	32.5355	103.774	167.607	8.85898	163.423	87.4996	164.933	195.662	181.396	206.264	202.716	87.4996	0	1	0	0	0	164.933	0	0	0	0	0	-77.4334	0.1	104.973	15562.4
20882	1436568_at	Jam2	junction adhesion molecule 2	NM_023844		0.31311	0.245646	0.9	1	0.614689	0.0434629	9.76948	9.3765	1.31311	0.392986	1.31311	Greater than 0		1436568_at	393.895	254.55	325.712	247.876	408.863	408.568	675.922	357.777	289.247	189.071	405.546	415.343	329.017	207.661	393.895	1	1	0	1	1	254.55	1	1	1	1	1	139.346	0.9	355.148	40423.7
25631	1441317_x_at	Jakmip1	janus kinase and microtubule interacting protein 1	NM_178394		0.85984	0.499595	0.1	0.999239	0.614668	0.0266663	10.0452	10.9404	0.53768	-0.895179	-1.85984	Less than 0		1441317_x_at	357.632	479.714	216.144	324.332	242.002	332.958	119.328	352.683	143.226	319.011	471.44	422.128	432.426	467.987	216.144	0	0	0	0	0	332.958	1	0	0	0	0	-116.815	0.1	288.703	53343.4
41038	1456735_x_at	Acpl2	acid phosphatase-like 2	NM_153420		1	0.258501	0.2	1	0.614625	0.0233939	6.70909	7.94238	0.425347	-1.23329	-2.35102	Less than 0		1456735_x_at	105.508	100.893	21.43	40.393	71.0279	89.6087	10.4075	92.2122	48.2931	108.174	123.738	130.338	134.626	133.667	48.2931	0	1	0	0	0	92.2122	1	0	0	0	0	-43.9191	0.2	68.7948	3049
3988	1419649_s_at	Myo1c	myosin IC	NM_001080774 /// NM_001080775 /// NM_008659		0.46064	0.326345	0.9	0.77151	0.614624	0.02739	9.40815	8.86155	1.46064	0.546603	1.46064	Greater than 0		1419649_s_at	181.691	167.765	258.242	202.782	204.156	144.006	491.777	185.363	325.748	202.42	108.513	123.906	125.21	132.709	258.242	1	1	1	1	1	185.363	0	1	1	1	1	72.8793	0.9	236.395	31279.3
28277	1443963_at	Aff2	AF4/FMR2 family, member 2	NM_008032		1	0.25825	0.2	1	0.614563	0.00225364	5.15388	6.57714	0.37287	-1.42326	-2.6819	Less than 0		1443963_at	43.5892	39.111	8.07587	34.2856	31.2314	51.1786	0.931311	24.8802	38.6687	84.1259	96.1544	78.2431	82.0711	80.127	31.2314	0	0	0	1	0	39.111	1	0	0	0	0	-7.87965	0.2	35.6078	1233.98
33250	1448942_at	Gng11	guanine nucleotide binding protein (G protein), gamma 11	NM_025331		0.6435	0.25783	0.9	0.656849	0.614545	0.0165972	9.91466	9.19789	1.6435	0.716771	1.6435	Greater than 0		1448942_at	294.75	239.782	417.688	375.928	352.594	204.858	835.928	362.214	474.208	347.612	308.243	269.888	287.95	301.506	417.688	1	1	1	1	1	347.612	0	1	1	1	1	70.0754	0.9	390.556	71364.2
7497	1423183_at	Lgi1	leucine-rich repeat LGI family, member 1	NM_020278		1	0.45783	0	1	0.614457	0.0359389	7.94954	9.13058	0.441032	-1.18104	-2.26741	Less than 0		1423183_at	183.326	254.193	65.9682	128.242	185.898	237.302	43.5879	239.532	108.051	208.676	270.643	322.853	323.343	338.413	108.051	0	0	0	0	0	237.302	0	0	0	0	0	-129.251	0	165.478	23147.1
19469	1435155_at	Cgn	cingulin	NM_001037711		1	0.257701	0.2	1	0.614425	0.005071	6.11905	7.44874	0.397855	-1.32969	-2.51348	Less than 0		1435155_at	82.5903	96.4531	7.33799	25.6968	50.4139	146.452	7.31603	39.5806	49.7683	112.977	106.356	83.6281	117.87	117.933	49.7683	0	1	0	1	0	96.4531	0	0	0	0	0	-46.6848	0.2	61.8586	5005.65
16778	1432464_a_at	2310057J16Rik	RIKEN cDNA 2310057J16 gene	NM_001163749 /// NM_027171		0.91063	0.147007	0.4	1	0.614409	0.0491449	6.10025	7.0343	0.523388	-0.934048	-1.91063	Less than 0		1432464_a_at	52.1022	62.1251	36.7132	49.2144	61.8924	52.31	8.47884	39.7617	59.7281	99.6053	82.6338	84.8794	84.7062	85.7363	52.1022	0	1	0	1	0	52.31	0	0	1	0	1	-0.20784	0.4	52.1931	707.311
4871	1420557_at	Epha5	Eph receptor A5	NM_007937		1	0.45664	0	1	0.61416	0.0091205	5.70361	6.77577	0.475606	-1.07216	-2.10258	Less than 0		1420557_at	57.5683	61.2926	20.1695	49.2917	54.5731	77.8192	8.90067	81.1243	23.5836	49.3544	102.464	103.367	113.852	94.0139	23.5836	0	0	0	0	0	61.2926	0	0	0	0	0	-37.709	0	48.3677	2374.28
18743	1434429_at	Syt16	synaptotagmin XVI	NM_172804		1	0.356202	0.1	1	0.614051	0.0248868	6.38021	8.17108	0.288997	-1.79088	-3.46025	Less than 0		1434429_at	174.534	145.22	34.0434	117.359	94.4935	173.435	14.409	216.281	37.0007	87.7989	200.393	302.011	207.802	240.085	37.0007	0	0	0	0	0	145.22	1	0	0	0	0	-108.219	0.1	109.457	14869.8
29092	1444778_at	2012-09-03	septin 3	NM_011889		1	0.354304	0.1	1	0.613576	0.0116253	5.26505	6.38537	0.459992	-1.12032	-2.17395	Less than 0		1444778_at	40.968	38.025	15.1843	30.1865	31.7011	49.6438	4.19381	36.4626	26.6388	39.2481	43.4578	54.4467	62.32	58.4494	26.6388	0	0	0	0	0	38.025	1	0	0	0	0	-11.3863	0.1	31.2252	560.702
34337	1450034_at	Stat1	signal transducer and activator of transcription 1	NM_009283		0.48636	0.423548	0.9	0.644323	0.613558	0.0111623	9.92137	9.34958	1.48636	0.571785	1.48636	Greater than 0		1450034_at	432.934	214.816	397.962	336.69	210.193	165.832	363.588	182.112	307.766	216.769	198.342	168.608	192.436	192.246	363.588	1	1	1	1	1	214.816	1	1	0	1	1	148.772	0.9	282.866	35548.3
8071	1423757_x_at	Igfbp4	insulin-like growth factor binding protein 4	NM_010517		0.44021	0.213774	0.8	1	0.613496	0.043106	8.09939	7.57311	1.44021	0.526275	1.44021	Greater than 0		1423757_x_at	161.256	70.3435	102.87	125.196	55.9419	72.3782	132.146	83.889	103.838	40.0983	88.3132	128.19	109.508	94.4525	103.838	1	0	1	1	1	72.3782	1	1	0	1	1	31.4596	0.8	94.7957	2694.4
8427	1424113_at	Lamb1	laminin B1	NM_008482		0.38361	0.170327	0.9	1	0.613484	0.0236547	8.05958	7.59115	1.38361	0.468434	1.38361	Greater than 0		1424113_at	103.73	90.683	262.539	177.456	124.8	90.0619	159.248	115.204	115.876	74.2507	85.6207	119.446	87.3011	102.47	124.8	1	0	1	1	1	90.683	1	1	1	1	1	34.1171	0.9	131.385	4775.87
10825	1426511_at	Susd2	sushi domain containing 2	NM_001162913 /// NM_027890		1	0.252765	0.2	1	0.613191	0.0150915	6.15647	7.48176	0.399069	-1.32529	-2.50584	Less than 0		1426511_at	57.7715	169.986	15.6855	24.9446	56.1956	75.0087	27.5599	52.3112	58.5465	265.619	133.051	71.0885	108.66	147.858	56.1956	0	1	0	1	0	75.0087	0	0	0	0	0	-18.8131	0.2	80.3628	13846.6
21183	1436869_at	Shh	sonic hedgehog	NM_009170		1	0.45136	0	1	0.61284	0.00764013	7.41025	8.83185	0.373297	-1.4216	-2.67883	Less than 0		1436869_at	164.562	273.105	137.289	308.369	166.968	484.279	24.1289	163.464	102.635	179.149	387.796	252.805	299.199	183.464	137.289	0	0	0	0	0	273.105	0	0	0	0	0	-135.816	0	200.395	66061.7
41445	1457142_at	Necab1	N-terminal EF-hand calcium binding protein 1	NM_178617		1	0.350623	0.1	1	0.612656	0.0333648	5.80053	7.93414	0.227887	-2.13361	-4.38813	Less than 0		1457142_at	89.5586	260.232	30.5618	219.56	72.7505	74.8975	0.541145	83.5355	13.0659	47.7287	151.148	207.669	126.82	128.466	30.5618	0	0	0	0	0	83.5355	1	0	0	0	0	-52.9737	0.1	89.2432	22989.7
7713	1423399_a_at	Yaf2	YY1 associated factor 2	NM_024189 /// NR_028315		0.95498	0.395318	0.1	1	0.612575	0.0374264	8.13371	9.10086	0.511514	-0.967153	-1.95498	Less than 0		1423399_a_at	186.637	238.459	230.882	263.692	267.214	308.969	36.9566	248.795	172.536	413.72	379.664	403.532	350.429	332.718	186.637	0	0	0	0	0	263.692	0	0	1	0	0	-77.0546	0.1	236.786	33571.4
22058	1437744_at	Slitrk4	SLIT and NTRK-like family, member 4	NM_178740		1	0.249258	0.2	1	0.612314	0.0373814	6.61316	7.80532	0.437647	-1.19216	-2.28495	Less than 0		1437744_at	118.017	88.2943	36.9145	67.7456	81.6974	106.419	15.9303	91.2218	68.6585	163.716	181.182	164.861	204.25	175.121	68.6585	0	1	0	0	0	91.2218	1	0	0	0	0	-22.5633	0.2	83.8615	3848.62
21881	1437567_at	Zfp772	zinc finger protein 772	NM_145577		0.97034	0.478743	0	1	0.612271	0.00138135	5.95804	6.93648	0.507528	-0.978442	-1.97034	Less than 0		1437567_at	33.2527	50.445	27.7416	46.6571	27.3623	44.964	7.922	31.692	41.05	58.4739	54.5983	70.5849	63.6722	59.9064	27.7416	0	0	0	0	0	46.6571	0	0	0	0	0	-18.9155	0	36.9561	900.668
9753	1425439_a_at	Slc41a3	solute carrier family 41, member 3	NM_001037493 /// NM_027868		0.38022	0.168835	0.9	1	0.612264	0.01245	6.80386	6.33896	1.38022	0.464898	1.38022	Greater than 0		1425439_a_at	25.1022	16.1442	28.4819	24.3695	24.5815	20.3065	10.538	22.4315	33.1161	8.61695	17.2802	11.3176	8.84936	11.5656	25.1022	1	1	1	1	1	20.3065	1	1	1	0	1	4.79572	0.9	21.3688	89.707
20940	1436626_at	Tspan11	tetraspanin 11	NM_026743		0.39015	0.17587	0.9	0.983003	0.612256	0.00779131	5.14031	4.66507	1.39015	0.47524	1.39015	Greater than 0		1436626_at	42.1933	10.2426	29.6946	27.382	10.5091	10.1492	12.5654	8.84269	16.9079	9.94584	6.58968	10.9511	10.0719	7.69508	16.9079	1	0	1	1	1	10.1492	1	1	1	1	1	6.75875	0.9	17.8433	205.281
10650	1426336_at	Cacng7	calcium channel, voltage-dependent, gamma subunit 7	NM_133189		0.34165	0.260257	0.9	0.945948	0.611964	0.0338822	6.8419	6.4179	1.34165	0.424006	1.34165	Greater than 0		1426336_at	34.6512	14.0416	46.7648	24.8742	33.8486	27.0861	41.1432	32.4007	13.8239	17.4263	47.1966	42.1002	44.79	34.9713	34.6512	1	1	1	1	1	24.8742	1	1	1	1	0	9.77694	0.9	28.6061	295.966
31854	1447540_at	Tigd3	tigger transposable element derived 3	NM_198634		1	0.346588	0.1	1	0.611647	0.0443195	7.29695	8.38959	0.468901	-1.09265	-2.13265	Less than 0		1447540_at	117.855	89.1357	62.971	75.3907	63.5431	133.148	19.0986	96.1302	61.1176	167.524	129.8	107.321	93.088	125.983	62.971	0	0	0	0	0	96.1302	1	0	0	0	0	-33.1593	0.1	88.5914	5604.75
16069	1431755_a_at	Cwc25	CWC25 spliceosome-associated protein homolog (S. cerevisiae)	NM_026186		0.5216	0.124799	0.8	1	0.6116	0.0404504	7.25894	6.65335	1.5216	0.605587	1.5216	Greater than 0		1431755_a_at	44.3541	23.526	44.4831	35.8683	21.5181	22.6743	34.4196	45.7128	36.0719	17.6685	14.6444	8.89479	9.93908	26.0994	36.0719	1	1	1	0	1	23.526	1	1	0	1	1	12.5459	0.8	32.6297	125.294
35699	1451396_at	Pomt2	protein-O-mannosyltransferase 2	NM_153415		0.26825	0.277253	0.9	1	0.611376	0.0315776	6.38364	6.0408	1.26825	0.342837	1.26825	Greater than 0		1451396_at	28.4168	20.3446	27.0429	31.289	23.6704	21.4327	43.0199	20.6281	24.338	9.36766	11.0454	17.8745	22.4087	17.4217	27.0429	1	0	1	1	1	20.6281	1	1	1	1	1	6.41482	0.9	24.955	188.583
43145	1458842_at	Odz1	odd Oz/ten-m homolog 1 (Drosophila)	NM_011855		0.84194	0.603529	0	1	0.611367	0.0483887	9.72542	10.6066	0.542905	-0.881229	-1.84194	Less than 0		1458842_at	396.956	509.649	397.176	634.234	347.221	525.549	121.873	564.973	116.445	423.805	503.97	479.529	506.248	515.892	347.221	0	0	0	0	0	525.549	0	0	0	0	0	-178.328	0	403.788	163467
11932	1427618_at	Cdh9	cadherin 9	NM_009869		1	0.344703	0.1	1	0.611176	0.0126942	5.14497	6.6164	0.360625	-1.47143	-2.77297	Less than 0		1427618_at	48.7342	39.6745	0.821445	30.4701	19.3663	40.5839	7.17622	46.896	22.3767	31.2622	108.709	106.882	114.645	98.1155	19.3663	0	0	0	0	0	39.6745	1	0	0	0	0	-20.3082	0.1	28.7362	817.43
5513	1421199_at	Dlg2	discs, large homolog 2 (Drosophila)	NM_011807		0.99104	0.353436	0.1	1	0.611119	0.00900931	7.55239	8.54591	0.50225	-0.993523	-1.99104	Less than 0		1421199_at	192.779	238.678	48.7557	124.199	116.627	167.367	39.4659	156.696	84.5065	148.105	210.821	298.915	295.948	275.102	84.5065	0	0	0	0	0	156.696	1	0	0	0	0	-72.1897	0.1	131.718	12454.6
39448	1455145_at	Pcdh19	protocadherin 19	NM_001105245 /// NM_001105246		1	0.343911	0.1	1	0.610978	0.0115227	8.34847	9.38096	0.488864	-1.0325	-2.04556	Less than 0		1455145_at	283.047	356.202	99.179	145.858	261.327	455.551	69.9624	413.501	221.88	278.619	538.571	562.66	544.806	585.943	221.88	0	1	0	0	0	356.202	0	0	0	0	0	-134.323	0.1	258.513	51027.7
3626	1419287_at	Tmem208	transmembrane protein 208	NM_025486		0.26575	0.277921	0.9	1	0.610918	0.0494467	9.23061	8.89062	1.26575	0.339997	1.26575	Greater than 0		1419287_at	240.516	215.176	323.169	244.082	194.113	200.854	492.407	266.734	328.702	187.602	205.197	200.773	227.903	241.587	323.169	1	1	1	1	1	215.176	1	1	0	1	1	107.993	0.9	269.335	21572.3
22808	1438494_at	Hrh1	histamine receptor H1	NM_008285		1	0.443268	0	1	0.610817	0.0297645	6.83386	7.89266	0.480034	-1.05879	-2.08318	Less than 0		1438494_at	74.0892	79.2074	53.849	63.4616	61.9829	83.0641	19.9458	72.5492	46.2314	111.77	111.207	134.401	107.02	121.132	53.849	0	0	0	0	0	79.2074	0	0	0	0	0	-25.3584	0	66.615	2370.18
33260	1448952_at	A030009H04Rik	RIKEN cDNA A030009H04 gene	NR_027827		0.95812	0.284894	0.2	1	0.610753	0.0396325	8.44042	9.40989	0.510693	-0.969471	-1.95812	Less than 0		1448952_at	240.476	298.18	137.954	206.25	342.695	400.08	42.3694	263.667	244.155	432.74	487.926	405.173	423.122	426.26	240.476	0	1	0	0	0	298.18	0	0	1	0	0	-57.7042	0.2	260.857	35196.7
43577	1459274_at	Gpr135	G protein-coupled receptor 135	NM_181752		0.74518	0.697727	0	1	0.610727	0.00689762	7.5938	8.39718	0.573008	-0.803374	-1.74518	Less than 0		1459274_at	76.0557	168.492	76.7014	125.89	135.547	208.102	58.8876	152.999	53.79	170.23	219.81	224.959	246.931	225.082	76.0557	0	0	0	0	0	168.492	0	0	0	0	0	-92.4358	0	122.669	18039.6
22677	1438363_at	Pnmal2	PNMA-like 2	NM_001099636		1	0.342009	0.1	1	0.610502	0.0380725	6.7178	7.89267	0.442922	-1.17488	-2.25774	Less than 0		1438363_at	107.972	150.694	39.4097	50.201	80.7884	129.613	8.9193	105.79	85.862	148.863	216.171	151.956	190.308	146.143	80.7884	0	1	0	0	0	129.613	0	0	0	0	0	-48.8241	0.1	90.8112	6875.37
39618	1455315_at	Trp53i13	transformation related protein 53 inducible protein 13	NM_001024920		0.43229	0.451263	1	0.558196	0.610437	0.0187463	6.29046	5.77214	1.43229	0.518319	1.43229	Greater than 0		1455315_at	37.8418	15.6775	24.8229	14.5631	18.708	22.5925	20.843	15.481	32.1735	16.6516	20.9442	13.383	11.0787	19.4004	24.8229	1	1	1	1	1	15.6775	1	1	1	1	1	9.14542	1	21.9355	244.269
20571	1436257_at	Ss18	synovial sarcoma translocation, Chromosome 18	NM_001161369 /// NM_001161370 /// NM_001161371 /// NM_009280		0.9705	0.269995	0.2	1	0.610124	0.0106808	6.26192	7.24048	0.507485	-0.978564	-1.9705	Less than 0		1436257_at	55.5951	66.9764	35.9194	57.8743	47.1046	95.3153	7.0389	35.4841	68.3421	85.5758	51.3468	53.4534	52.1865	52.4759	47.1046	0	0	0	1	0	66.9764	0	0	0	0	1	-19.8717	0.2	55.5226	1618.64
671	1416332_at	Cirbp	cold inducible RNA binding protein	NM_007705		0.92913	0.410257	0.1	1	0.609847	0.0293191	8.15604	9.10399	0.518369	-0.947948	-1.92913	Less than 0		1416332_at	336.258	381.789	239.649	370.356	457.513	582.957	34.8998	462.545	169.315	404.705	245.578	223.709	279.756	194.551	239.649	0	0	0	0	0	404.705	0	0	1	0	0	-165.057	0.1	343.999	93068.3
9077	1424763_at	Rsph9	radial spoke head 9 homolog (Chlamydomonas)	NM_029338		1	0.23829	0.2	1	0.609573	0.0456366	6.63694	7.93478	0.406736	-1.29784	-2.4586	Less than 0		1424763_at	94.7521	75.9828	33.1066	42.1048	53.2404	141.369	1.98741	67.0913	44.4544	77.1895	122.406	104.588	85.6614	97.1241	44.4544	0	1	0	0	0	75.9828	1	0	0	0	0	-31.5284	0.2	63.1278	3104.52
25224	1440910_at	C77370	expressed sequence C77370	NM_001077354		1	0.438016	0	1	0.609504	0.0390588	6.6592	7.89986	0.42318	-1.24066	-2.36306	Less than 0		1440910_at	119.791	163.421	50.804	87.0567	101.844	189.747	20.3444	140.071	46.7679	95.6733	198.134	240.516	189.014	208.026	50.804	0	0	0	0	0	140.071	0	0	0	0	0	-89.2675	0	101.552	11317.7
28179	1443865_at	Gabra2	gamma-aminobutyric acid (GABA) A receptor, subunit alpha 2	NM_008066		1	0.337667	0.1	1	0.609417	0.0133038	6.60637	7.9386	0.397154	-1.33223	-2.51791	Less than 0		1443865_at	133.624	159.745	26.4884	74.4455	75.1422	116.095	25.2899	135.919	49.9079	83.1693	202.835	223.731	247.106	223.516	49.9079	0	0	0	0	0	116.095	1	0	0	0	0	-66.1871	0.1	87.9825	6704.05
1390	1417051_at	Pcdh8	protocadherin 8	NM_001042726 /// NM_021543		1	0.335705	0.1	1	0.608926	0.00547779	6.31888	8.09877	0.291205	-1.7799	-3.43401	Less than 0		1417051_at	171.21	190.407	6.37131	48.1867	104.023	312.868	106.191	323.661	63.5428	159.485	267.593	308.131	278.534	253.463	104.023	0	1	0	0	0	190.407	0	0	0	0	0	-86.384	0.1	148.595	34020.2
9899	1425585_at	Med12	mediator of RNA polymerase II transcription, subunit 12 homolog (yeast)	NM_021521		0.27006	0.434132	1	0.731364	0.608889	0.0231422	9.83241	9.48752	1.27006	0.344893	1.27006	Greater than 0		1425585_at	225.5	154.266	228.018	217.495	178.825	177.294	280.447	204.381	279.658	151.735	94.4926	100.595	96.5257	114.076	228.018	1	1	1	1	1	177.294	1	1	1	1	1	50.7239	1	209.762	8252.74
43680	1459377_at	Palm2	paralemmin 2	NM_172868		1	0.235356	0.2	1	0.608839	0.0212992	7.40635	8.53245	0.458154	-1.1261	-2.18267	Less than 0		1459377_at	100.982	129.283	58.9141	100.464	120.312	159.476	2.71211	63.9278	103.907	323.609	187.426	210.522	207.152	184.783	100.982	0	1	0	1	0	129.283	0	0	0	0	0	-28.3006	0.2	116.359	15204.7
6012	1421698_a_at	Col19a1	collagen, type XIX, alpha 1	NM_007733		1	0.33503	0.1	1	0.608757	0.0373425	5.48966	6.66262	0.443512	-1.17295	-2.25473	Less than 0		1421698_a_at	36.0979	24.6694	7.01085	47.2762	48.5539	50.3079	5.91599	82.6697	37.694	58.4721	47.3218	79.9926	57.3322	68.1095	36.0979	1	0	0	0	0	50.3079	0	0	0	0	0	-14.2099	0.1	39.8668	1641.54
13587	1429273_at	Bmper	BMP-binding endothelial regulator	NM_028472		1	0.232694	0.2	1	0.608174	0.0299111	6.81017	7.93127	0.459744	-1.1211	-2.17513	Less than 0		1429273_at	118.647	155.883	23.1334	60.4544	177.176	191.901	51.6911	131.389	70.3951	180.058	268.075	219.024	222.102	224.917	70.3951	0	1	0	0	0	155.883	0	0	1	0	0	-85.4877	0.2	116.073	7764.15
6494	1422180_a_at	Tpsb2	tryptase beta 2	NM_010781		0.21122	0.32098	0.9	1	0.60805	0.04686	5.77912	5.50266	1.21122	0.276459	1.21122	Greater than 0		1422180_a_at	28.2674	7.88656	15.0478	12.8983	11.2566	9.57277	7.09851	8.94526	23.1115	6.44526	10.2699	10.9601	8.19563	10.806	15.0478	1	1	1	1	1	8.94526	1	1	1	0	1	6.10255	0.9	13.053	152.363
3759	1419420_at	St6galnac5	ST6 (alpha-N-acetyl-neuraminyl-2,3-beta-galactosyl-1,3)-N-acetylgalactosaminide alpha-2	NM_012028		1	0.330054	0.1	1	0.607514	0.0459391	7.11222	8.61927	0.351829	-1.50705	-2.84229	Less than 0		1419420_at	189.164	209.906	30.406	158.112	169.691	185.102	40.3242	294.299	35.8713	95.6249	251.675	411.697	284.659	346.226	40.3242	0	0	0	0	0	185.102	1	0	0	0	0	-144.778	0.1	140.85	22808.9
40726	1456423_at	Mbd5	methyl-CpG binding domain protein 5	NM_029924		0.89408	0.535918	0	1	0.6075	0.0158736	7.3772	8.29869	0.527962	-0.921495	-1.89408	Less than 0		1456423_at	121.315	152.918	131.191	131.91	106.273	139.042	45.3662	155.84	93.4193	185.807	184.625	223.302	212.871	231.723	106.273	0	0	0	0	0	152.918	0	0	0	0	0	-46.6452	0	126.308	7179.85
33814	1449506_a_at	Eef1d	eukaryotic translation elongation factor 1 delta (guanine nucleotide exchange protein)	NM_023240 /// NM_029663		0.18965	0.424145	1	0.816079	0.607468	0.029349	11.4405	11.1899	1.18965	0.250538	1.18965	Greater than 0		1449506_a_at	801.671	769.087	1149.81	848.715	866.073	772.683	1479.43	876.26	1216.18	705.811	735.72	685.75	748.804	767.854	1149.81	1	1	1	1	1	772.683	1	1	1	1	1	377.128	1	948.572	237349
28618	1444304_at	Csrnp3	Cysteine-serine-rich nuclear protein 3	NM_153409 /// NM_178634		0.96128	0.0666481	0.4	1	0.606982	0.0491133	6.21255	7.18434	0.509872	-0.971794	-1.96128	Less than 0		1444304_at	66.1606	58.036	33.1294	33.0201	53.848	45.5377	1.04468	45.8944	9.38674	31.6538	78.6977	85.9352	100.12	69.2258	33.1294	0	1	0	0	1	45.5377	1	0	1	0	0	-12.4082	0.4	37.7712	255.759
32040	1447726_at	Ripply2	ripply2 homolog (zebrafish)	NM_001037907		0.9213	0.406057	0.1	1	0.606839	0.0253702	5.87708	6.81917	0.52048	-0.942086	-1.9213	Less than 0		1447726_at	53.3837	57.2395	41.1057	73.8557	52.2434	104.264	30.4389	39.9228	27.1216	68.2281	71.8547	86.0933	67.1564	57.4582	41.1057	0	0	0	1	0	68.2281	0	0	0	0	0	-27.1223	0.1	54.7804	1938.14
8973	1424659_at	Slit2	slit homolog 2 (Drosophila)	NM_178804		1	0.325703	0.1	1	0.606426	0.0466894	8.55918	10.0782	0.348919	-1.51904	-2.866	Less than 0		1424659_at	398.606	552.687	16.3944	131.536	376.564	520.347	66.1098	488.631	294.602	587.862	514.467	524.851	685.656	667.857	294.602	0	1	0	0	0	520.347	0	0	0	0	0	-225.745	0.1	343.334	127416
5812	1421498_a_at	2010204K13Rik	RIKEN cDNA 2010204K13 gene	NR_027924 /// NR_027925		1	0.324763	0.1	1	0.606191	0.0255853	8.74952	9.78977	0.486243	-1.04025	-2.05659	Less than 0		1421498_a_at	265.873	287.416	53.5724	138.286	95.4358	234.018	91.2633	195.762	50.5959	167.285	313.836	261.587	303.327	318.833	91.2633	0	0	0	0	0	195.762	1	0	0	0	0	-104.498	0.1	157.951	21718
25886	1441572_at	Dcc	deleted in colorectal carcinoma	NM_007831		1	0.324535	0.1	1	0.606134	0.0231849	4.88194	6.31628	0.370015	-1.43434	-2.70259	Less than 0		1441572_at	63.3003	73.0426	10.2747	18.9461	24.2489	65.6349	2.36447	68.9	27.4852	44.037	79.9491	86.0241	94.6448	82.3731	24.2489	0	1	0	0	0	65.6349	0	0	0	0	0	-41.386	0.1	39.8234	2041.67
3388	1419049_at	Pcnx	pecanex homolog (Drosophila)	NM_018814		1	0.223041	0.2	1	0.60576	0.0498129	5.87964	7.02236	0.452904	-1.14272	-2.20797	Less than 0		1419049_at	58.8274	61.9924	39.6216	51.4929	51.8846	46.4048	1.78894	41.8152	17.0593	52.5489	83.2182	94.8697	80.9991	74.7022	39.6216	0	0	0	0	0	51.4929	1	0	1	0	0	-11.8713	0.2	42.3436	723.732
11836	1427522_at	Arhgap20	Rho GTPase activating protein 20	NM_175535		1	0.222732	0.2	1	0.605683	0.000979982	6.53462	7.63053	0.467841	-1.09591	-2.13748	Less than 0		1427522_at	115.285	136.242	30.1015	64.0106	88.6177	112.096	16.5054	71.9071	43.1837	83.2981	149.999	164.214	157.061	130.612	43.1837	0	0	0	0	0	83.2981	1	0	1	0	0	-40.1144	0.2	76.1248	3022.78
18030	1433716_x_at	Gfra2	glial cell line derived neurotrophic factor family receptor alpha 2	NM_008115		1	0.421963	0	1	0.605491	0.0255463	9.37651	10.3773	0.49972	-1.00081	-2.00112	Less than 0		1433716_x_at	558.53	601.269	202.465	581.58	582.136	955.51	128.809	528.325	477.498	754.12	857.82	812.079	717.109	646.834	477.498	0	0	0	0	0	601.269	0	0	0	0	0	-123.771	0	537.024	216492
5993	1421679_a_at	Cdkn1a	cyclin-dependent kinase inhibitor 1A (P21)	NM_001111099 /// NM_007669		0.43791	0.345162	0.9	0.738253	0.605331	0.0453436	8.06944	7.54546	1.43791	0.523977	1.43791	Greater than 0		1421679_a_at	72.2494	77.8808	83.3418	62.5981	74.2754	47.7358	107.155	56.1973	57.241	47.507	16.0686	18.7421	24.5252	15.3214	74.2754	0	1	1	1	1	56.1973	1	1	1	1	1	18.0781	0.9	68.6181	1047.42
27124	1442810_x_at	Scn9a	sodium channel, voltage-gated, type IX, alpha	NM_018852		1	0.221292	0.2	1	0.605323	0.0389154	5.7286	7.59348	0.274545	-1.86488	-3.64239	Less than 0		1442810_x_at	185.591	168.237	5.59195	14.7669	28.7641	159.685	6.39544	116.692	24.9036	121.582	141.345	74.8989	131.278	91.7932	24.9036	0	1	0	0	0	121.582	1	0	0	0	0	-96.6782	0.2	83.221	10871.4
37373	1453070_at	Pcdh17	protocadherin 17	NM_001013753		0.91962	0.400802	0.1	1	0.605105	0.00034878	9.43535	10.3762	0.520935	-0.940824	-1.91962	Less than 0		1453070_at	630.143	982.252	231.365	329.645	516.716	1003.02	278.621	594.522	428.502	923.923	917.695	757.894	899.742	822.635	428.502	0	1	0	0	0	923.923	0	0	0	0	0	-495.421	0.1	591.872	305558
13722	1429408_at	Tbc1d21	TBC1 domain family, member 21	NM_028854		0.23899	0.278985	0.9	1	0.604494	0.0190765	4.35854	4.04938	1.23899	0.309159	1.23899	Greater than 0		1429408_at	23.0241	7.04588	8.80133	8.81846	5.59921	4.38742	11.1064	9.66451	13.1929	3.94143	5.382	4.83491	6.90816	6.20728	11.1064	1	1	1	1	1	7.04588	1	1	0	1	1	4.06048	0.9	9.55816	77.6526
6939	1422625_at	Ly6h	lymphocyte antigen 6 complex, locus H	NM_001135688 /// NM_001135689 /// NM_011837		1	0.417959	0	1	0.60449	0.0177017	8.5396	10.1501	0.327482	-1.61051	-3.0536	Less than 0		1422625_at	404.861	465.546	56.0099	175.562	232.297	567.05	75.9283	588.705	146.31	322.637	522.12	450.146	500.802	553.85	146.31	0	0	0	0	0	465.546	0	0	0	0	0	-319.236	0	303.491	144984
31984	1447670_at	Psmd9	proteasome (prosome, macropain) 26S subunit, non-ATPase, 9	NM_026000		1	0.417703	0	1	0.604426	0.0216215	5.47929	6.91371	0.369995	-1.43442	-2.70274	Less than 0		1447670_at	60.9533	63.0348	43.3701	65.2882	38.3825	86.4798	0.301535	39.5802	35.9687	75.4635	41.7084	59.5994	66.5639	78.5158	38.3825	0	0	0	0	0	65.2882	0	0	0	0	0	-26.9057	0	50.8823	2276.19
36469	1452166_a_at	Krt10	keratin 10	NM_010660		0.81198	0.605552	0	1	0.604383	0.0234115	6.98243	7.84	0.551882	-0.857569	-1.81198	Less than 0		1452166_a_at	67.921	120.563	69.6851	85.6491	52.4952	105.161	17.0233	71.4805	51.0678	96.4917	194.85	178.467	150.057	155.841	52.4952	0	0	0	0	0	96.4917	0	0	0	0	0	-43.9965	0	73.7538	4890.88
30039	1445725_at	Gm10796	predicted gene 10796	---		1	0.416943	0	1	0.604236	0.0288033	5.51729	6.66931	0.449994	-1.15202	-2.22225	Less than 0		1445725_at	43.817	56.7534	31.7844	45.8157	45.09	59.5208	6.25499	48.8181	48.3426	69.2804	46.6496	52.2936	53.8312	41.9737	43.817	0	0	0	0	0	56.7534	0	0	0	0	0	-12.9364	0	45.5477	1100.39
41316	1457013_at	Ralgapa1	Ral GTPase activating protein, alpha subunit 1	NM_001003719 /// NM_001112714 /// NM_019994		0.88945	0.125331	0.4	1	0.603695	0.0402431	6.07907	6.99704	0.529254	-0.917968	-1.88945	Less than 0		1457013_at	52.5301	48.2854	46.0346	44.4064	42.7883	54.009	7.56503	38.9931	57.4701	84.1168	45.7385	61.89	64.8474	49.1429	46.0346	0	1	0	1	0	48.2854	1	0	0	0	1	-2.25082	0.4	47.6199	402.241
33431	1449123_at	Itih3	inter-alpha trypsin inhibitor, heavy chain 3	NM_008407		0.8858	0.527512	0	1	0.603328	0.021823	9.87519	10.7904	0.530278	-0.91518	-1.8858	Less than 0		1449123_at	492.3	712.203	306.828	341.525	354.49	756.158	211.939	564.758	292.946	569.726	872.495	525.876	738.246	868.357	306.828	0	0	0	0	0	569.726	0	0	0	0	0	-262.898	0	460.287	165345
2195	1417856_at	Relb	avian reticuloendotheliosis viral (v-rel) oncogene related B	NM_009046		0.55485	0.54579	1	0.311277	0.602979	0.0213614	6.65129	6.01451	1.55485	0.636779	1.55485	Greater than 0		1417856_at	49.6056	16.2958	35.8511	34.7946	30.6166	19.6786	49.6284	24.5747	42.8075	32.6112	23.5071	22.5284	20.1961	14.8697	42.8075	1	1	1	1	1	24.5747	1	1	1	1	1	18.2328	1	33.6464	648.897
11992	1427678_at	Zim3	zinc finger, imprinted 3	NR_036631		1	0.208894	0.2	1	0.602224	0.0315275	7.27509	8.60033	0.399083	-1.32524	-2.50575	Less than 0		1427678_at	113.614	119.509	44.4376	62.8976	76.058	128.757	1.77612	54.9721	69.9897	114.899	142.252	119.887	151.924	153.59	69.9897	0	1	0	1	0	114.899	0	0	0	0	0	-44.9093	0.2	78.6911	3068.08
33879	1449571_at	Trhr	thyrotropin releasing hormone receptor	NM_013696		1	0.308866	0.1	1	0.602217	0.0436825	5.60301	7.2757	0.313668	-1.67269	-3.18808	Less than 0		1449571_at	72.3884	237.937	8.97868	12.9694	41.1732	98.6656	3.15941	117.356	50.3184	77.5269	152.959	67.4961	179.724	151.432	41.1732	0	1	0	0	0	98.6656	0	0	0	0	0	-57.4924	0.1	72.0473	13574.6
41630	1457327_at	Shprh	SNF2 histone linker PHD RING helicase	NM_001077707 /// NM_172937		0.95023	0.35796	0.1	1	0.602047	0.00679396	4.15312	5.11677	0.512761	-0.963642	-1.95023	Less than 0		1457327_at	15.3456	13.4471	8.44935	15.9194	17.8798	36.0531	0.556192	16.0481	12.2774	35.8733	17.0303	21.3029	17.1267	18.8475	12.2774	0	0	0	0	0	16.0481	0	0	1	0	0	-3.77066	0.1	17.1849	394.795
39541	1455238_at	Mum1l1	melanoma associated antigen (mutated) 1-like 1	NM_001164630 /// NM_001164631 /// NM_001164632 /// NM_001164633 /// NM_175541		1	0.205972	0.2	1	0.601493	0.0177115	5.75476	7.05612	0.405742	-1.30136	-2.46462	Less than 0		1455238_at	81.7226	61.171	11.7802	19.6824	41.0577	66.8259	10.125	64.7528	34.9342	94.5517	126.614	73.7715	121.169	114.277	34.9342	0	1	0	0	0	64.7528	1	0	0	0	0	-29.8186	0.2	48.6603	1622.16
3098	1418759_at	Ptpn20	protein tyrosine phosphatase, non-receptor type 20	NM_008978		1	0.405221	0	1	0.601305	0.0183172	4.52447	5.77115	0.421416	-1.24668	-2.37295	Less than 0		1418759_at	1.33899	16.899	20.7915	68.7677	24.723	34.2668	0.33799	41.8401	2.69121	16.3792	32.2274	44.8162	37.0839	29.0297	2.69121	0	0	0	0	0	34.2668	0	0	0	0	0	-31.5756	0	22.8035	1645.32
16422	1432108_at	Pcgf6	polycomb group ring finger 6	NM_027654		1	0.204913	0.2	1	0.601228	0.0303561	6.04873	7.10058	0.482347	-1.05186	-2.07319	Less than 0		1432108_at	62.1569	77.4908	22.6534	35.7402	64.3812	71.7059	10.7247	45.1249	55.8171	102.235	69.6619	82.1608	88.4497	69.5412	55.8171	0	1	0	1	0	71.7059	0	0	0	0	0	-15.8888	0.2	54.803	1358.71
32767	1448459_at	Kcnip1	Kv channel-interacting protein 1	NM_001190885 /// NM_001190886 /// NM_027398		1	0.404421	0	1	0.601105	0.0326269	7.70345	8.83342	0.456925	-1.12997	-2.18854	Less than 0		1448459_at	106.904	327.796	42.1323	113.456	215.169	223.58	89.3399	172.94	111.93	358.726	266.586	226.694	287.717	254.15	106.904	0	0	0	0	0	223.58	0	0	0	0	0	-116.676	0	176.197	39819
19966	1435652_a_at	Gnai2	guanine nucleotide binding protein (G protein), alpha inhibiting 2	NM_008138		0.25666	0.247645	0.9	1	0.601076	0.0407194	11.4703	11.1407	1.25666	0.329596	1.25666	Greater than 0		1435652_a_at	814.158	694.849	1242.74	980.08	752.946	794.894	2269.01	1082.02	1556.03	755.7	405.524	388.136	383.524	450.63	1242.74	1	1	1	1	1	794.894	1	1	0	1	1	447.85	0.9	1094.24	541654
21686	1437372_at	Cpsf6	cleavage and polyadenylation specific factor 6	NM_001013391		0.90084	0.202766	0.3	1	0.600901	0.0210603	5.77192	6.69856	0.526083	-0.926637	-1.90084	Less than 0		1437372_at	46.9788	45.9568	37.5738	44.5271	60.6609	71.0932	1.23425	30.6854	30.6054	83.0278	68.4758	97.6855	64.6446	61.7991	37.5738	0	0	0	1	0	45.9568	1	0	1	0	0	-8.383	0.3	45.2343	965.053
16672	1432358_at	Muc16	mucin 16	XM_001476091 /// XM_911929		0.23292	0.414009	1	0.756209	0.600785	0.0442332	3.77652	3.47444	1.23292	0.302084	1.23292	Greater than 0		1432358_at	17.5543	4.38918	7.10743	5.79055	7.66117	5.80763	9.98053	7.79771	9.83583	5.11021	3.36668	3.30884	3.39047	3.93758	9.83583	1	1	1	1	1	5.79055	1	1	1	1	1	4.04527	1	8.10346	54.0284
21674	1437360_at	Pcdh19	protocadherin 19	NM_001105245 /// NM_001105246		0.8123	0.490331	0.1	1	0.600658	0.0041338	8.21724	9.07507	0.551784	-0.857826	-1.8123	Less than 0		1437360_at	121.43	244.467	50.367	105.452	160.775	228.838	141.823	255.709	136.178	244.734	301.476	344.304	291.093	392.005	136.178	0	1	0	0	0	244.467	0	0	0	0	0	-108.29	0.1	168.977	21961.2
37668	1453365_at	Rabgap1l	RAB GTPase activating protein 1-like	NM_001038621 /// NM_013862		1	0.402417	0	1	0.600604	0.0151469	5.22168	6.36912	0.451425	-1.14744	-2.21521	Less than 0		1453365_at	37.7046	39.5593	18.9595	31.8873	35.5275	41.4614	9.9279	39.727	23.5377	69.6758	67.7005	62.0322	76.0175	62.6429	23.5377	0	0	0	0	0	39.727	0	0	0	0	0	-16.1893	0	34.7968	934.193
12823	1428509_at	Myo1e	myosin IE	NM_181072		0.29963	0.394478	0.9	0.807107	0.600304	0.0107284	8.26396	7.88586	1.29963	0.378097	1.29963	Greater than 0		1428509_at	79.2209	43.3704	97.9249	83.3935	61.0063	62.3224	139.226	65.0828	135.031	68.6516	46.0891	41.0283	50.123	45.7709	97.9249	1	1	1	1	1	65.0828	1	1	0	1	1	32.8421	0.9	83.523	3594.39
25377	1441063_at	Eif2c3	eukaryotic translation initiation factor 2C, 3	NM_153402		0.71911	0.0820842	0.6	1	0.600299	0.0284068	6.86938	7.65104	0.581695	-0.781666	-1.71911	Less than 0		1441063_at	74.573	60.3148	43.2478	53.9297	66.7305	78.2071	0.669228	32.6147	69.6098	109.099	88.5286	89.5256	110.207	83.0983	66.7305	1	1	0	1	0	60.3148	1	0	1	0	1	6.4157	0.6	58.8996	629.407
39500	1455197_at	Rnd1	Rho family GTPase 1	NM_172612		0.86269	0.338178	0.2	1	0.600217	0.0229841	7.65394	8.55132	0.536859	-0.897385	-1.86269	Less than 0		1455197_at	69.956	132.939	100.546	128.794	134.469	168.575	34.9843	119.567	143.577	248.319	213.184	148.764	176.094	168.335	100.546	0	0	0	0	0	132.939	0	0	1	0	1	-32.3928	0.2	128.172	9901.16
20110	1435796_at	Wscd2	WSC domain containing 2	NM_177292		1	0.300683	0.1	1	0.600171	0.0194986	6.15847	7.48298	0.399287	-1.3245	-2.50447	Less than 0		1435796_at	113.285	103.556	3.12816	36.6394	37.7944	62.4651	11.4483	97.0289	29.2419	148.146	157.889	176.05	209	200.632	29.2419	0	0	0	0	0	97.0289	1	0	0	0	0	-67.787	0.1	64.2734	6397.75
29956	1445642_at	Lemd1	LEM domain containing 1	NM_001033250		1	0.399914	0	1	0.599979	0.0139208	5.02494	6.461	0.369575	-1.43606	-2.70581	Less than 0		1445642_at	14.9277	44.0429	2.68793	21.287	18.1043	65.7688	9.15666	22.1036	9.33545	14.511	56.3426	39.3361	29.0152	27.7001	9.33545	0	0	0	0	0	22.1036	0	0	0	0	0	-12.7682	0	22.1925	1288.25
37612	1453309_at	9330179D12Rik	RIKEN cDNA 9330179D12 gene	XR_105031 /// XR_107828		0.92382	0.375919	0.1	1	0.599935	0.0303887	5.05306	5.99703	0.519799	-0.943975	-1.92382	Less than 0		1453309_at	35.3585	27.2438	7.24744	23.3404	18.518	49.0437	6.78236	46.1274	24.6106	29.4062	23.0407	37.9839	20.8541	36.4584	18.518	0	0	0	0	0	29.4062	1	0	0	0	0	-10.8882	0.1	26.7678	683.014
15266	1430952_at	3110039C02Rik	RIKEN cDNA 3110039C02 gene	---		1	0.198934	0.2	1	0.599734	0.0328708	5.16983	6.23672	0.477349	-1.06688	-2.0949	Less than 0		1430952_at	49.4924	42.5166	21.3793	30.7188	31.4701	36.5949	0.823203	37.6345	33.8503	50.9437	39.5518	55.3408	45.4523	56.5473	31.4701	0	1	0	0	0	37.6345	1	0	0	0	0	-6.16444	0.2	33.5424	376.912
11481	1427167_at	Armcx4 /// LOC100504837	armadillo repeat containing, X-linked 4 /// armadillo repeat-containing X-linked protei	XM_003086849 /// XM_003086850 /// XM_905633 /// XM_974534		0.78432	0.514519	0.1	1	0.59971	0.00883584	9.03476	9.87013	0.560438	-0.835373	-1.78432	Less than 0		1427167_at	287.164	450.1	165.914	226.142	315.765	440.336	144.208	405.351	239.388	395.571	463.184	387.344	468.55	479.243	239.388	0	1	0	0	0	405.351	0	0	0	0	0	-165.963	0.1	306.994	58531.6
15599	1431285_at	Mgrn1	mahogunin, ring finger 1	NM_029657		0.21884	0.351085	0.9	0.928201	0.599532	0.0443405	7.46329	7.17778	1.21884	0.285506	1.21884	Greater than 0		1431285_at	43.4174	40.6478	51.6965	39.5926	43.1001	46.4047	49.0298	38.8646	44.1583	25.0466	58.6622	49.6588	57.6686	63.8645	44.1583	1	1	0	1	1	39.5926	1	1	1	1	1	4.56576	0.9	42.1958	166.839
24998	1440684_at	Lpcat2	lysophosphatidylcholine acyltransferase 2	NM_173014		0.26164	0.330813	0.9	0.904665	0.59928	0.0413368	7.55094	7.21564	1.26164	0.3353	1.26164	Greater than 0		1440684_at	82.6001	51.8118	67.5536	59.2687	40.9717	39.5946	80.2091	66.391	78.1369	39.5344	53.7531	48.9934	56.698	43.3334	78.1369	1	1	1	1	1	51.8118	1	1	0	1	1	26.3251	0.9	60.6072	862.5
36071	1451768_a_at	Slc20a2	solute carrier family 20, member 2	NM_011394		0.4477	0.415729	1	0.533277	0.599177	0.0328369	7.36749	6.83373	1.4477	0.533763	1.4477	Greater than 0		1451768_a_at	66.7462	48.8793	43.9147	27.1319	67.1358	50.754	40.5483	33.7807	72.3749	34.0964	38.486	32.082	42.1564	36.8029	66.7462	1	1	1	1	1	34.0964	1	1	1	1	1	32.6497	1	48.5362	923.088
14086	1429772_at	Plxna2	plexin A2	NM_008882		1	0.295864	0.1	1	0.598966	0.0423129	6.32232	7.34771	0.491278	-1.02539	-2.03551	Less than 0		1429772_at	82.2379	88.6923	48.7103	80.0311	40.9217	70.0905	0.612469	46.3017	32.1532	58.5948	91.7563	94.4816	102.732	78.3928	40.9217	0	0	0	0	0	70.0905	1	0	0	0	0	-29.1688	0.1	54.8346	1934.18
21193	1436879_x_at	Afp	alpha fetoprotein	NM_007423		0.30311	0.516596	1	0.575959	0.598916	0.0159142	4.12173	3.73976	1.30311	0.381962	1.30311	Greater than 0		1436879_x_at	20.1796	5.48155	24.3374	11.6088	8.74484	3.8105	17.486	5.36441	13.5661	11.7155	4.16444	5.37116	3.61474	6.23852	17.486	1	1	1	1	1	5.48155	1	1	1	1	1	12.0045	1	12.2295	214.676
21135	1436821_at	Plcxd3	phosphatidylinositol-specific phospholipase C, X domain containing 3	NM_177355		1	0.195665	0.2	1	0.598916	0.0131233	5.64337	7.14961	0.35203	-1.50623	-2.84067	Less than 0		1436821_at	82.3628	63.2024	2.39128	28.2823	45.1233	70.5074	24.2372	48.6399	33.0308	102.579	99.34	50.8267	96.054	81.7051	33.0308	0	1	0	0	0	63.2024	1	0	0	0	0	-30.1716	0.2	50.0356	1589.24
18105	1433791_at	Rab9b	RAB9B, member RAS oncogene family	NM_176971		1	0.195137	0.2	1	0.598784	0.0255403	8.17204	9.36847	0.436351	-1.19644	-2.29173	Less than 0		1433791_at	547.999	447.203	70.6347	159.049	253.668	521.405	57.9052	341.917	178.043	391.327	526.6	405.18	533.308	362.616	178.043	0	1	0	0	0	391.327	1	0	0	0	0	-213.284	0.2	296.915	56648.5
21978	1437664_at	Hoxd3	homeobox D3	NM_010468		1	0.35942	0.9	0.131047	0.597617	0.0380411	6.57521	5.50119	2.1053	1.07403	2.1053	Greater than 0		1437664_at	121.134	32.9778	12.4984	14.9994	96.3135	31.8474	35.0889	8.30459	80.1447	37.6441	71.4598	5.74998	60.2272	64.7378	80.1447	1	1	1	1	1	31.8474	1	0	1	1	1	48.2973	0.9	47.0953	4813.91
32722	1448414_at	Rad1	RAD1 homolog (S. pombe)	NM_011232		0.98337	0.306833	0.1	1	0.597551	0.0029449	6.60258	7.59054	0.504191	-0.987957	-1.98337	Less than 0		1448414_at	73.0145	71.6549	57.874	76.3143	77.1962	132.715	9.53721	66.3422	59.3451	89.9594	69.6583	38.8626	48.4189	39.4434	59.3451	0	0	0	0	0	76.3143	0	0	1	0	0	-16.9692	0.1	71.3952	2560.59
7854	1423540_at	Rbms2	RNA binding motif, single stranded interacting protein 2	NM_001039080 /// NM_019711		0.30487	0.503755	1	0.581421	0.597512	0.0174901	6.9334	6.5495	1.30487	0.383901	1.30487	Greater than 0		1423540_at	55.795	27.9105	36.8883	38.2299	40.8722	20.6863	33.147	30.8889	53.6143	26.063	34.3065	28.4833	33.3567	39.9766	40.8722	1	1	1	1	1	27.9105	1	1	1	1	1	12.9617	1	36.4095	585.809
33338	1449030_at	Syn2	synapsin II	NM_001111015 /// NM_013681		0.84944	0.540255	0	1	0.597424	0.01344	8.3057	9.19279	0.540705	-0.887085	-1.84944	Less than 0		1449030_at	164.198	192.44	94.565	173.342	120.628	157.837	40.0869	159.376	116.177	239.64	220.362	292.564	273.035	322.808	116.177	0	0	0	0	0	173.342	0	0	0	0	0	-57.1644	0	145.829	14975.3
11595	1427281_at	Scn2a1	sodium channel, voltage-gated, type II, alpha 1	NM_001099298		1	0.288927	0.1	1	0.597232	0.0339862	6.87297	8.45471	0.334077	-1.58175	-2.99332	Less than 0		1427281_at	109.852	164.312	47.6639	138.36	200.088	326.02	11.4643	178.503	38.382	78.6201	208.545	208.375	222.014	178.072	47.6639	0	0	0	0	0	164.312	0	0	1	0	0	-116.648	0.1	129.326	22883.3
34245	1449942_a_at	Ilk	integrin linked kinase	NM_001161724 /// NM_010562		0.35936	0.326289	0.8	0.902864	0.597128	0.0377864	11.0993	10.6564	1.35936	0.442927	1.35936	Greater than 0		1449942_a_at	449.247	431.471	653.795	470.386	439.43	367.405	1166.77	458.341	828.726	464.088	254.299	238.275	243.996	279.684	653.795	1	1	1	1	1	458.341	0	1	0	1	1	195.454	0.8	572.965	181245
40639	1456336_at	Csrnp3	cysteine-serine-rich nuclear protein 3	NM_153409 /// NM_178634		1	0.335389	0.1	0.951638	0.596757	0.0228695	5.74554	6.80029	0.481378	-1.05476	-2.07737	Less than 0		1456336_at	57.5775	80.5381	33.8269	60.8257	43.7977	53.1101	3.52261	43.9709	27.189	41.9853	74.3566	83.0135	86.6971	90.7034	33.8269	0	0	0	0	0	53.1101	1	0	0	0	0	-19.2832	0.1	44.6344	1311.4
36808	1452505_at	Lamc2	laminin, gamma 2	NM_008485		0.21815	0.479356	0.9	0.788204	0.596427	0.0290157	4.35152	4.06682	1.21815	0.284694	1.21815	Greater than 0		1452505_at	24.5535	4.0408	11.4946	5.29926	6.77289	7.56976	14.0928	7.17902	15.8856	7.73085	6.1772	6.44035	4.897	3.78442	14.0928	1	1	1	1	1	7.17902	1	1	0	1	1	6.91373	0.9	10.4619	167.934
36238	1451935_a_at	Spint2	serine protease inhibitor, Kunitz type 2	NM_001082548 /// NM_011464		1	0.284571	0.1	1	0.596143	0.0182331	7.07363	8.39066	0.401361	-1.31703	-2.49152	Less than 0		1451935_a_at	138.258	136.57	28.8861	66.3199	63.3505	154.181	2.39174	104.124	47.1584	73.9652	143.031	99.8869	137.103	134.819	47.1584	0	0	0	0	0	104.124	1	0	0	0	0	-56.9661	0.1	81.5206	6508.4
7079	1422765_at	Mapre1	microtubule-associated protein, RP/EB family, member 1	NM_007896		1	0.384352	0	1	0.596088	0.0191653	4.45191	5.59	0.454361	-1.13809	-2.20089	Less than 0		1422765_at	14.3805	17.8564	9.96517	18.166	10.9408	21.09	5.63589	17.8588	9.18282	52.497	22.2345	16.5804	18.2459	12.2292	9.96517	0	0	0	0	0	18.166	0	0	0	0	0	-8.20084	0	17.7573	598.505
20380	1436066_at	Kalrn	kalirin, RhoGEF kinase	NM_001164268 /// NM_177357		1	0.283926	0.1	1	0.595982	0.0401212	9.43144	10.5386	0.4642	-1.10718	-2.15424	Less than 0		1436066_at	414.749	709.89	593.352	1200.38	435.569	600.915	132.903	939.494	61.2807	78.6326	706.49	1066.58	805.535	907.549	414.749	0	0	0	0	1	709.89	0	0	0	0	0	-295.142	0.1	516.716	357759
29610	1445296_at	D7Ertd715e	DNA segment, Chr 7, ERATO Doi 715, expressed	NR_015456		1	0.282938	0.1	1	0.595735	0.0400556	6.51723	7.74366	0.427372	-1.22644	-2.33988	Less than 0		1445296_at	69.4394	70.32	42.1295	81.0223	119.958	135.84	0.321803	70.7246	38.0504	131.649	178.602	147.624	133.623	111.733	42.1295	0	0	0	0	0	81.0223	0	0	1	0	0	-38.8927	0.1	75.9455	4824.91
38813	1454510_at	2900034C19Rik	RIKEN cDNA 2900034C19 gene	---		1	0.281321	0.1	1	0.59533	0.0278804	5.32086	6.58233	0.417119	-1.26147	-2.3974	Less than 0		1454510_at	37.0893	74.9819	2.72017	19.2523	47.381	44.5405	4.79458	68.1846	53.5776	71.5599	60.4709	82.0147	84.1703	96.7003	37.0893	0	1	0	0	0	68.1846	0	0	0	0	0	-31.0953	0.1	42.4082	1767.75
38333	1454030_at	Ppp6r3	protein phosphatase 6, regulatory subunit 3	NM_001164159 /// NM_028999 /// NM_029456		0.85334	0.22772	0.3	1	0.595265	0.0127969	6.3468	7.23693	0.539566	-0.89013	-1.85334	Less than 0		1454030_at	54.8687	67.7373	40.9724	65.0932	74.6874	110.012	9.25213	49.7101	87.2971	151.326	72.3916	71.3329	86.8031	78.5971	54.8687	0	0	0	1	0	67.7373	0	0	1	0	1	-12.8686	0.3	71.0956	3125.86
32861	1448553_at	Myh7	myosin, heavy polypeptide 7, cardiac muscle, beta	NM_080728		0.95569	0.22288	0.2	1	0.594643	0.0185093	6.58813	7.55581	0.511328	-0.96768	-1.95569	Less than 0		1448553_at	85.2471	91.6509	17.3895	13.681	18.0433	61.9677	12.3789	59.82	45.5091	141.564	117.014	68.8749	104.743	107.977	18.0433	0	1	0	0	0	61.9677	1	0	0	0	0	-43.9244	0.2	54.7252	3614.4
25473	1441159_at	Med12l	mediator of RNA polymerase II transcription, subunit 12 homolog (yeast)-like	NM_177855		0.86758	0.310186	0.2	1	0.594442	0.0223749	6.50662	7.40778	0.535454	-0.901167	-1.86758	Less than 0		1441159_at	75.0978	82.7073	48.8366	73.3266	73.4915	92.5352	8.62263	69.5251	79.8142	120.638	98.323	90.7853	111.842	107.113	73.4915	0	1	0	1	0	82.7073	0	0	0	0	0	-9.21578	0.2	72.4595	2336.9
39451	1455148_at	Tmem130	transmembrane protein 130	NM_177735		0.88413	0.390501	0.1	1	0.593658	0.0167976	11.6969	12.6108	0.53075	-0.913896	-1.88413	Less than 0		1455148_at	1797.98	1888.14	501.737	1094.12	1475.94	2654.81	948.699	2311.07	1562.68	2433.72	1669.48	1286.74	1499.26	1542.56	1475.94	0	1	0	0	0	2311.07	0	0	0	0	0	-835.13	0.1	1666.89	1.67676e+06
2042	1417703_at	Pvrl2	poliovirus receptor-related 2	NM_001159724 /// NM_008990		0.49202	0.417451	0.9	0.565099	0.593642	0.027737	6.87644	6.29917	1.49202	0.57727	1.49202	Greater than 0		1417703_at	49.4381	25.8179	54.296	36.4695	43.5099	38.5522	27.5023	27.6343	65.0955	31.2853	13.0678	15.7879	11.1254	12.0384	49.4381	1	1	1	1	1	31.2853	1	1	1	0	1	18.1528	0.9	39.9601	641.321
13583	1429269_at	BC068157	cDNA sequence BC068157	NM_207203		1	0.274435	0.1	1	0.593609	0.0148176	7.10349	8.66556	0.338665	-1.56207	-2.95277	Less than 0		1429269_at	163.413	132.636	30.8897	91.2379	124.01	247.685	16.0573	190.912	64.4904	93.7449	181.682	235.083	210.313	233.707	64.4904	0	0	0	0	0	132.636	1	0	0	0	0	-68.146	0.1	115.508	12770.3
23880	1439566_at	Gprin3	GPRIN family member 3	NM_183183		1	0.272269	0.1	1	0.593067	0.0304317	6.40588	8.60178	0.218258	-2.19589	-4.58172	Less than 0		1439566_at	109.89	463.565	4.56885	36.2247	65.8125	159.748	0.869189	147.241	43.5289	86.5732	333.032	221.27	285.309	273.703	43.5289	0	1	0	0	0	147.241	0	0	0	0	0	-103.712	0.1	111.802	44713.6
20265	1435951_at	Grip1	glutamate receptor interacting protein 1	NM_028736 /// NM_130891 /// NM_133442		1	0.37108	0	1	0.59277	0.0239618	7.51833	8.66814	0.450685	-1.14981	-2.21884	Less than 0		1435951_at	174.951	208.85	57.5934	111.65	145.717	202.244	42.9691	183.995	90.1364	144.813	208.319	246.22	254.78	257.712	90.1364	0	0	0	0	0	183.995	0	0	0	0	0	-93.8591	0	136.292	11572.5
19721	1435407_at	Zkscan16	Zinc finger with KRAB and SCAN domains 16	NM_001099323		0.96415	0.406869	0	1	0.592755	0.017025	10.4107	11.3846	0.509125	-0.973908	-1.96415	Less than 0		1435407_at	1089.59	1154.08	217.749	591.515	788.92	1487.64	498.817	1189.31	406.813	1051.59	1031.61	854.25	950.034	1007.49	498.817	0	0	0	0	0	1154.08	0	0	0	0	0	-655.258	0	847.602	611194
24963	1440649_at	Gm4876	Predicted gene 4876	XR_104967 /// XR_107769		0.35983	0.165005	0.9	0.945917	0.592688	0.0180258	7.31399	6.87056	1.35983	0.443423	1.35983	Greater than 0		1440649_at	55.7529	32.26	51.3107	41.2854	35.8136	31.2852	89.788	64.8151	40.293	31.0722	13.549	16.4227	14.9392	17.7499	51.3107	1	1	1	0	1	32.26	1	1	1	1	1	19.0508	0.9	47.3676	521.868
2386	1418047_at	Neurod6	neurogenic differentiation 6	NM_009717		1	0.368602	0	1	0.592151	0.0338392	4.5432	6.97431	0.185422	-2.43111	-5.39309	Less than 0		1418047_at	10.3767	13.3789	2.54195	200.21	75.7878	172.494	0.362058	135.583	5.92117	20.0952	131.195	416.558	105.546	202.559	5.92117	0	0	0	0	0	135.583	0	0	0	0	0	-129.662	0	63.6751	19960.5
1336	1416997_a_at	Hap1	huntingtin-associated protein 1	NM_010404 /// NM_177981		1	0.268476	0.1	1	0.592119	0.01271	8.39573	9.45657	0.479353	-1.06084	-2.08615	Less than 0		1416997_a_at	590.096	691.784	55.9938	162.614	216.506	593.163	122.869	418.875	121.582	375.637	379.285	304.524	423.084	384.528	122.869	0	0	0	0	0	418.875	1	0	0	0	0	-296.006	0.1	334.912	128829
20061	1435747_at	Fgf14	fibroblast growth factor 14	NM_010201 /// NM_207667		0.83704	0.431234	0.1	1	0.592068	0.0417903	9.27497	10.1524	0.544353	-0.877386	-1.83704	Less than 0		1435747_at	510.263	517.91	251.595	416.247	260.532	486.264	74.9677	369.846	161.967	423.5	607.763	501.966	633.399	628.299	251.595	0	0	0	0	0	423.5	1	0	0	0	0	-171.906	0.1	347.309	91096.3
14634	1430320_at	Dmd	dystrophin, muscular dystrophy	NM_007868		0.83258	0.335292	0.2	1	0.591968	3.84721e-05	4.40307	5.27695	0.545679	-0.873875	-1.83258	Less than 0		1430320_at	21.0028	17.9373	18.4237	35.3147	22.8327	48.7914	4.17021	20.6364	22.6556	32.2736	37.0664	44.974	35.4893	46.3459	21.0028	1	0	0	1	0	32.2736	0	0	0	0	0	-11.2708	0.2	24.4039	433.867
11644	1427330_at	Cars	cysteinyl-tRNA synthetase	NM_013742		0.52141	0.245411	0.9	0.700306	0.591782	0.0472128	6.16396	5.55855	1.52141	0.605413	1.52141	Greater than 0		1427330_at	58.6665	12.5926	20.4863	20.6301	12.731	19.3136	25.2155	22.953	53.3918	19.4266	16.8848	18.0729	15.7572	20.2921	25.2155	1	1	1	1	1	19.4266	1	1	0	1	1	5.78886	0.9	26.5407	571.16
26798	1442484_at	D9Ertd306e	DNA segment, Chr 9, ERATO Doi 306, expressed	---		0.81717	0.148189	0.4	1	0.59134	0.025056	4.43898	5.30067	0.550305	-0.861696	-1.81717	Less than 0		1442484_at	32.6671	28.6169	16.6267	22.8718	34.5834	38.8832	0.539312	24.222	24.6208	35.3506	17.2651	28.466	29.6322	22.9589	24.6208	0	1	0	1	0	28.6169	1	0	1	0	0	-3.99611	0.4	25.8982	167.34
20300	1435986_x_at	Sdhc	succinate dehydrogenase complex, subunit C, integral membrane protein	NM_025321		0.13335	0.412882	1	0.818497	0.591182	0.0279663	10.2809	10.1003	1.13335	0.180592	1.13335	Greater than 0		1435986_x_at	541.063	471.359	580.762	540.458	497.392	439.632	688.063	542.021	609.543	344.308	416.303	398.802	446.701	451.115	580.762	1	1	1	1	1	471.359	1	1	1	1	1	109.403	1	525.46	33529.3
18713	1434399_at	Galnt6	UDP-N-acetyl-alpha-D-galactosamine:polypeptide N-acetylgalactosaminyltransferase 6	NM_001161767 /// NM_001161768 /// NM_172451		0.79879	0.107441	0.9	0.557362	0.590898	0.0430971	8.9195	8.07247	1.79879	0.847026	1.79879	Greater than 0		1434399_at	95.6576	60.7969	132.147	72.8842	166.951	67.5677	123.012	62.5563	269.076	272.141	130.265	114.222	114.94	124.112	132.147	1	1	1	1	0	67.5677	1	1	1	1	1	64.5794	0.9	132.279	6294.96
2789	1418450_at	Islr	immunoglobulin superfamily containing leucine-rich repeat	NM_001195431 /// NM_012043		1	0.16209	0.2	1	0.590523	0.0418848	6.43298	7.61857	0.439646	-1.18559	-2.27456	Less than 0		1418450_at	54.0296	122.106	131.936	184.721	60.8192	76.5887	18.2345	83.1916	17.1838	25.4556	44.4176	89.3316	55.9123	43.1682	54.0296	0	0	0	0	1	83.1916	0	1	0	0	0	-29.162	0.2	77.4265	4404.09
23282	1438968_x_at	Spint2	serine protease inhibitor, Kunitz type 2	NM_001082548 /// NM_011464		1	0.261897	0.1	1	0.590474	0.0283852	7.64593	8.99518	0.392496	-1.34925	-2.5478	Less than 0		1438968_x_at	361.5	312.789	46.7844	109.611	135.892	414.637	20.0481	284.253	63.1724	189.942	374.084	320.95	301.729	280.481	63.1724	0	0	0	0	0	284.253	1	0	0	0	0	-221.081	0.1	193.863	46763.1
39467	1455164_at	Arhgap31	Rho GTPase activating protein 31	NM_020260		0.32137	0.240345	0.8	1	0.590429	0.016691	10.9338	10.5317	1.32137	0.402031	1.32137	Greater than 0		1455164_at	575.762	487.077	960.863	880.8	768.462	564.172	1190.94	825.191	799.729	464.417	373.526	448.083	431.911	416.263	799.729	1	0	1	0	1	564.172	1	1	1	1	1	235.557	0.8	751.742	115370
971	1416632_at	Me1	malic enzyme 1, NADP(+)-dependent, cytosolic	NM_008615		0.30504	0.54309	1	0.511795	0.589981	0.0247434	10.1107	9.72659	1.30504	0.384093	1.30504	Greater than 0		1416632_at	552.441	447.409	808.131	619.283	661.756	495.05	894.261	504.235	690.975	527.71	374.969	356.585	358.891	363.838	690.975	1	1	1	1	1	504.235	1	1	1	1	1	186.74	1	620.125	102795
27123	1442809_at	Scn9a	sodium channel, voltage-gated, type IX, alpha	NM_018852		1	0.159446	0.2	1	0.589861	0.0400808	5.32055	6.64222	0.400073	-1.32166	-2.49954	Less than 0		1442809_at	110.496	93.7718	4.45683	13.7576	18.9477	67.5711	12.2177	69.727	19.8831	66.0529	102.543	50.8767	74.1608	59.6023	18.9477	0	1	0	0	0	67.5711	1	0	0	0	0	-48.6233	0.2	47.6882	2099
19065	1434751_at	Ids	iduronate 2-sulfatase	NM_010498		1	0.258665	0.1	1	0.589666	0.0217088	6.54666	7.60277	0.480928	-1.05611	-2.07931	Less than 0		1434751_at	126.39	101.551	38.2061	63.8566	67.5221	90.1866	13.0883	97.6678	60.9275	144.43	135.26	154.679	146.246	138.158	60.9275	0	0	0	0	0	97.6678	1	0	0	0	0	-36.7403	0.1	80.3826	3669.45
3523	1419184_a_at	Fhl2	four and a half LIM domains 2	NM_010212		0.83516	0.521164	0	1	0.589081	0.0466625	6.02338	6.89929	0.544912	-0.875906	-1.83516	Less than 0		1419184_a_at	39.6122	54.887	29.7837	103.082	49.5602	68.659	6.56011	61.3422	16.6858	42.6534	97.9444	134.643	107.274	95.8393	29.7837	0	0	0	0	0	61.3422	0	0	0	0	0	-31.5585	0	47.2826	3550.28
1053	1416714_at	Irf8	interferon regulatory factor 8	NM_008320		0.49674	0.252567	0.7	0.906725	0.589008	0.0394089	8.41085	7.82902	1.49674	0.581823	1.49674	Greater than 0		1416714_at	64.4936	49.8697	181.925	114.035	84.7501	91.6684	113.123	66.6811	191.076	84.984	31.986	26.4291	27.224	31.3932	113.123	1	0	1	1	1	84.984	0	1	0	1	1	28.1386	0.7	104.261	5204.28
23518	1439204_at	Scn3a	sodium channel, voltage-gated, type III, alpha	NM_018732		0.97215	0.283251	0.1	1	0.58885	0.0325395	9.7804	10.7602	0.507061	-0.979769	-1.97215	Less than 0		1439204_at	1015.65	941.267	185.578	512.754	663.532	1166.78	324.916	946.334	266.768	621.555	918.046	830.999	825.282	763.014	324.916	0	0	0	0	0	941.267	1	0	0	0	0	-616.35	0.1	664.513	300065
35521	1451218_at	Edem1	ER degradation enhancer, mannosidase alpha-like 1	NM_138677		0.23191	0.374324	0.9	0.848758	0.588748	0.0383823	8.32372	8.02282	1.23191	0.300898	1.23191	Greater than 0		1451218_at	127.046	78.591	106.399	105.517	106.823	65.0866	73.8903	85.1017	108.757	52.1154	80.9682	73.1804	92.2187	77.5673	106.823	1	1	1	1	1	78.591	1	1	1	0	1	28.2315	0.9	90.9326	1863.32
20717	1436403_at	Fam171a2	family with sequence similarity 171, member A2	NM_199200		1	0.154759	0.2	1	0.58869	0.0376011	6.76573	7.78746	0.492526	-1.02173	-2.03035	Less than 0		1436403_at	77.5658	82.8501	48.7806	59.3425	85.168	71.0883	11.3007	59.2567	38.5964	74.6105	78.4599	79.4364	67.6934	74.8919	48.7806	0	0	0	0	0	71.0883	1	0	1	0	0	-22.3077	0.2	60.856	735.075
44643	1460343_at	Neurl1a	neuralized homolog 1A (Drosophila)	NM_001163480 /// NM_021360		1	0.254631	0.1	1	0.588658	0.0370021	7.95084	9.07584	0.458501	-1.125	-2.18102	Less than 0		1460343_at	307.06	295.783	52.9433	143.477	164.872	230.117	41.8232	262.287	116.026	203.03	342.345	373.742	393.171	360.636	116.026	0	0	0	0	0	230.117	1	0	0	0	0	-114.091	0.1	181.742	20427.7
9071	1424757_at	BC018242	cDNA sequence BC018242	NM_144935		0.53428	0.818857	0	1	0.588284	0.0121013	7.61971	8.23727	0.651771	-0.617562	-1.53428	Less than 0		1424757_at	69.8875	87.2278	53.1966	93.1385	59.4353	101.174	31.6255	98.1779	58.6131	104.64	128.597	159.54	133.209	164.261	58.6131	0	0	0	0	0	98.1779	0	0	0	0	0	-39.5648	0	75.7116	4477.47
38485	1454182_at	5430417C01Rik	RIKEN cDNA 5430417C01 gene	---		0.25561	0.423672	1	0.673419	0.588175	0.0304967	7.06645	6.73806	1.25561	0.328389	1.25561	Greater than 0		1454182_at	60.1577	25.3275	33.3055	37.7895	43.2189	32.4774	57.9544	47.3963	67.6366	31.6511	24.6217	20.1777	33.7408	41.2483	57.9544	1	1	1	1	1	32.4774	1	1	1	1	1	25.477	1	43.6915	767.925
33918	1449610_at	Ep400	E1A binding protein p400	NM_029337 /// NM_173066		0.65387	0.0974024	0.6	1	0.587818	0.0482395	6.25191	6.97775	0.604643	-0.725845	-1.65387	Less than 0		1449610_at	49.9831	45.0126	36.6208	38.3327	66.777	78.4356	8.00382	42.8005	49.4355	63.7004	34.3583	60.5639	63.0322	73.8878	49.4355	1	1	0	1	0	45.0126	1	0	1	0	1	4.42284	0.6	47.9102	330.186
18484	1434170_at	Dcaf12l1	DDB1 and CUL4 associated factor 12-like 1	NM_001190718 /// NM_178739		0.90167	0.348771	0.1	1	0.58761	0.0385081	9.36312	10.2904	0.525853	-0.927267	-1.90167	Less than 0		1434170_at	653.989	623.683	273.939	496.053	533.976	843.235	106.38	652.493	271.379	463.313	757.613	711.573	750.93	735.149	273.939	0	0	0	0	0	623.683	1	0	0	0	0	-349.744	0.1	491.844	153541
19843	1435529_at	Gm14446	predicted gene 14446	NM_001101605 /// NM_001110517		1	0.349646	0	1	0.587412	0.0444828	5.74517	6.79766	0.482137	-1.05249	-2.0741	Less than 0		1435529_at	49.049	58.1856	34.5044	43.8983	57.5072	60.7057	0.813415	54.901	36.6055	70.8805	64.7083	73.1798	61.4025	67.7263	36.6055	0	0	0	0	0	58.1856	0	0	0	0	0	-21.5801	0	46.7051	1212.02
20308	1435994_at	Kcnh1	potassium voltage-gated channel, subfamily H (eag-related), member 1	NM_001038607 /// NM_010600		1	0.248762	0.1	1	0.58719	0.00905749	6.95846	8.87676	0.264566	-1.9183	-3.77977	Less than 0		1435994_at	197.747	490.621	10.5008	114.267	104.906	175.647	13.7118	138.614	55.0717	113.215	377.385	363.043	453.074	402.862	55.0717	0	0	0	0	0	138.614	1	0	0	0	0	-83.5426	0.1	141.43	42305.5
21491	1437177_at	Larp4	La ribonucleoprotein domain family, member 4	NM_001024526 /// NM_001080948		1	0.348563	0	1	0.587141	0.0489507	7.65808	8.71655	0.480143	-1.05846	-2.08271	Less than 0		1437177_at	131.588	164.958	77.6784	132.339	156.908	158.868	16.5376	116.159	91.4723	256.629	202.385	189.218	186.106	142.531	91.4723	0	0	0	0	0	158.868	0	0	0	0	0	-67.3956	0	130.314	12586.1
24970	1440656_at	Hecw1	HECT, C2 and WW domain containing E3 ubiquitin protein ligase 1	NM_001081348		1	0.248501	0.1	1	0.587125	0.0456934	6.13723	7.28597	0.451021	-1.14873	-2.21719	Less than 0		1440656_at	39.2711	52.5862	34.3879	61.9872	69.2017	64.9288	3.43821	51.0298	54.58	63.0458	43.9416	71.4569	53.2848	70.5369	39.2711	0	0	0	0	0	61.9872	0	0	1	0	0	-22.716	0.1	49.4457	859.307
19977	1435663_at	Esr1	estrogen receptor 1 (alpha)	NM_007956		0.89495	0.252433	0.2	1	0.586846	0.0380856	5.90951	6.83167	0.527719	-0.922158	-1.89495	Less than 0		1435663_at	61.1467	77.1184	5.04243	23.1555	30.9021	136.407	4.74251	48.1241	35.4909	38.3141	89.5868	68.0987	123.102	78.135	30.9021	0	1	0	0	0	48.1241	1	0	0	0	0	-17.222	0.2	46.0444	3451.95
13770	1429456_a_at	Polr3e	polymerase (RNA) III (DNA directed) polypeptide E	NM_001164096 /// NM_025298		0.45298	0.55105	1	0.341782	0.586453	0.0133918	9.07223	8.53322	1.45298	0.539011	1.45298	Greater than 0		1429456_a_at	69.3796	74.7677	116.242	57.493	104.675	69.2319	129.379	45.3934	113.197	89.1397	55.134	51.9423	70.6606	62.0679	113.197	1	1	1	1	1	69.2319	1	1	1	1	1	43.9655	1	86.8898	3874.86
1078	1416739_a_at	Brap	BRCA1 associated protein	NM_028227		0.2692	0.318583	0.9	0.857907	0.586423	0.0440578	5.80644	5.46252	1.2692	0.343923	1.2692	Greater than 0		1416739_a_at	31.9115	18.5534	23.0892	21.5743	16.5086	19.8012	30.7448	25.0274	30.5178	15.1338	15.9425	11.2247	19.3188	21.5005	30.5178	1	1	1	1	1	19.8012	1	1	0	1	1	10.7166	0.9	23.2862	106.81
22040	1437726_x_at	C1qb	complement component 1, q subcomponent, beta polypeptide	NM_009777		0.30249	0.339804	0.9	0.802897	0.586298	0.0112188	12.5823	12.2011	1.30249	0.381277	1.30249	Greater than 0		1437726_x_at	2667.42	2181.82	4263.67	3219.97	2191.16	2179.19	4815.48	2611.05	5083.5	2618.5	821.614	655.818	580.879	576.894	4263.67	1	1	1	1	1	2611.05	1	1	0	1	1	1652.61	0.9	3183.18	3.85727e+06
19073	1434759_at	Lrrtm3	leucine rich repeat transmembrane neuronal 3	NM_178678		1	0.244612	0.1	1	0.586153	0.0398021	6.25308	7.45827	0.433711	-1.20519	-2.30568	Less than 0		1434759_at	111.139	129.462	56.1076	60.5374	74.8153	90.1061	18.1433	94.8392	51.916	88.3165	121.783	130.091	131.362	121.683	56.1076	0	0	0	0	0	90.1061	1	0	0	0	0	-33.9985	0.1	77.5383	2284.32
26804	1442490_at	C130090I23Rik	RIKEN cDNA C130090I23 gene	---		0.74595	0.598539	0	1	0.586122	0.00715572	4.1296	4.93361	0.572753	-0.804014	-1.74595	Less than 0		1442490_at	13.0298	17.5137	6.39444	17.5032	7.99555	10.9206	1.06661	15.0768	9.27995	16.7668	11.3492	16.1199	16.7608	22.8782	7.99555	0	0	0	0	0	16.7668	0	0	0	0	0	-8.77129	0	11.5547	160.118
15933	1431619_a_at	Dtnbp1	dystrobrevin binding protein 1	NM_025772		0.48154	0.262673	0.6	1	0.586053	0.0425616	8.24101	8.80811	0.674972	-0.5671	-1.48154	Less than 0		1431619_a_at	157.287	210.687	95.0499	129.11	133.676	129.378	57.7384	126.229	137.832	231.97	225.548	196.06	227.278	239.883	133.676	0	1	1	1	0	129.378	1	0	1	0	1	4.2988	0.6	140.896	6041.26
27441	1443127_at	9630021D06Rik	RIKEN cDNA 9630021D06 gene	---		0.82323	0.220625	0.3	1	0.585964	0.0335121	4.79696	5.66346	0.548478	-0.866496	-1.82323	Less than 0		1443127_at	17.6639	46.7444	26.2526	21.4834	15.517	24.1704	4.08711	17.4994	33.6767	59.1074	52.4755	35.6157	35.0647	46.4716	17.6639	0	0	0	1	0	24.1704	0	1	0	0	1	-6.50655	0.3	26.6202	515.632
17150	1432836_at	4833410I11Rik	RIKEN cDNA 4833410I11 gene	---		0.91383	0.129194	0.3	1	0.585756	0.00780838	6.99181	7.92827	0.522514	-0.93646	-1.91383	Less than 0		1432836_at	56.5848	100.085	25.6767	44.1548	89.5625	93.5655	1.72109	45.1344	122.118	244.657	149.39	112.16	168.697	152.214	56.5848	0	1	0	1	0	93.5655	0	0	0	0	1	-36.9808	0.3	82.326	5379.38
20544	1436230_at	Gpr114	G protein-coupled receptor 114	NM_001033468 /// NM_001145972		0.59343	0.0633222	0.7	0.982933	0.584921	0.0411884	7.02913	6.35699	1.59343	0.672132	1.59343	Greater than 0		1436230_at	3.8078	10.5476	22.1855	23.4305	19.0666	21.2801	18.4465	10.5896	37.9305	13.2064	3.09827	7.78035	4.81094	8.84116	19.0666	1	0	0	1	1	13.2064	0	1	1	1	1	5.86014	0.7	18.0491	50.0976
8579	1424265_at	Npl	N-acetylneuraminate pyruvate lyase	NM_028749		0.33384	0.566222	0.9	0.539216	0.584819	0.0414919	8.26549	7.8499	1.33384	0.415589	1.33384	Greater than 0		1424265_at	139.149	73.8243	165.285	88.807	75.9371	76.6942	134.198	68.0113	147.715	96.8455	61.218	54.3449	56.7438	56.2483	139.149	1	1	1	1	1	76.6942	1	1	0	1	1	62.4551	0.9	106.647	6661.69
28460	1444146_at	Rnf20	ring finger protein 20	NM_001163263 /// NM_182999		1	0.469384	0	0.86893	0.584578	0.0299181	4.91857	6.00388	0.471291	-1.08531	-2.12183	Less than 0		1444146_at	29.7078	39.4048	26.0513	30.0926	22.896	38.9442	3.7728	63.787	24.8348	34.0512	63.2537	62.7954	52.7277	53.0842	24.8348	0	0	0	0	0	38.9442	0	0	0	0	0	-14.1094	0	31.3543	980.439
27179	1442865_at	Dgkk	diacylglycerol kinase kappa	NM_177914		1	0.237996	0.1	1	0.584499	0.0131867	5.92674	7.47251	0.342514	-1.54576	-2.91958	Less than 0		1442865_at	79.8236	81.5002	5.26026	12.0951	47.7688	171.46	8.6672	68.1169	52.7239	92.3935	141.485	78.8219	144.832	135.416	47.7688	0	1	0	0	0	81.5002	0	0	0	0	0	-33.7314	0.1	61.981	5350.99
15681	1431367_at	2012-03-01	membrane-associated ring finger (C3HC4) 1	NM_001166372 /// NM_001166375 /// NM_175188		0.97217	0.265009	0.1	1	0.584295	0.0234333	6.53449	7.51427	0.507055	-0.979786	-1.97217	Less than 0		1431367_at	67.5569	64.2477	19.0075	40.842	49.3027	53.0006	5.26515	46.2953	17.9089	58.5751	48.1287	67.8469	61.9534	90.6346	19.0075	0	0	0	0	0	53.0006	1	0	0	0	0	-33.9931	0.1	42.2002	1079.93
19798	1435484_at	Slc5a3	solute carrier family 5 (inositol transporters), member 3	NM_017391		0.29722	0.276827	1	0.762852	0.584225	0.0265836	11.4401	11.0647	1.29722	0.37542	1.29722	Greater than 0		1435484_at	1305.61	1023.78	1722.11	1262.6	1338.73	1145.71	3329.47	1296.89	1607.87	1259.22	1129.49	840.278	1013.78	1004.16	1607.87	1	1	1	1	1	1259.22	1	1	1	1	1	348.649	1	1529.2	1.09931e+06
42029	1457726_at	Rps15a	ribosomal protein S15A	NM_170669		0.60495	0.131897	0.6	1	0.584212	0.0356826	7.47394	8.15647	0.623072	-0.682529	-1.60495	Less than 0		1457726_at	141.746	139.484	47.7393	87.1712	177.618	296.987	116.469	133.543	174.777	258.38	163.403	183.049	272.125	176.526	141.746	1	1	0	1	0	139.484	1	0	1	0	1	2.2626	0.6	157.391	6616.02
19339	1435025_at	Ogfod1	2-oxoglutarate and iron-dependent oxygenase domain containing 1	NM_001093757 /// NM_177767		0.85949	0.477002	0	1	0.584123	0.0341406	9.35557	10.2505	0.537781	-0.894909	-1.85949	Less than 0		1435025_at	307.283	389.236	199.69	253.501	258.795	366.883	72.8013	300.239	220.337	428.785	439.242	359.401	453.541	477.769	220.337	0	0	0	0	0	366.883	0	0	0	0	0	-146.546	0	279.755	46204.4
7025	1422711_a_at	Pnck	pregnancy upregulated non-ubiquitously expressed CaM kinase	NM_012040		0.80588	0.429831	0.1	1	0.583928	0.0136716	9.25863	10.1113	0.553747	-0.852702	-1.80588	Less than 0		1422711_a_at	414.264	517.902	101.412	236.671	277.762	554.253	351.648	474.831	212.087	635.803	587.777	486.387	582.97	652.513	277.762	0	1	0	0	0	517.902	0	0	0	0	0	-240.14	0.1	377.663	112845
655	1416316_at	Slc27a2	solute carrier family 27 (fatty acid transporter), member 2	NM_011978		1	0.234494	0.1	1	0.583624	0.0209185	7.24849	8.45156	0.434351	-1.20307	-2.30228	Less than 0		1416316_at	121.621	157.561	26.8499	44.5717	123.69	136.896	20.6801	110.163	90.7889	252.892	233.671	171.714	223.831	234.801	90.7889	0	1	0	0	0	136.896	0	0	0	0	0	-46.1072	0.1	108.571	10141.3
8605	1424291_at	Nup93	nucleoporin 93	NM_172410		0.33934	0.223024	0.9	0.871883	0.583562	0.0432535	10.3204	9.89886	1.33934	0.421525	1.33934	Greater than 0		1424291_at	342.264	359.308	403.718	356.694	261.191	289.048	376.083	302.493	475.753	223.581	150.015	143.193	172.424	188.342	376.083	1	1	1	1	1	302.493	1	1	0	1	1	73.5895	0.9	339.013	10750.8
19311	1434997_at	Cdk19	cyclin-dependent kinase 19	NM_001168304 /// NM_198164		0.32559	0.477159	1	0.530773	0.583381	0.016347	9.90553	9.49889	1.32559	0.406639	1.32559	Greater than 0		1434997_at	342.769	302.886	377.687	342.611	286.948	207.602	375.622	269.86	383.568	247.56	379.163	386.984	349.584	335.144	375.622	1	1	1	1	1	269.86	1	1	1	1	1	105.762	1	313.711	15687.5
41576	1457273_at	Odz2	odd Oz/ten-m homolog 2 (Drosophila)	NM_011856		1	0.363408	0	0.968371	0.582945	0.0181313	8.36037	9.57749	0.430143	-1.21711	-2.32481	Less than 0		1457273_at	210.522	510.278	66.3691	216.928	312.932	362.816	195.402	836.504	152.552	271.847	458.26	666.626	430.201	509.059	195.402	0	0	0	0	0	362.816	0	0	0	0	0	-167.414	0	313.615	158910
19932	1435618_at	Pnma2	paraneoplastic antigen MA2	NM_175498		0.8505	0.48113	0	1	0.582908	0.00230979	7.94538	8.83329	0.540395	-0.887915	-1.8505	Less than 0		1435618_at	173.567	222.041	53.5549	119.944	143.158	215.253	61.8518	189.53	95.8729	181.709	284.807	256.459	354.757	322.666	95.8729	0	0	0	0	0	189.53	0	0	0	0	0	-93.6574	0	145.648	16037.9
2448	1418109_at	Gspt2	G1 to S phase transition 2	NM_008179		0.77104	0.56021	0	1	0.582812	0.00496277	7.55953	8.38413	0.564641	-0.824593	-1.77104	Less than 0		1418109_at	121.623	163.157	60.39	91.1634	96.8339	157.062	63.5175	135.506	62.4904	138.207	134.982	144.102	164.126	176.526	63.5175	0	0	0	0	0	138.207	0	0	0	0	0	-74.6893	0	108.995	7853.46
10688	1426374_at	Fam54b	family with sequence similarity 54, member B	NM_029759		0.17323	0.443197	1	0.713963	0.582598	0.0340202	9.65317	9.42268	1.17323	0.230488	1.17323	Greater than 0		1426374_at	332.585	281.545	361.534	325.821	310.075	286.972	469.454	334	445.949	248.34	284.186	253.109	265.688	259.464	361.534	1	1	1	1	1	286.972	1	1	1	1	1	74.5613	1	339.628	19617.6
5134	1420820_at	2900073G15Rik	RIKEN cDNA 2900073G15 gene	NM_026064		0.21639	0.211864	0.9	1	0.582064	0.0229912	11.463	11.1804	1.21639	0.282601	1.21639	Greater than 0		1420820_at	1246	934.456	1424.32	1366.86	1243.4	1195.5	3152.37	1493.69	1693.6	1024.77	614.711	619.31	553.103	485.035	1424.32	1	1	1	0	1	1195.5	1	1	1	1	1	228.817	0.9	1477.5	753180
32903	1448595_a_at	Bex1	brain expressed gene 1	NM_009052		0.80625	0.521287	0	1	0.581884	0.0152519	10.5077	11.3607	0.553633	-0.852998	-1.80625	Less than 0		1448595_a_at	1252.15	1274.13	385.691	884.018	892.081	1579.3	744.341	1596.02	662.812	1473.31	1164.02	1010.19	1096.86	1114.08	744.341	0	0	0	0	0	1473.31	0	0	0	0	0	-728.968	0	1074.39	823517
21531	1437217_at	Ankrd6	ankyrin repeat domain 6	NM_001012450 /// NM_001012451 /// NM_080471		0.77679	0.448304	0.1	1	0.581274	0.0297098	8.30462	9.13389	0.562813	-0.829272	-1.77679	Less than 0		1437217_at	251.774	375.719	85.7524	158.502	197.817	279.371	189.372	290.568	124.87	374.803	419.582	356.352	420.099	386.095	189.372	0	1	0	0	0	290.568	0	0	0	0	0	-101.195	0.1	232.855	39611.4
8843	1424529_s_at	Cgref1	cell growth regulator with EF hand domain 1	NM_001160149 /// NM_026770		0.81687	0.404961	0.1	1	0.580458	0.00992825	8.10406	8.96552	0.550397	-0.861457	-1.81687	Less than 0		1424529_s_at	222.275	263.403	128.273	174.833	142.159	201.933	43.5258	190.256	119.613	201.607	326.645	288.981	330.488	371.687	128.273	0	0	0	0	0	201.607	1	0	0	0	0	-73.3336	0.1	168.788	14151.5
794	1416455_a_at	Cryab	crystallin, alpha B	NM_009964		0.37875	0.344541	0.9	0.696586	0.579969	0.0291551	11.8039	11.3405	1.37875	0.46336	1.37875	Greater than 0		1416455_a_at	978.77	855.945	1231.96	1012.31	1287.75	983.297	2571.38	994.182	1810.9	1103.05	1116.22	985.407	1055.91	1119.67	1287.75	1	1	1	1	1	994.182	0	1	1	1	1	293.571	0.9	1282.95	859651
44783	1460483_at	2610034E01Rik	RIKEN cDNA 2610034E01 gene	---		0.93664	0.367965	0.1	0.914665	0.579817	0.0343675	5.87036	6.82391	0.516359	-0.953553	-1.93664	Less than 0		1460483_at	50.0462	93.2724	35.9336	47.8592	38.862	70.7935	3.84403	39.163	33.4838	46.7571	72.3046	39.3968	51.3809	56.755	35.9336	0	0	0	0	0	47.8592	1	0	0	0	0	-11.9256	0.1	46.0015	1840.78
22981	1438667_at	Sybu	syntabulin (syntaxin-interacting)	NM_001032727 /// NM_176998 /// NM_178765		0.82591	0.492301	0	1	0.579553	0.0476498	8.47392	9.34254	0.547671	-0.868618	-1.82591	Less than 0		1438667_at	237.372	258.797	150.318	190.323	198.24	264.685	62.5672	257.705	145.062	302.453	331.869	373.235	369.205	322.986	150.318	0	0	0	0	0	258.797	0	0	0	0	0	-108.479	0	206.752	23078.9
24805	1440491_at	Slc1a3	solute carrier family 1 (glial high affinity glutamate transporter), member 3	NM_148938		1	0.549853	0	0.768249	0.579525	0.0175848	6.09797	7.13445	0.487516	-1.03648	-2.05122	Less than 0		1440491_at	26.509	46.8734	46.0138	49.1293	30.9445	60.7904	3.49339	49.2169	19.5466	40.7015	22.2398	33.7752	27.8041	41.7318	26.509	0	0	0	0	0	49.1293	0	0	0	0	0	-22.6203	0	37.3219	1444.9
11560	1427246_at	Magi1	membrane associated guanylate kinase, WW and PDZ domain containing 1	NM_001029850 /// NM_001083320 /// NM_001083321 /// NM_010367		0.87274	0.344796	0.1	1	0.579384	0.033056	6.67597	7.58112	0.533976	-0.905152	-1.87274	Less than 0		1427246_at	64.6327	157.408	41.4537	51.8205	87.3842	126.912	47.0092	93.2415	105.22	162.366	140.861	99.804	171.454	167.401	64.6327	0	1	0	0	0	126.912	0	0	0	0	0	-62.2795	0.1	93.7448	6053.96
30569	1446255_at	Kcnq1ot1	KCNQ1 overlapping transcript 1	NR_001461		0.66429	0.0528449	0.6	1	0.579284	0.0235719	5.98589	6.7208	0.600856	-0.73491	-1.66429	Less than 0		1446255_at	38.4779	28.9815	29.9168	31.6389	43.4298	47.4006	0.757968	26.9687	59.6767	86.8328	37.1797	44.0978	36.23	62.7586	38.4779	1	1	0	1	0	31.6389	1	0	1	0	1	6.83905	0.6	39.4082	245.653
19231	1434917_at	Cobl	cordon-bleu	NM_172496		0.72735	0.489216	0.1	1	0.579141	0.0308292	8.07866	8.86722	0.578921	-0.788562	-1.72735	Less than 0		1434917_at	224.801	205.601	114.499	212.253	152.104	215.087	67.2744	208.587	89.4522	192.991	289.563	400.292	315.391	403.314	114.499	0	0	0	0	0	208.587	1	0	0	0	0	-94.0879	0.1	168.265	14929.6
19532	1435218_at	Rasgef1a	RasGEF domain family, member 1A	NM_027526		1	0.324475	0	0.992066	0.579135	0.0381151	8.74458	9.96133	0.43025	-1.21675	-2.32423	Less than 0		1435218_at	468.771	607.045	114.151	293.941	278.468	478.44	61.1507	482.995	133.887	205.309	589.283	638.248	692.491	729.465	133.887	0	0	0	0	0	478.44	0	0	0	0	0	-344.553	0	312.416	102273
26373	1442059_at	Fxr1	fragile X mental retardation gene 1, autosomal homolog	NM_001113188 /// NM_001113189 /// NM_008053		0.77241	0.143783	0.4	1	0.579048	0.0267883	7.2299	8.05561	0.564202	-0.825716	-1.77241	Less than 0		1442059_at	139.095	119.097	85.9518	110.043	127.301	136.03	37.2222	98.0986	110.605	157.772	162.801	136.677	163.905	141.556	110.605	0	1	0	1	0	119.097	1	0	1	0	0	-8.492	0.4	112.122	1460.87
35492	1451189_at	Zswim1	zinc finger, SWIM domain containing 1	NM_028028		0.74433	0.571218	0	1	0.578887	0.0265357	7.5087	8.31138	0.573284	-0.802677	-1.74433	Less than 0		1451189_at	95.0362	123.883	121.97	129.77	94.8435	126.699	37.6925	142.165	81.9321	163.569	173.259	182.049	178.949	192.386	94.8435	0	0	0	0	0	129.77	0	0	0	0	0	-34.927	0	111.756	6482.76
2844	1418505_at	Nudt4	nudix (nucleoside diphosphate linked moiety X)-type motif 4	NM_027722		0.39974	0.404994	0.9	0.609187	0.57848	0.00841337	12.0676	11.5825	1.39974	0.485161	1.39974	Greater than 0		1418505_at	1071.85	1050.77	1704.53	1288.85	1785.6	1139.14	2892.79	1201.87	2362.86	1441.76	1091.95	1086.11	1093.09	1008.96	1785.6	1	1	1	1	1	1201.87	0	1	1	1	1	583.734	0.9	1594	1.36549e+06
31596	1447282_at	Gng13	Guanine nucleotide binding protein (G protein), gamma 13	NM_022422		0.5334	0.178569	0.6	1	0.577992	0.0213323	6.39437	5.77763	1.5334	0.616737	1.5334	Greater than 0		1447282_at	31.7754	17.7271	13.1733	20.7567	14.6037	9.11935	61.1885	21.633	20.242	10.8431	13.0392	5.87733	11.4604	8.9358	20.242	1	0	1	0	1	17.7271	1	0	0	1	1	2.51492	0.6	22.1062	370.927
40705	1456402_at	A330076H08Rik	RIKEN cDNA A330076H08 gene	NR_015599		1	0.21155	0.1	1	0.577887	0.00840747	4.90389	6.01947	0.461506	-1.11558	-2.16682	Less than 0		1456402_at	63.9388	48.677	17.8986	30.6738	46.4952	72.8431	13.3898	37.8465	28.0558	75.5266	55.7208	81.3757	67.9641	50.4521	28.0558	0	0	0	0	0	48.677	1	0	0	0	0	-20.6212	0.1	43.5345	917.551
10642	1426328_a_at	Scn3b	sodium channel, voltage-gated, type III, beta	NM_001083917 /// NM_153522 /// NM_178227		0.91665	0.294326	0.1	1	0.577744	0.00695315	4.57426	5.51285	0.521742	-0.93859	-1.91665	Less than 0		1426328_a_at	31.3982	31.4746	0.863423	14.9725	10.9713	26.9716	0.424704	26.4493	1.39228	10.4293	35.7135	43.7815	35.0537	34.4875	1.39228	0	0	0	0	0	26.4493	1	0	0	0	0	-25.0571	0.1	15.5347	425.722
6752	1422438_at	Ephx1	epoxide hydrolase 1, microsomal	NM_010145		0.39328	0.402102	0.9	0.615536	0.57773	0.00723803	9.99288	9.5144	1.39328	0.478481	1.39328	Greater than 0		1422438_at	339.943	222.244	535.036	318.752	310.81	268.825	625.73	351.146	413.99	324.919	182.021	162.29	194.716	211.821	413.99	1	1	1	1	1	318.752	1	1	0	1	1	95.2384	0.9	371.14	54704.4
15410	1431096_at	Ints8	integrator complex subunit 8	NM_001159595 /// NM_178112		1	0.250493	0.2	0.858729	0.577306	0.0445833	5.26043	6.38167	0.459697	-1.12125	-2.17535	Less than 0		1431096_at	59.5272	75.6048	34.9001	53.088	48.9198	74.2156	5.93908	33.5044	27.6546	42.4371	58.9018	68.2543	95.7113	73.1821	34.9001	0	0	0	1	0	53.088	1	0	0	0	0	-18.188	0.2	45.5791	1038.55
4076	1419737_a_at	Ldha	lactate dehydrogenase A	NM_001136069 /// NM_010699		0.21765	0.488027	1	0.603277	0.577239	0.00750949	11.6078	11.3237	1.21765	0.284103	1.21765	Greater than 0		1419737_a_at	1500.85	1278.32	1687.44	1387.55	1362.21	1168.05	2054.52	1505.88	1762.53	1144.42	971.289	974.231	1027.78	1197.61	1687.44	1	1	1	1	1	1278.32	1	1	1	1	1	409.119	1	1485.18	354691
8397	1424083_at	Rod1	ROD1 regulator of differentiation 1 (S. pombe)	NM_144904 /// NM_178164		0.38476	0.233639	0.8	0.887685	0.576521	0.0162731	7.64848	7.17884	1.38476	0.46964	1.38476	Greater than 0		1424083_at	140.122	41.6303	61.0958	61.5099	45.2364	46.6774	90.474	60.7956	51.4503	35.8499	23.9256	35.9061	23.2354	17.8182	61.0958	1	0	1	1	1	46.6774	1	1	0	1	1	14.4184	0.8	63.4842	2013.99
430	1416091_at	Mtap4	microtubule-associated protein 4	NM_008633		0.25832	0.246771	0.8	1	0.576273	0.0378191	11.7838	11.4523	1.25832	0.331498	1.25832	Greater than 0		1416091_at	1306.75	1390.55	2272.18	1920.25	1636.2	1306.17	3234.36	1500.75	1686.29	1027.69	1211.95	1402.2	1085.35	1236.4	1686.29	1	0	1	1	1	1390.55	0	1	1	1	1	295.74	0.8	1728.12	894234
40289	1455986_at	Zdhhc17	zinc finger, DHHC domain containing 17	NM_172554		1	0.204123	0.1	1	0.576031	0.0399919	5.78956	6.97899	0.438476	-1.18943	-2.28062	Less than 0		1455986_at	88.1637	73.2197	55.0178	65.2103	71.241	111.885	3.63132	56.3328	54.5491	89.2237	108.124	100.87	128.102	87.7947	55.0178	0	0	0	0	0	73.2197	1	0	0	0	0	-18.2018	0.1	66.8474	1519.5
33206	1448898_at	Ccl9	chemokine (C-C motif) ligand 9	NM_011338		0.30192	0.218537	0.8	0.980461	0.57523	0.0389902	6.77772	6.39708	1.30192	0.380637	1.30192	Greater than 0		1448898_at	27.5106	30.245	30.8016	24.9419	24.7706	30.9051	36.074	26.88	49.558	19.597	17.4111	15.2506	13.5136	18.6921	30.8016	1	1	0	1	1	26.88	1	1	0	1	1	3.92163	0.8	30.1284	130.652
6570	1422256_at	Sstr2	somatostatin receptor 2	NM_001042606 /// NM_009217		0.98768	0.213084	0.1	1	0.575191	0.0129898	6.06851	7.0596	0.503098	-0.991089	-1.98768	Less than 0		1422256_at	82.7906	69.3106	12.9473	39.1822	34.9368	66.392	11.7719	46.3858	36.2523	61.4693	63.2573	112.604	85.5497	133.385	34.9368	0	0	0	0	0	61.4693	1	0	0	0	0	-26.5326	0.1	46.1439	1082.46
40636	1456333_a_at	Arhgap6	Rho GTPase activating protein 6	NM_009707 /// NM_178754		1	0.0984792	0.2	1	0.57462	0.00634662	4.52438	5.88425	0.389618	-1.35987	-2.56661	Less than 0		1456333_a_at	75.8791	77.7334	11.732	12.5234	18.1552	55.5984	0.642641	39.7209	15.2026	19.2882	61.255	43.6133	68.1463	70.4814	15.2026	0	1	0	0	0	39.7209	1	0	0	0	0	-24.5183	0.2	32.6476	693.102
36448	1452145_at	H6pd	hexose-6-phosphate dehydrogenase (glucose 1-dehydrogenase)	NM_173371		0.32068	0.362229	0.9	0.714814	0.574431	0.0232559	7.45112	7.04984	1.32068	0.401284	1.32068	Greater than 0		1452145_at	29.7309	36.3883	68.5514	39.9745	55.7792	43.2961	71.7135	48.5475	74.9452	41.8335	35.4098	29.9068	23.3238	33.4244	68.5514	1	1	1	1	1	41.8335	0	1	1	1	1	26.7179	0.9	51.076	822.291
34343	1450040_at	Timp2	tissue inhibitor of metalloproteinase 2	NM_011594		0.86843	0.227676	0.2	1	0.574027	0.0446928	8.70749	9.60931	0.535209	-0.901825	-1.86843	Less than 0		1450040_at	361.163	323.076	122.965	219.422	359.462	555.054	63.4498	357.426	207.106	293.502	536.439	386.339	441.351	373.615	207.106	0	0	0	0	0	323.076	1	0	1	0	0	-115.97	0.2	286.263	40238.1
11359	1427045_at	Synpo	synaptopodin	NM_001109975 /// NM_177340		1	0.324698	0.1	0.869262	0.57349	0.0304774	6.89542	8.16505	0.414765	-1.26963	-2.411	Less than 0		1427045_at	154.914	169.43	36.1555	140.493	96.4437	133.787	10.9679	194.306	27.8426	46.7103	177.982	307.834	249.735	278.327	36.1555	0	0	0	0	0	140.493	1	0	0	0	0	-104.338	0.1	101.105	12845.3
43004	1458701_at	Gpcpd1	glycerophosphocholine phosphodiesterase GDE1 homolog (S. cerevisiae)	NM_001042671 /// NM_001042672 /// NM_028802		1	0.193595	0.1	1	0.573399	0.0450989	4.7218	5.79649	0.474772	-1.07469	-2.10627	Less than 0		1458701_at	32.9933	20.7388	18.0375	29.634	15.2392	22.8402	1.52604	20.0052	22.3548	59.8413	19.6513	36.7574	23.9181	27.228	18.0375	0	0	0	0	0	22.8402	1	0	0	0	0	-4.80269	0.1	24.321	395.749
7203	1422889_at	Pcdh18	protocadherin 18	NM_130448		0.83464	0.358123	0.1	1	0.573191	0.0387722	6.96464	7.84014	0.545065	-0.875501	-1.83464	Less than 0		1422889_at	106.171	103.849	56.5083	86.1252	97.272	165.975	7.84195	79.0737	42.7217	129.524	184.72	125.168	190.607	136.791	56.5083	0	0	0	0	0	103.849	1	0	0	0	0	-47.3407	0.1	87.5062	6453.24
32731	1448423_at	Tmed4	transmembrane emp24 protein transport domain containing 4	NM_134020		0.87244	0.319459	0.1	1	0.572975	0.0229476	6.00837	6.91329	0.534063	-0.904919	-1.87244	Less than 0		1448423_at	86.8498	69.2918	42.8562	71.0838	50.5704	71.8199	9.59756	56.8182	29.9813	79.5831	84.6166	65.768	63.0168	69.982	42.8562	0	0	0	0	0	71.0838	1	0	0	0	0	-28.2276	0.1	56.8452	1657.44
3361	1419022_a_at	Eno1 /// Gm5506 /// LOC100503183	enolase 1, alpha non-neuron /// predicted gene 5506 /// alpha-enolase-like	NM_001025388 /// NM_023119 /// XM_003086406 /// XM_003086407 /// XM_003086408 /// XM_00		0.2714	0.409047	0.9	0.711211	0.572914	0.00298907	12.4194	12.073	1.2714	0.346421	1.2714	Greater than 0		1419022_a_at	1025.01	1001.92	1667.9	1269.64	1337.14	1103.65	2196.43	1138.88	1792.78	1101.97	830.38	772.526	897.328	997.89	1667.9	1	1	1	1	1	1103.65	0	1	1	1	1	564.25	0.9	1363.53	577534
33640	1449332_at	Fhl5	four and a half LIM domains 5	NM_021318		0.51712	0.215446	0.9	0.657357	0.572481	0.0414628	5.96665	5.36531	1.51712	0.601339	1.51712	Greater than 0		1449332_at	51.9072	17.263	19.8263	7.04009	13.5348	15.1639	10.4583	11.4238	22.0401	10.5237	6.51859	6.55504	6.8524	8.04337	19.8263	1	1	1	1	1	11.4238	1	1	1	0	1	8.40245	0.9	17.9181	317.556
34437	1450134_at	Loxl4	lysyl oxidase-like 4	NM_001164311 /// NM_053083		0.5694	0.184562	0.9	0.635946	0.572477	0.0282486	5.58043	4.93021	1.5694	0.650214	1.5694	Greater than 0		1450134_at	52.6014	7.88448	14.0142	12.1756	7.64528	9.56772	16.4916	11.0412	13.4218	8.9505	5.95567	7.90915	3.69572	3.98917	14.0142	1	1	1	1	1	9.56772	1	1	0	1	1	4.44649	0.9	15.3794	297.623
632	1416293_at	Nfib	nuclear factor I/B	NM_001113209 /// NM_001113210 /// NM_008687		0.37954	0.139421	0.8	0.970348	0.572327	0.037501	6.65663	6.19245	1.37954	0.464186	1.37954	Greater than 0		1416293_at	58.8393	21.0664	38.2676	46.2994	43.7838	35.1926	11.1337	33.1286	60.8266	18.6478	25.3111	38.408	19.6507	24.9794	43.7838	1	0	1	1	1	33.1286	1	1	1	0	1	10.6552	0.8	36.7186	342.413
44298	1459997_s_at	Tmem17	transmembrane protein 17	NM_153596		0.72949	0.559156	0	1	0.572161	0.00519826	6.93859	7.72893	0.578206	-0.790343	-1.72949	Less than 0		1459997_s_at	38.6728	70.3801	30.5891	44.5298	62.4293	70.7422	23.5857	68.8655	33.0731	65.9605	80.8741	82.1501	82.3211	96.2455	33.0731	0	0	0	0	0	68.8655	0	0	0	0	0	-35.7924	0	50.8828	1745.78
13127	1428813_a_at	Caly	calcyon neuron-specific vesicular protein	NM_001190385 /// NM_001190386 /// NM_026769		0.68398	0.60429	0	1	0.572067	0.016696	9.50913	10.261	0.593833	-0.751872	-1.68398	Less than 0		1428813_a_at	269.771	380.938	177.668	231.65	249.037	414.929	131.818	391.288	152.785	312.15	410.319	380.217	442.223	482.035	177.668	0	0	0	0	0	380.938	0	0	0	0	0	-203.269	0	271.203	56231.3
7045	1422731_at	Limd1	LIM domains containing 1	NM_013860		0.30509	0.39465	0.9	0.688349	0.572022	0.020837	8.80782	8.42366	1.30509	0.384155	1.30509	Greater than 0		1422731_at	259.791	173.217	277.419	236.906	178.746	187.451	309.781	235.004	281.711	171.55	167.827	153.375	122.024	129.635	277.419	1	1	1	1	1	187.451	1	1	0	1	1	89.9678	0.9	231.158	9200.25
15739	1431425_a_at	Rprd2	regulation of nuclear pre-mRNA domain containing 2	NM_001081293		0.91466	0.372652	0	1	0.571828	0.0340635	4.03421	4.97129	0.522286	-0.937087	-1.91466	Less than 0		1431425_a_at	20.5684	19.5155	9.22216	16.9395	19.3505	20.6348	4.31204	21.6531	8.15054	39.8925	25.6849	28.1217	29.5034	17.0674	9.22216	0	0	0	0	0	20.6348	0	0	0	0	0	-11.4126	0	18.0239	325.26
34961	1450658_at	Adamts5	a disintegrin-like and metallopeptidase (reprolysin type) with thrombospondin type 1 mo	NM_011782		0.49519	0.396815	1	0.39284	0.571211	0.0349011	6.53556	5.95523	1.49519	0.580332	1.49519	Greater than 0		1450658_at	44.0779	14.6741	26.5513	17.2758	19.3102	18.8953	34.5077	14.3179	62.7732	29.6354	15.2526	13.8985	17.0026	10.281	34.5077	1	1	1	1	1	17.2758	1	1	1	1	1	17.2319	1	28.2019	854.179
41348	1457045_at	Galnt13	UDP-N-acetyl-alpha-D-galactosamine:polypeptide N-acetylgalactosaminyltransferase 13	NM_173030		1	0.184163	0.1	1	0.571041	0.0407175	5.78017	6.99729	0.430142	-1.21712	-2.32482	Less than 0		1457045_at	92.6742	89.8139	24.7545	39.8153	54.3893	64.2368	1.10479	49.8663	24.7948	75.4883	105.807	97.2549	99.5069	62.5642	24.7948	0	0	0	0	0	64.2368	1	0	0	0	0	-39.442	0.1	51.6938	1476.3
1420	1417081_a_at	Syngr2	synaptogyrin 2	NM_009304		0.34227	0.404936	1	0.535234	0.57061	0.011672	9.53578	9.11111	1.34227	0.424674	1.34227	Greater than 0		1417081_a_at	291.384	211.038	418.714	315.998	269.493	193.717	324.728	267.383	478.741	265.363	135.732	167.085	142.785	111.361	324.728	1	1	1	1	1	265.363	1	1	1	1	1	59.3651	1	303.656	28043.4
31304	1446990_at	Nfia	nuclear factor I/A	NM_001122952 /// NM_001122953 /// NM_010905		1	0.182377	0.1	1	0.570594	0.0458877	7.58679	8.81966	0.42547	-1.23287	-2.35034	Less than 0		1446990_at	109.443	109.182	68.1053	117.662	133.576	165.445	36.4555	133.061	104.02	709.281	188.478	144.843	165.636	147.08	104.02	0	0	0	0	0	133.061	0	0	1	0	0	-29.0405	0.1	168.623	61313.8
8500	1424186_at	Ccdc80	coiled-coil domain containing 80	NM_026439		0.38253	0.390734	1	0.505366	0.569658	0.0150734	8.37558	7.90827	1.38253	0.467311	1.38253	Greater than 0		1424186_at	136.884	62.6902	192.757	115.635	116.006	64.4683	96.3876	107.609	121.488	90.9266	47.4669	65.6858	50.5301	48.7581	121.488	1	1	1	1	1	90.9266	1	1	1	1	1	30.5618	1	110.485	4936.99
20247	1435933_at	Scn2a1	sodium channel, voltage-gated, type II, alpha 1	NM_001099298		1	0.177294	0.1	1	0.569323	0.00519579	9.36277	10.506	0.452744	-1.14323	-2.20876	Less than 0		1435933_at	363.823	589.452	199.008	386.684	857.038	1190.18	145.31	488.1	156.278	388.397	608.451	769.088	564.898	616.747	199.008	0	0	0	0	0	488.1	0	0	1	0	0	-289.092	0.1	476.427	174597
35233	1450930_at	Hpca	hippocalcin	NM_001130419 /// NM_010471		1	0.177273	0.1	1	0.569318	0.0370888	9.19406	10.4079	0.431123	-1.21383	-2.31952	Less than 0		1450930_at	1105.76	1205.76	180.917	500.486	339.739	616.378	76.2033	624.926	147.197	434.67	847.307	937.524	804.145	895.375	180.917	0	0	0	0	0	616.378	1	0	0	0	0	-435.461	0.1	523.204	234826
36949	1452646_at	Trp53inp2	transformation related protein 53 inducible nuclear protein 2	NM_178111		0.24288	0.396085	0.9	0.737981	0.569236	0.0242463	12.6313	12.3176	1.24288	0.313681	1.24288	Greater than 0		1452646_at	1656.78	1539.15	2176.35	1892.02	2205.4	1735.43	3724.07	1685.66	3085.29	1723.4	1390.98	1204.66	1235.71	1378.48	2205.4	1	1	1	1	1	1723.4	0	1	1	1	1	481.995	0.9	2142.35	1.82519e+06
36754	1452451_at	Bean1	brain expressed, associated with Nedd4, 1	NM_001141922 /// NM_001141924 /// NM_001141925		0.75177	0.322027	0.2	1	0.568449	0.0294855	7.19315	8.00196	0.570852	-0.808812	-1.75177	Less than 0		1452451_at	55.8382	83.4142	30.4449	43.2689	49.6677	45.7407	5.58922	59.549	50.1415	85.3046	84.4229	60.8597	84.0698	82.3946	49.6677	0	1	1	0	0	59.549	0	0	0	0	0	-9.88132	0.2	50.8959	1577.44
38895	1454592_at	9430012M22Rik	RIKEN cDNA 9430012M22 gene	---		0.83377	0.439589	0	1	0.56834	0.034127	5.04724	5.92205	0.545323	-0.874816	-1.83377	Less than 0		1454592_at	20.221	27.8294	14.3835	21.9098	29.0456	30.6241	10.1156	32.2924	22.903	41.4066	20.8429	42.8212	51.8279	68.6941	20.221	0	0	0	0	0	30.6241	0	0	0	0	0	-10.4031	0	25.0731	329.404
40541	1456238_at	LOC668917	hypothetical LOC668917	NR_033459		1	0.286431	0	0.984986	0.567854	0.0133739	6.24697	7.47122	0.42802	-1.22425	-2.33634	Less than 0		1456238_at	71.1191	83.4541	61.1407	82.991	49.0319	55.9329	4.08631	53.0718	44.9847	72.9229	153.655	21.6173	152.131	135.004	49.0319	0	0	0	0	0	72.9229	0	0	0	0	0	-23.891	0	57.8735	1392.64
23345	1439031_at	Jph4	junctophilin 4	NM_001003829 /// NM_177049		1	0.405706	0.1	0.765327	0.567758	0.0154625	8.27289	9.34164	0.476733	-1.06875	-2.09761	Less than 0		1439031_at	292.311	419.756	109.06	244.332	173.704	256.245	77.5292	364.267	91.9157	163.884	447.689	541.826	500.299	529.152	109.06	0	0	0	0	0	256.245	1	0	0	0	0	-147.185	0.1	219.3	49556.4
39747	1455444_at	Gabra2	gamma-aminobutyric acid (GABA) A receptor, subunit alpha 2	NM_008066		0.89391	0.297714	0.1	0.978188	0.567453	0.031411	9.53535	10.4567	0.528009	-0.921365	-1.89391	Less than 0		1455444_at	810.536	837.753	149.559	450.359	448.945	638.308	387.609	850.804	360.906	592.186	944.06	947.803	943.532	949.357	387.609	0	0	0	0	0	638.308	1	0	0	0	0	-250.699	0.1	552.697	146859
41219	1456916_at	Nsd1	Nuclear receptor-binding SET-domain protein 1	NM_008739		0.79426	0.174317	0.3	1	0.567144	0.0240682	4.55908	5.40247	0.557332	-0.843392	-1.79426	Less than 0		1456916_at	22.6689	22.803	23.142	28.8879	30.024	32.9232	1.54455	20.2373	24.9929	33.9818	25.2192	28.786	25.4269	37.0415	23.142	1	0	0	1	0	28.8879	0	0	1	0	0	-5.74588	0.3	24.1205	132.939
24460	1440146_at	Vps13a	vacuolar protein sorting 13A (yeast)	NM_173028		0.82349	0.244317	0.2	1	0.566952	0.0367194	4.98865	5.85535	0.5484	-0.866701	-1.82349	Less than 0		1440146_at	23.8084	25.2715	26.2585	27.2255	28.2937	29.2221	0.811088	21.1543	14.4629	36.0319	41.4586	42.0488	39.2559	33.7173	23.8084	0	0	0	1	0	27.2255	0	0	1	0	0	-3.41712	0.2	23.254	204.945
15720	1431406_at	Agxt2l1	alanine-glyoxylate aminotransferase 2-like 1	NM_001163587 /// NM_027907		1	0.25901	0.1	0.907947	0.566739	0.0133965	5.00421	6.35626	0.391734	-1.35205	-2.55275	Less than 0		1431406_at	44.1577	43.4888	26.6715	32.5835	23.5718	74.5679	0.341502	28.3855	12.5462	25.1589	10.7877	14.7554	15.8608	17.8897	23.5718	0	0	0	0	0	32.5835	1	0	0	0	0	-9.01174	0.1	31.1473	938.886
39819	1455516_at	Csrnp3	cysteine-serine-rich nuclear protein 3	NM_153409 /// NM_178634		0.82965	0.334531	0.1	1	0.566045	0.0369939	8.28517	9.15673	0.546553	-0.871567	-1.82965	Less than 0		1455516_at	267.348	269.6	190.436	244.707	295.328	396.055	54.8976	256.464	156.638	306.111	447.573	377.074	386.175	384.902	190.436	0	0	0	0	0	269.6	0	0	1	0	0	-79.164	0.1	243.758	25835.7
21943	1437629_at	Arhgef19	Rho guanine nucleotide exchange factor (GEF) 19	NM_172520		0.49366	0.234884	0.9	0.63408	0.565656	0.0207247	6.31942	5.74056	1.49366	0.578854	1.49366	Greater than 0		1437629_at	22.7072	10.7488	17.7334	16.2203	9.90445	18.9062	35.4149	10.0432	20.2047	14.9632	12.0045	14.3541	10.0849	17.1262	20.2047	1	1	1	1	1	14.9632	1	1	0	1	1	5.24158	0.9	17.6846	123.082
37184	1452881_at	Gins2	GINS complex subunit 2 (Psf2 homolog)	NM_178856		0.51307	0.0491235	0.7	1	0.565548	0.0277037	7.80898	7.2115	1.51307	0.59748	1.51307	Greater than 0		1452881_at	21.8504	26.5206	42.8445	44.15	21.603	27.7177	46.1816	35.8782	43.0276	18.7334	8.6116	8.91438	13.1669	15.0741	42.8445	1	0	1	1	1	27.7177	0	1	0	1	1	15.1269	0.7	32.8507	50.6576
42122	1457819_at	Scn9a	sodium channel, voltage-gated, type IX, alpha	NM_018852		0.86958	0.391421	0	1	0.56525	0.0205369	6.90444	7.80716	0.534879	-0.902716	-1.86958	Less than 0		1457819_at	101.112	143.113	30.3893	35.3112	60.5352	120.887	16.5986	89.4368	35.0935	133.2	108.006	63.981	102.734	93.8442	35.0935	0	0	0	0	0	120.887	0	0	0	0	0	-85.7939	0	76.5677	7740.67
2870	1418531_at	Oosp1	oocyte secreted protein 1	NM_133353		0.45304	0.307297	1	0.500555	0.565223	0.0454805	4.27641	3.73733	1.45304	0.539079	1.45304	Greater than 0		1418531_at	15.9787	5.09211	9.88354	5.25047	7.1109	7.23107	7.45628	5.03643	5.22365	5.01225	4.58656	2.77351	3.2006	4.07143	7.45628	1	1	1	1	1	5.09211	1	1	1	1	1	2.36416	1	7.32754	32.5107
45008	1460708_s_at	Cdc42	cell division cycle 42 homolog (S. cerevisiae)	NM_009861		0.11632	0.423452	0.9	0.820356	0.565032	0.0315454	12.1594	12.0007	1.11632	0.158746	1.11632	Greater than 0		1460708_s_at	2198.83	1963.62	2730.99	2308.1	2554.76	2321.84	3578.79	2537.05	3334.79	1766.06	1566.08	1412.72	1415.92	1397.31	2730.99	1	1	1	1	1	2308.1	0	1	1	1	1	422.889	0.9	2529.48	1.22604e+06
4296	1419969_at	C77370	Expressed sequence C77370	NM_001077354		1	0.258349	0	1	0.564587	0.0235004	6.66327	7.823	0.447598	-1.15972	-2.23415	Less than 0		1419969_at	87.6902	99.1379	23.2211	35.5468	78.5393	116.888	0.724061	98.4819	22.9498	54.5664	144.791	161.75	179.366	182.672	23.2211	0	0	0	0	0	98.4819	0	0	0	0	0	-75.2608	0	61.7746	3667.11
9650	1425336_x_at	H2-K1	histocompatibility 2, K1, K region	NM_001001892		0.4652	0.253247	0.9	0.639151	0.564399	0.00358921	10.5863	10.0352	1.4652	0.551094	1.4652	Greater than 0		1425336_x_at	615.688	365.898	1064.29	799.314	466.233	415.586	541.462	320.338	874.445	504.367	173.964	132.335	144.095	174.038	615.688	1	0	1	1	1	415.586	1	1	1	1	1	200.103	0.9	596.762	133777
12745	1428431_at	Zcchc24	zinc finger, CCHC domain containing 24	NM_001101433		0.2417	0.292436	1	0.723032	0.564292	0.0372949	11.8194	11.5071	1.2417	0.312316	1.2417	Greater than 0		1428431_at	902.255	815.834	1109.75	850.862	1034.18	872.325	2304.38	969.782	1393.78	930.127	796.228	672.918	699.034	750.926	1109.75	1	1	1	1	1	872.325	1	1	1	1	1	237.429	1	1118.33	531497
23132	1438818_at	Nmd3	NMD3 homolog (S. cerevisiae)	NM_133787		0.75398	0.202915	0.3	1	0.564224	0.0235171	5.73991	6.55054	0.570131	-0.810634	-1.75398	Less than 0		1438818_at	52.1664	48.0494	40.3854	30.2038	61.1357	81.7737	0.0993508	46.478	30.422	85.1511	70.6321	90.8309	88.0243	78.5628	40.3854	0	1	0	0	0	48.0494	1	0	1	0	0	-7.66402	0.3	47.5865	1154.49
21665	1437351_at	Cxxc4	CXXC finger 4	NM_001004367		0.80021	0.455986	0	1	0.564049	0.0444037	9.92153	10.7697	0.555491	-0.848165	-1.80021	Less than 0		1437351_at	481.618	715.815	383.94	491.188	667.794	900.402	155.351	679.005	429.872	693.143	809.91	713.554	791.599	826.529	429.872	0	0	0	0	0	693.143	0	0	0	0	0	-263.271	0	559.813	185226
19786	1435472_at	Kremen1	kringle containing transmembrane protein 1	NM_032396		0.25021	0.353084	1	0.652834	0.564032	0.00672731	7.74355	7.42137	1.25021	0.322175	1.25021	Greater than 0		1435472_at	180.465	75.4838	105.159	90.4287	88.6022	83.2812	104.788	75.8259	91.1926	60.732	53.6197	67.2972	65.2038	64.3814	104.788	1	1	1	1	1	75.8259	1	1	1	1	1	28.9618	1	95.5958	3402.37
32618	1448310_at	Ick	intestinal cell kinase	NM_001163780 /// NM_019987		0.32181	0.313609	0.9	0.719756	0.563794	0.0431817	7.37145	6.96893	1.32181	0.402518	1.32181	Greater than 0		1448310_at	71.3658	33.6026	68.4357	57.4168	40.1367	28.4121	37.9699	35.579	50.7926	30.4691	23.8213	33.5603	37.2197	36.5352	50.7926	1	0	1	1	1	33.6026	1	1	1	1	1	17.1901	0.9	45.418	692.577
9446	1425132_at	Neto1	neuropilin (NRP) and tolloid (TLL)-like 1	NM_144946		1	0.155059	0.1	1	0.563765	0.048768	7.01685	8.40073	0.383188	-1.38388	-2.60968	Less than 0		1425132_at	213.982	172.948	26.1071	78.026	79.781	142.177	17.8964	129.867	70.8165	118.601	200.83	204.039	237.199	220.843	70.8165	0	0	0	0	0	129.867	1	0	0	0	0	-59.0503	0.1	105.02	5430.57
17064	1432750_at	Zfp711	zinc finger protein 711	NM_177747		0.86382	0.190907	0.2	1	0.563682	0.030952	6.6513	7.54956	0.536533	-0.89826	-1.86382	Less than 0		1432750_at	94.6817	89.0622	23.1984	65.2448	100.091	93.6914	35.9998	61.2194	44.0196	119.211	145.746	125.504	154.059	119.241	44.0196	0	0	0	0	0	89.0622	1	0	1	0	0	-45.0426	0.2	72.642	1701.43
11812	1427498_a_at	Spag5	sperm associated antigen 5	NM_017407		0.39766	0.458058	1	0.398981	0.563675	0.0402559	6.60245	6.11943	1.39766	0.483011	1.39766	Greater than 0		1427498_a_at	29.6489	13.357	26.1249	20.8296	22.622	19.9288	21.536	18.7125	39.5362	20.7763	13.3535	17.7143	11.1108	12.2788	26.1249	1	1	1	1	1	19.9288	1	1	1	1	1	6.1962	1	23.3072	210.35
24830	1440516_at	Slitrk4	SLIT and NTRK-like family, member 4	NM_178740		0.83594	0.317873	0.1	1	0.563453	0.0392719	7.39496	8.27148	0.544679	-0.876521	-1.83594	Less than 0		1440516_at	214.651	168.462	46.0526	137.031	125.496	178.482	66.9603	202.51	111.483	178.342	306.997	329.787	354.359	292.023	111.483	0	0	0	0	0	178.342	1	0	0	0	0	-66.8583	0.1	142.947	9010.97
42689	1458386_at	C030009J22Rik	RIKEN cDNA C030009J22 gene	---		1	0.152977	0.1	1	0.563244	0.00284458	6.92079	8.56088	0.320837	-1.64009	-3.11685	Less than 0		1458386_at	249.326	830.857	17.1041	95.8344	83.5877	163.698	23.6303	159.908	49.5476	69.3993	277.756	298.062	300.74	301.561	49.5476	0	0	0	0	0	159.908	1	0	0	0	0	-110.36	0.1	174.289	80371.3
24081	1439767_at	Dlgap2	discs, large (Drosophila) homolog-associated protein 2	NM_001145965 /// NM_172910		0.96268	0.189102	0.1	1	0.562946	0.0194246	5.02466	5.99748	0.509508	-0.972823	-1.96268	Less than 0		1439767_at	46.3054	54.4685	0.26139	19.4867	18.8885	31.1662	0.368359	20.6415	13.8961	26.1581	41.0468	75.145	70.5386	71.1484	13.8961	0	0	0	0	0	26.1581	1	0	0	0	0	-12.262	0.1	23.1641	521.303
6945	1422631_at	Ahr	aryl-hydrocarbon receptor	NM_013464		0.26995	0.232641	0.9	0.847206	0.562449	0.00246142	7.72139	7.37662	1.26995	0.344766	1.26995	Greater than 0		1422631_at	161.167	81.5625	107.055	69.7331	83.5401	92.0815	94.4737	104.628	85.6272	51.8181	96.5971	147.36	101.611	98.6233	94.4737	1	1	1	0	1	81.5625	1	1	1	1	1	12.9112	0.9	93.1686	1743.46
20232	1435918_at	Fam107a	family with sequence similarity 107, member A	NM_183187		0.92208	0.521099	0	0.805151	0.562083	0.0200369	6.474	7.41667	0.520269	-0.94267	-1.92208	Less than 0		1435918_at	63.3197	67.0379	47.6338	85.5094	34.4244	49.4293	21.6104	84.4838	47.4946	70.2437	52.802	51.1043	48.9658	51.8551	47.4946	0	0	0	0	0	70.2437	0	0	0	0	0	-22.7491	0	57.1187	2022.69
7280	1422966_a_at	Tfrc	transferrin receptor	NM_011638		1	0.147138	0.1	1	0.561784	0.0252408	5.91147	6.97748	0.477639	-1.06601	-2.09363	Less than 0		1422966_a_at	65.4572	74.1679	39.8355	54.3495	105.651	118.69	8.48706	64.3304	51.0316	72.8052	87.1007	92.0253	90.0608	73.2442	51.0316	0	0	0	0	0	72.8052	0	0	1	0	0	-21.7735	0.1	65.4806	1296.87
40586	1456283_at	Neto1	neuropilin (NRP) and tolloid (TLL)-like 1	NM_144946		1	0.273673	0.1	0.872545	0.561555	0.0274177	7.45692	8.61592	0.447823	-1.159	-2.23303	Less than 0		1456283_at	271.057	274.262	35.4889	145.554	92.2038	231.701	51.2542	226.459	101.645	117.588	339.165	363.329	358.488	356.086	92.2038	0	0	0	0	0	226.459	1	0	0	0	0	-134.256	0.1	154.721	19706.2
28134	1443820_x_at	Elovl1	elongation of very long chain fatty acids (FEN1/Elo2, SUR4/Elo3, yeast)-like 1	NM_001039175 /// NM_001039176 /// NM_019422		0.49557	0.459656	1	0.290223	0.561362	0.0441823	9.0032	8.42251	1.49557	0.580692	1.49557	Greater than 0		1443820_x_at	183.362	155.631	291.231	133.768	218.386	136.799	319.976	133.048	399.435	261.103	180.638	128.967	131.88	135.897	291.231	1	1	1	1	1	136.799	1	1	1	1	1	154.433	1	223.274	35051.4
26549	1442235_at	Plagl2	Pleiomorphic adenoma gene-like 2	NM_018807		0.79689	0.347216	0.1	1	0.561026	0.0110915	5.62715	6.47264	0.556519	-0.845498	-1.79689	Less than 0		1442235_at	45.0862	43.938	22.4009	37.05	27.7563	53.7683	4.69277	30.7179	13.2412	31.3039	30.301	25.0056	30.6249	39.6122	22.4009	0	0	0	0	0	37.05	1	0	0	0	0	-14.6491	0.1	30.9955	698.909
18383	1434069_at	Prex1	phosphatidylinositol-3,4,5-trisphosphate-dependent Rac exchange factor 1	NM_177782		0.15128	0.266577	0.9	0.925089	0.560737	0.030624	11.4142	11.211	1.15128	0.203236	1.15128	Greater than 0		1434069_at	994.871	859.636	1079.9	957.065	945.648	740.532	1325.64	980.395	769.892	549.832	709.586	703.814	746.41	735.334	994.871	1	1	1	1	1	859.636	1	1	1	1	0	135.235	0.9	920.341	105778
20307	1435993_at	Zkscan4	zinc finger with KRAB and SCAN domains 4	NM_001039115		0.84996	0.318751	0.1	0.974049	0.56069	0.0191821	5.60304	6.49054	0.540551	-0.887498	-1.84996	Less than 0		1435993_at	47.3954	42.497	36.0007	44.7419	32.0627	46.2659	4.57837	38.7323	19.9715	39.8433	42.3563	47.0509	40.2646	41.4457	32.0627	0	0	0	0	0	42.497	1	0	0	0	0	-10.4344	0.1	35.2089	519.433
21234	1436920_at	Pcdh17	protocadherin 17	NM_001013753		0.80491	0.337676	0.1	1	0.560647	0.00545715	8.45781	9.30974	0.554044	-0.851928	-1.80491	Less than 0		1436920_at	297.44	384.959	107.911	139.535	228.769	422.742	95.6397	242.166	196.386	426.375	388.496	333.355	408.587	403.041	196.386	0	1	0	0	0	384.959	0	0	0	0	0	-188.573	0.1	254.192	47559.1
18840	1434526_at	Ephx4	epoxide hydrolase 4	NM_001001804		0.91504	0.499335	0.1	0.728145	0.56063	0.00818904	7.46357	8.40094	0.522183	-0.937371	-1.91504	Less than 0		1434526_at	135.215	122.886	65.1566	150.375	72.9094	115.599	42.8373	149.093	72.4521	103.946	162.485	257.919	196.43	240.515	72.4521	0	0	0	0	0	122.886	1	0	0	0	0	-50.4336	0.1	103.047	6417.54
16465	1432151_at	Ola1	Obg-like ATPase 1	NM_025942 /// NM_030091		0.48687	0.75427	0	1	0.560285	0.0144073	5.68206	6.25434	0.672553	-0.57228	-1.48687	Less than 0		1432151_at	16.5565	31.8479	18.8267	39.1639	20.254	34.8466	7.37296	35.9507	28.063	37.1068	23.7187	26.3655	34.8794	42.9823	18.8267	0	0	0	0	0	35.9507	0	0	0	0	0	-17.124	0	26.9989	771.634
40297	1455994_x_at	Elovl1	elongation of very long chain fatty acids (FEN1/Elo2, SUR4/Elo3, yeast)-like 1	NM_001039175 /// NM_001039176 /// NM_019422		0.52263	0.418519	1	0.297204	0.559588	0.0101596	10.2947	9.68815	1.52263	0.606568	1.52263	Greater than 0		1455994_x_at	386.593	299.016	504.356	351.334	368.018	306.353	587.352	267.387	711.007	463.231	291.55	257.807	301.661	302.937	504.356	1	1	1	1	1	306.353	1	1	1	1	1	198.003	1	424.465	75691
8770	1424456_at	Pvrl2	poliovirus receptor-related 2	NM_001159724 /// NM_008990		0.33782	0.38758	0.9	0.612417	0.559454	0.00527617	6.7761	6.35621	1.33782	0.419884	1.33782	Greater than 0		1424456_at	36.8359	31.2285	41.6478	35.0212	26.7992	27.017	41.9909	32.2563	43.6804	26.3206	24.2148	24.7268	18.9523	24.2388	41.6478	1	1	1	1	1	31.2285	1	1	0	1	1	10.4193	0.9	34.2798	152.964
35702	1451399_at	Pnkd	paroxysmal nonkinesiogenic dyskinesia	NM_001039509 /// NM_019999 /// NM_025580		0.22054	0.390464	1	0.626391	0.559349	0.0458658	8.70893	8.42141	1.22054	0.287517	1.22054	Greater than 0		1451399_at	149.837	120.951	162.775	144.251	118.461	113.902	230.511	98.4441	153.518	112.069	153.036	142.585	146.843	157.209	153.518	1	1	1	1	1	113.902	1	1	1	1	1	39.6155	1	140.472	5084.28
5252	1420938_at	Hs6st2	heparan sulfate 6-O-sulfotransferase 2	NM_001077202 /// NM_015819		0.81489	0.219914	0.2	1	0.558701	0.042602	6.14352	7.00341	0.550997	-0.859885	-1.81489	Less than 0		1420938_at	55.847	59.7885	12.3817	18.8569	36.4313	52.4894	12.4593	40.4434	34.8429	72.6513	77.6402	54.6845	87.0636	76.5993	34.8429	0	1	0	0	0	52.4894	1	0	0	0	0	-17.6465	0.2	39.6192	851.325
39431	1455128_x_at	Tnrc6a	trinucleotide repeat containing 6a	NM_144925		0.76941	0.264421	0.2	1	0.558458	0.0350734	6.6773	7.50057	0.565159	-0.823272	-1.76941	Less than 0		1455128_x_at	73.6949	95.9657	47.9605	59.9382	74.2773	91.446	42.9291	55.3853	65.195	134.266	83.0224	79.893	96.8294	130.325	65.195	0	1	0	1	0	91.446	0	0	0	0	0	-26.2511	0.2	74.1058	1767.42
21470	1437156_at	Necab1	N-terminal EF-hand calcium binding protein 1	NM_178617		1	0.197868	0.1	0.935	0.558217	0.0258668	6.22723	7.75773	0.346156	-1.5305	-2.88887	Less than 0		1437156_at	139.06	335.754	38.7131	176.89	62.5425	62.6128	10.4996	68.0901	19.1753	44.1102	90.6392	181.853	72.8295	174.46	38.7131	0	0	0	0	0	68.0901	1	0	0	0	0	-29.377	0.1	95.7447	17427.9
27457	1443143_at	Flrt1	fibronectin leucine rich transmembrane protein 1	NM_201411		1	0.233325	0.1	0.899408	0.558183	0.0461395	7.61986	9.02537	0.377487	-1.4055	-2.6491	Less than 0		1443143_at	327.447	443.275	117.871	304.812	107.609	227.968	4.94374	146.712	84.6086	131.327	539.688	521.964	289.393	216.046	107.609	0	0	0	0	0	227.968	1	0	0	0	0	-120.359	0.1	189.657	37407.3
37164	1452861_at	2010300C02Rik	RIKEN cDNA 2010300C02 gene	NM_028096		1	0.130783	0.1	1	0.557696	0.0415242	7.56874	8.93436	0.388066	-1.36563	-2.57688	Less than 0		1452861_at	328.778	327.793	32.0528	156.645	86.2773	128.975	29.8078	226.772	33.5838	69.3999	253.395	338.499	374.707	361.381	33.5838	0	0	0	0	0	156.645	1	0	0	0	0	-123.061	0.1	142.008	15926.9
30160	1445846_at	Gabrg3	gamma-aminobutyric acid (GABA) A receptor, subunit gamma 3	NM_008074		0.70815	0.521227	0	1	0.557344	0.00696858	5.18071	5.95314	0.58543	-0.772431	-1.70815	Less than 0		1445846_at	29.9766	35.3818	13.1175	24.5837	15.0227	46.929	1.58533	23.6862	15.997	37.5428	31.5808	31.3259	40.1046	37.0475	15.0227	0	0	0	0	0	35.3818	0	0	0	0	0	-20.3591	0	24.3823	854.227
23417	1439103_at	Cdc73	cell division cycle 73, Paf1/RNA polymerase II complex component, homolog (S. cerevisia	NM_145991		0.72127	0.507504	0	1	0.557193	0.0106587	5.91899	6.70247	0.580967	-0.783472	-1.72127	Less than 0		1439103_at	35.6653	32.1356	26.2024	39.4446	36.7114	58.4159	12.0121	44.9548	17.9054	46.9889	52.5559	70.0362	53.6275	54.2368	26.2024	0	0	0	0	0	44.9548	0	0	0	0	0	-18.7525	0	35.0436	873.168
28751	1444437_at	Usp34	ubiquitin specific peptidase 34	NM_001190401		0.56634	0.836621	0	0.825625	0.557146	0.00964859	9.51503	10.1624	0.638432	-0.647396	-1.56634	Less than 0		1444437_at	388.825	486.996	317.887	468.159	370.167	596.905	301.295	586.219	310.225	565.583	579.646	542.154	499.682	483.524	317.887	0	0	0	0	0	565.583	0	0	0	0	0	-247.696	0	439.226	103117
9938	1425624_at	Epm2aip1	EPM2A (laforin) interacting protein 1	NM_175266		0.97109	0.16733	0.1	0.987694	0.556528	0.00957996	5.71464	6.69364	0.507334	-0.978993	-1.97109	Less than 0		1425624_at	74.5274	62.5486	28.9062	47.5098	35.7034	54.1637	9.88943	41.0191	33.1949	47.6985	57.7889	71.6595	81.1195	70.8817	33.1949	0	0	0	0	0	47.6985	1	0	0	0	0	-14.5035	0.1	43.5161	500.106
20357	1436043_at	Scn7a	sodium channel, voltage-gated, type VII, alpha	NM_009135		0.71641	0.50933	0	1	0.556435	0.00832981	3.89205	4.67145	0.582611	-0.779396	-1.71641	Less than 0		1436043_at	13.3129	9.77287	8.67674	12.1544	8.44836	15.453	4.58252	18.4317	7.09228	18.3149	24.1649	13.6984	17.7946	10.0941	8.44836	0	0	0	0	0	15.453	0	0	0	0	0	-7.00467	0	11.624	102.49
14507	1430193_at	Casc5	cancer susceptibility candidate 5	NM_029617		0.13487	0.188782	0.9	1	0.555913	0.0409529	4.61847	4.43595	1.13487	0.182522	1.13487	Greater than 0		1430193_at	21.4664	8.59428	16.7889	15.623	11.5557	14.7171	8.30585	10.9335	18.7355	7.0447	4.03202	8.55844	4.23554	3.12998	16.7889	1	1	1	1	1	10.9335	1	1	1	0	1	5.85538	0.9	13.3765	39.7595
20141	1435827_at	4933404O12Rik	RIKEN cDNA 4933404O12 gene	NR_015555		0.64085	0.582471	0	1	0.55583	0.0142899	7.1613	7.87574	0.60944	-0.714443	-1.64085	Less than 0		1435827_at	84.6606	127.576	62.8512	86.5093	63.045	89.9462	17.2534	108.107	47.1462	90.0237	158.602	192.148	159.234	155.845	62.8512	0	0	0	0	0	90.0237	0	0	0	0	0	-27.1725	0	77.7118	5162.23
34336	1450033_a_at	Stat1	signal transducer and activator of transcription 1	NM_009283		0.30499	0.117376	0.8	1	0.555591	0.0279969	7.44517	7.06114	1.30499	0.384034	1.30499	Greater than 0		1450033_a_at	94.5778	52.952	123.328	121.411	75.6099	73.4962	45.0097	53.6191	103.98	40.2937	35.0952	28.069	32.7612	37.9349	94.5778	1	0	1	1	1	53.6191	1	1	1	0	1	40.9588	0.8	78.4277	1014.71
4051	1419712_at	Il3ra	interleukin 3 receptor, alpha chain	NM_008369		0.48101	0.201399	0.7	0.83988	0.555572	0.0282986	6.85676	6.29018	1.48101	0.566581	1.48101	Greater than 0		1419712_at	31.3843	22.073	40.2025	26.9967	27.473	33.41	26.1893	33.3564	56.6613	22.2937	15.9531	15.1086	10.2723	11.3772	31.3843	1	1	0	0	1	26.9967	1	1	1	0	1	4.38759	0.7	32.004	191.675
40004	1455701_at	Arhgap33	Rho GTPase activating protein 33	NM_178252		0.98115	0.20806	0.1	0.929318	0.554632	0.0327751	7.87315	8.85949	0.504757	-0.986339	-1.98115	Less than 0		1455701_at	250.337	271.265	76.0207	131.99	114.479	127.58	41.3175	272.19	70.1606	120.582	294.34	402.778	287.534	354.374	76.0207	0	0	0	0	0	131.99	1	0	0	0	0	-55.9692	0.1	147.592	13785.7
6303	1421989_s_at	Papss2	3'-phosphoadenosine 5'-phosphosulfate synthase 2	NM_011864		0.79425	0.324158	0.1	1	0.554602	0.0202497	6.86005	7.70343	0.557335	-0.843383	-1.79425	Less than 0		1421989_s_at	106.2	118.758	27.8438	38.6836	69.5319	106.17	48.8322	164.115	46.4145	107.345	145.969	133.847	132.456	128.807	48.8322	0	1	0	0	0	107.345	0	0	0	0	0	-58.5125	0.1	83.3894	5581.37
11126	1426812_a_at	Fam129b	family with sequence similarity 129, member B	NM_146119		0.40914	0.490915	1	0.317346	0.55435	0.00201978	9.05756	8.56275	1.40914	0.494814	1.40914	Greater than 0		1426812_a_at	113.362	109.413	169.111	115.582	128.99	88.1597	124.732	83.7573	170.548	117.507	74.5854	82.4392	69.7931	68.8606	128.99	1	1	1	1	1	109.413	1	1	1	1	1	19.5771	1	122.116	3698.88
14411	1430097_at	8430436C05Rik	RIKEN cDNA 8430436C05 gene	---		0.65847	0.258799	0.3	1	0.554317	0.00933728	5.48235	6.21221	0.602964	-0.729857	-1.65847	Less than 0		1430097_at	49.8712	45.7602	21.7449	29.7477	30.6324	53.2336	0.147808	27.5771	30.2117	73.2541	31.7773	48.0828	48.3014	49.5178	30.2117	0	1	0	1	0	45.7602	1	0	0	0	0	-15.5485	0.3	36.2181	940.215
16065	1431751_a_at	Mpped2	metallophosphoesterase domain containing 2	NM_001143683 /// NM_029837		0.96148	0.155453	0.1	1	0.554233	0.00284351	6.61529	7.58723	0.50982	-0.97194	-1.96148	Less than 0		1431751_a_at	107.672	111.331	21.6146	47.0013	58.6962	95.7525	7.02401	47.6142	41.8337	66.8799	102.665	119.415	130.469	83.402	41.8337	0	0	0	0	0	66.8799	1	0	0	0	0	-25.0462	0.1	60.542	1735.5
5909	1421595_at	Fam184b	family with sequence similarity 184, member B	NM_021416		1	0.116134	0.1	1	0.554033	0.025585	4.82099	6.2289	0.376857	-1.40791	-2.65353	Less than 0		1421595_at	70.5146	104.537	16.5459	20.8303	22.1479	26.3088	5.83588	47.635	7.01624	23.8128	79.3001	104.274	89.4494	98.9432	16.5459	0	0	0	0	0	26.3088	1	0	0	0	0	-9.76293	0.1	34.5184	1021.37
8714	1424400_a_at	Aldh1l1 /// LOC100047937	aldehyde dehydrogenase 1 family, member L1 /// 10-formyltetrahydrofolate dehydrogenase-	NM_027406 /// XM_001479188 /// XM_003086541		0.21708	0.351116	1	0.647461	0.553914	0.0076898	10.9947	10.7113	1.21708	0.283426	1.21708	Greater than 0		1424400_a_at	764.769	625.138	702.547	615.053	714.281	638.482	1220.61	640.045	711.022	532.976	358.888	351.864	300.836	322.137	714.281	1	1	1	1	1	625.138	1	1	1	1	1	89.1433	1	716.492	112685
8451	1424137_at	Gprin1	G protein-regulated inducer of neurite outgrowth 1	NM_012014		0.64533	0.568643	0	1	0.553493	0.0218672	6.80602	7.52439	0.607782	-0.718374	-1.64533	Less than 0		1424137_at	51.1601	60.7607	23.1125	57.477	31.1382	48.8829	40.893	80.942	6.71984	56.2025	107.165	101.688	115.962	115.261	31.1382	0	0	0	0	0	57.477	0	0	0	0	0	-26.3388	0	45.7289	2287.4
23926	1439612_at	Cacna1b	calcium channel, voltage-dependent, N type, alpha 1B subunit	NM_001042528 /// NM_007579		0.67517	0.538038	0	1	0.553302	0.0437971	8.16166	8.90597	0.596953	-0.74431	-1.67517	Less than 0		1439612_at	114.831	187.422	94.2702	119.641	106.116	150.462	24.4054	115.181	79.0934	172.981	154.208	209.394	175.95	202.279	94.2702	0	0	0	0	0	150.462	0	0	0	0	0	-56.1922	0	116.44	10691
25157	1440843_at	A230051N06Rik	RIKEN cDNA A230051N06 gene	XM_001480286		0.91141	0.305076	0.1	0.895799	0.553071	0.0353199	7.52806	8.4627	0.523173	-0.934639	-1.91141	Less than 0		1440843_at	111.483	86.5661	46.7453	79.9	66.3115	167.713	8.0811	130.965	22.5223	48.8792	85.4268	115.395	83.4566	70.5795	46.7453	0	0	0	0	0	86.5661	1	0	0	0	0	-39.8208	0.1	76.9167	6701.94
18636	1434322_at	Micall2	MICAL-like 2	NM_174850		0.3552	0.178635	0.8	0.877428	0.552816	0.0453359	7.38061	6.9421	1.3552	0.438508	1.3552	Greater than 0		1434322_at	45.0956	38.4737	92.653	63.7031	63.1302	41.0409	30.3061	48.8478	76.3833	35.3928	24.4011	23.4219	17.2869	23.4571	63.1302	1	0	1	1	1	41.0409	1	1	1	0	1	22.0893	0.8	53.5027	641.76
40373	1456070_at	Ptprg	protein tyrosine phosphatase, receptor type, G	NM_008981		0.95285	0.394267	0	0.863897	0.552753	0.0274285	8.32215	9.28773	0.512073	-0.965579	-1.95285	Less than 0		1456070_at	226.624	242.413	163.726	288.147	284.252	371.615	56.8253	289.174	116.149	209.191	385.878	333.395	332.03	246.51	163.726	0	0	0	0	0	288.147	0	0	0	0	0	-124.421	0	224.812	30576.8
11418	1427104_at	Zfp612	zinc finger protein 612	NM_175480		0.77041	0.240407	0.2	1	0.552704	0.0294675	9.18079	10.0049	0.564841	-0.824083	-1.77041	Less than 0		1427104_at	232.626	346.205	205.894	220.91	363.367	390.881	77.7198	331.211	337.822	744.584	436.218	370.222	441.05	500.38	232.626	0	1	0	0	0	346.205	0	0	1	0	0	-113.579	0.2	325.122	66644.8
20798	1436484_at	C030019I05Rik	RIKEN cDNA C030019I05 gene	NM_177075		1	0.109664	0.1	1	0.552416	0.017153	6.14726	7.93715	0.289194	-1.78989	-3.45789	Less than 0		1436484_at	202.479	228.681	11.3521	37.6934	37.4786	165.555	6.28636	56.721	23.1431	54.0262	127.752	92.0644	143.977	116.356	23.1431	0	0	0	0	0	56.721	1	0	0	0	0	-33.578	0.1	82.3416	6861.14
32102	1447788_s_at	Tspyl3	TSPY-like 3	NM_198617		0.65797	0.451079	0.1	1	0.552262	0.0115944	9.27633	10.0057	0.603147	-0.729418	-1.65797	Less than 0		1447788_s_at	452.138	496.258	178.676	277.682	322.168	600.389	337.284	535.417	257.54	584.4	592.469	587.111	591.597	634.631	322.168	0	1	0	0	0	535.417	0	0	0	0	0	-213.249	0.1	404.195	89555.8
37625	1453322_at	Wdr33	WD repeat domain 33	NM_001170966 /// NM_001170967 /// NM_001170970 /// NM_028866		0.86271	0.245052	0.1	1	0.55194	0.024736	6.08647	6.98387	0.536853	-0.897401	-1.86271	Less than 0		1453322_at	58.8308	64.0388	33.8923	51.3248	29.6664	61.2001	1.28954	48.6725	72.4202	79.715	48.7933	68.9876	58.8271	66.9406	33.8923	0	0	0	0	0	61.2001	0	0	0	0	1	-27.3078	0.1	50.105	1184.87
30779	1446465_at	Atp6v1b2	ATPase, H+ transporting, lysosomal V1 subunit B2	NM_007509		0.85144	0.154913	0.2	1	0.551588	0.0147848	5.80786	6.69651	0.540121	-0.888645	-1.85144	Less than 0		1446465_at	57.7139	52.1448	20.1364	43.7651	41.8577	53.9279	6.18893	27.8821	48.1693	64.4891	36.3048	47.4604	55.2611	51.3952	41.8577	0	0	0	1	0	52.1448	1	0	0	0	0	-10.2872	0.2	41.6275	464.343
24574	1440260_at	Ccdc58	coiled-coil domain containing 58	NM_001159421 /// NM_001159422 /// NM_198645		0.50014	0.106072	0.6	1	0.551553	0.0338053	5.28679	5.87189	0.666603	-0.585101	-1.50014	Less than 0		1440260_at	23.2216	16.4755	18.9978	31.2126	22.1861	21.2861	5.29037	20.4821	31.0656	41.358	15.7439	20.9671	23.3673	22.8778	22.1861	1	0	1	1	0	21.2861	1	0	1	0	1	0.89999	0.6	23.1576	90.3177
7311	1422997_s_at	Acot1 /// Acot2	acyl-CoA thioesterase 1 /// acyl-CoA thioesterase 2	NM_012006 /// NM_134188		0.36363	0.142919	0.8	0.898771	0.55133	0.0428676	7.05705	6.6096	1.36363	0.447448	1.36363	Greater than 0		1422997_s_at	49.9835	42.9659	68.132	67.4437	33.8729	45.9713	74.7896	43.5793	60.764	35.7574	30.4048	40.181	27.6701	31.0476	60.764	1	0	1	1	1	43.5793	1	1	0	1	1	17.1847	0.8	52.326	268.574
21021	1436707_x_at	Ncaph	non-SMC condensin I complex, subunit H	NM_144818		0.30537	0.146215	0.8	0.953564	0.551287	0.00251955	5.87369	5.48924	1.30537	0.384456	1.30537	Greater than 0		1436707_x_at	36.5979	16.0281	28.1331	32.9393	17.5235	17.4746	27.4901	31.1551	32.4109	15.0211	7.58098	10.5284	5.84445	6.98656	28.1331	1	0	1	0	1	17.4746	1	1	1	1	1	10.6585	0.8	25.4774	87.2452
15828	1431514_at	5730453C05Rik	RIKEN cDNA 5730453C05 gene	---		0.6453	0.159576	0.4	1	0.551219	0.0488724	5.43524	6.15359	0.607791	-0.718352	-1.6453	Less than 0		1431514_at	28.8298	27.9844	14.2543	24.2863	21.0357	19.3769	4.97914	18.7721	24.63	35.1556	33.4582	41.973	30.8976	44.1955	21.0357	0	0	1	1	0	24.2863	1	0	0	0	1	-3.25068	0.4	21.9304	101.42
136	1415797_at	Ddr1	discoidin domain receptor family, member 1	NM_001198831 /// NM_001198833 /// NM_007584 /// NM_172962		0.42425	0.584938	1	0.194462	0.550913	0.0158188	9.15666	8.64646	1.42425	0.510201	1.42425	Greater than 0		1415797_at	175.791	122.97	232.12	159.114	193.512	141.648	253.038	138.964	207.005	193.159	115.234	113.508	111.834	110.392	207.005	1	1	1	1	1	141.648	1	1	1	1	1	65.3561	1	181.732	9339.82
1361	1417022_at	Slc7a3	solute carrier family 7 (cationic amino acid transporter, y+ system), member 3	NM_007515		0.83708	0.498148	0.1	0.767471	0.550675	0.0300864	7.97352	8.85093	0.544343	-0.877412	-1.83708	Less than 0		1417022_at	160.95	210.47	117.901	148.964	164.174	304.881	190.52	252.136	118.51	251.53	259.373	260.122	257.851	308.797	160.95	0	1	0	0	0	251.53	0	0	0	0	0	-90.5795	0.1	192.004	17299.4
20880	1436566_at	Rab40b	Rab40b, member RAS oncogene family	NM_139147		1	0.102689	0.1	1	0.550672	0.0040146	6.10863	7.55598	0.366695	-1.44735	-2.72706	Less than 0		1436566_at	241.254	336.45	18.2027	78.6681	46.8947	92.6825	16.8131	113.998	4.35295	35.9883	195.815	237.187	245.166	180.922	18.2027	0	0	0	0	0	92.6825	1	0	0	0	0	-74.4798	0.1	98.5304	10907.8
5159	1420845_at	Mrps2	mitochondrial ribosomal protein S2	NM_001166031 /// NM_080452		0.25013	0.485726	0.9	0.564669	0.550131	0.00542634	6.94115	6.61907	1.25013	0.322082	1.25013	Greater than 0		1420845_at	55.3963	35.6708	43.8649	38.2141	49.7659	24.0319	34.0417	41.4318	55.3952	28.3983	42.1769	30.8955	46.684	41.2962	49.7659	1	1	1	1	1	35.6708	1	1	1	0	1	14.0951	0.9	40.6211	500.09
25023	1440709_at	C130081A10Rik	RIKEN cDNA C130081A10 gene	---		0.5822	0.618278	0	1	0.55012	0.00769486	5.03313	5.69506	0.632032	-0.66193	-1.5822	Less than 0		1440709_at	11.6413	20.9275	12.9334	15.5349	14.6818	19.7365	5.72815	26.2692	15.5128	26.1525	33.2773	30.9093	41.911	41.8753	12.9334	0	0	0	0	0	20.9275	0	0	0	0	0	-7.99415	0	16.9118	231.583
28644	1444330_at	D2Ertd173e	DNA segment, Chr 2, ERATO Doi 173, expressed	---		0.88264	0.117673	0.2	1	0.550078	0.0426968	5.55188	6.46464	0.531169	-0.912758	-1.88264	Less than 0		1444330_at	88.1946	49.6722	10.376	19.7928	23.9258	111.399	3.50617	29.1316	22.8762	52.3523	36.4418	27.2416	51.8349	65.5947	22.8762	0	1	0	0	0	49.6722	1	0	0	0	0	-26.796	0.2	41.1227	1287.52
18249	1433935_at	LOC100504230	hypothetical LOC100504230	XR_105121		0.32368	0.361193	0.9	0.615301	0.550043	0.0346138	9.9634	9.55884	1.32368	0.404555	1.32368	Greater than 0		1433935_at	330.382	258.333	509.571	377.042	357.416	349.995	742.462	321.37	596.227	381.407	90.4559	55.8075	61.432	74.5696	509.571	1	1	1	1	1	349.995	0	1	1	1	1	159.576	0.9	422.421	71895.3
22978	1438664_at	Prkar2b	protein kinase, cAMP dependent regulatory, type II beta	NM_011158		0.93809	0.16057	0.1	1	0.549665	0.047596	9.50416	10.4588	0.515971	-0.954638	-1.93809	Less than 0		1438664_at	895.718	1005.91	104.413	369.401	533.541	665.471	267.136	672.904	284.087	461.315	849.793	791.834	843.129	784.44	284.087	0	0	0	0	0	665.471	1	0	0	0	0	-381.384	0.1	525.99	118833
2441	1418102_at	Hes1	hairy and enhancer of split 1 (Drosophila)	NM_008235		0.20094	0.197694	0.8	1	0.549658	0.034218	7.28637	7.02221	1.20094	0.264161	1.20094	Greater than 0		1418102_at	40.7313	33.7582	37.8636	42.7753	24.5481	29.1217	49.1698	32.797	45.0619	18.8383	27.5535	29.3097	21.8197	26.9874	40.7313	1	0	1	1	1	32.797	1	1	0	1	1	7.93427	0.8	35.4665	160.675
40089	1455786_at	Zfp820	zinc finger protein 820	NM_029281		0.68275	0.115572	0.4	1	0.54958	0.0169264	4.08744	4.83826	0.594264	-0.750824	-1.68275	Less than 0		1455786_at	25.3729	20.3863	10.8813	16.3639	17.4272	24.1391	4.41034	15.0644	22.8266	28.3124	19.1093	14.0916	23.5871	15.8816	17.4272	0	1	0	1	0	20.3863	1	0	0	0	1	-2.95916	0.4	18.5184	54.512
26526	1442212_at	Cpd	carboxypeptidase D	NM_007754		0.47249	0.12267	0.6	1	0.54879	0.0383392	6.34834	6.9066	0.679121	-0.558258	-1.47249	Less than 0		1442212_at	43.2764	40.8025	48.8109	34.4686	33.9603	36.9125	8.79636	49.3853	46.4051	73.6143	58.6108	81.0257	70.7251	65.0726	43.2764	1	1	1	0	0	40.8025	1	1	0	0	1	2.47389	0.6	41.6432	290.888
13716	1429402_at	Glt8d2	glycosyltransferase 8 domain containing 2	NM_029102		0.73607	0.458646	0	1	0.548679	0.00943261	6.6511	7.44693	0.576012	-0.795828	-1.73607	Less than 0		1429402_at	43.7996	51.5264	7.98849	74.696	32.9537	43.5538	3.22421	56.9763	11.3364	22.9398	61.9272	141.718	57.7319	66.1564	11.3364	0	0	0	0	0	51.5264	0	0	0	0	0	-40.19	0	34.8995	2261.71
37377	1453074_at	Dusp23	dual specificity phosphatase 23	NM_026725		0.2521	0.656232	1	0.285266	0.548399	0.0439295	4.51153	4.18718	1.2521	0.324351	1.2521	Greater than 0		1453074_at	18.7779	9.09253	15.6483	7.11078	12.1333	11.202	15.8695	8.01297	13.0564	11.5603	5.4544	8.27651	5.24634	7.38079	15.6483	1	1	1	1	1	9.09253	1	1	1	1	1	6.55573	1	12.2464	81.2637
23142	1438828_at	Rapgef6	Rap guanine nucleotide exchange factor (GEF) 6	NM_175258		0.79823	0.195215	0.2	1	0.548361	0.00786563	6.77424	7.62082	0.556103	-0.846577	-1.79823	Less than 0		1438828_at	77.1011	100.198	43.1673	56.7944	28.7235	52.417	7.82508	59.8037	93.2643	159.258	78.2515	45.2934	102.893	69.2021	43.1673	0	0	0	0	0	59.8037	1	0	0	0	1	-16.6364	0.2	67.8553	3182.31
5595	1421281_at	Gabra1	gamma-aminobutyric acid (GABA) A receptor, subunit alpha 1	NM_010250		1	0.383514	0	0.809863	0.548344	0.0402503	8.33167	9.53935	0.432964	-1.20768	-2.30966	Less than 0		1421281_at	177.337	201.351	258.91	362.371	276.858	382.459	61.533	320.737	53.6876	225.708	408.553	497.369	408.253	335.843	177.337	0	0	0	0	0	320.737	0	0	0	0	0	-143.4	0	232.095	44129.6
35872	1451569_at	Nr2c2	nuclear receptor subfamily 2, group C, member 2	NM_011630		0.66312	0.328432	0.2	1	0.547888	0.0451801	7.21619	7.95008	0.60128	-0.733892	-1.66312	Less than 0		1451569_at	89.3957	114.171	82.4137	80.0127	90.4277	126.418	7.68545	79.7601	49.2005	100.868	114.867	124.252	142.683	129.628	82.4137	0	1	0	1	0	100.868	0	0	0	0	0	-18.4538	0.2	82.0352	3316.24
44559	1460258_at	Lect1	leukocyte cell derived chemotaxin 1	NM_010701		0.78207	0.308984	0.1	1	0.547764	0.0239929	6.24764	7.08119	0.561144	-0.833557	-1.78207	Less than 0		1460258_at	28.915	50.2809	23.0784	50.4067	31.0741	76.7352	7.56459	37.1987	12.0174	5.67734	9.34346	21.1874	15.1968	24.0043	23.0784	0	0	0	0	1	50.2809	0	0	0	0	0	-27.2025	0.1	32.2948	1384.14
3649	1419310_s_at	Rfxank	regulatory factor X-associated ankyrin-containing protein	NM_001025589 /// NM_011266		0.23923	0.423365	0.9	0.62791	0.547626	0.0339693	7.98672	7.67728	1.23923	0.309439	1.23923	Greater than 0		1419310_s_at	99.3302	85.4389	124.879	100.281	89.4768	62.3523	95.5179	88.6212	136.336	73.0453	68.7863	53.746	54.56	57.0653	99.3302	1	0	1	1	1	85.4389	1	1	1	1	1	13.8912	0.9	95.5279	1844.21
40058	1455755_at	Gm88	predicted gene 88	NM_001111142		0.75771	0.332347	0.1	1	0.547514	0.0305922	7.38213	8.19583	0.568922	-0.813698	-1.75771	Less than 0		1455755_at	76.8966	98.2495	50.3599	59.812	72.8205	97.1059	32.3024	69.0888	67.5012	144.379	112.561	123.567	102.246	110.821	67.5012	0	1	0	0	0	97.1059	0	0	0	0	0	-29.6047	0.1	76.8516	2847.81
5794	1421480_a_at	Adarb1	adenosine deaminase, RNA-specific, B1	NM_001024837 /// NM_130895 /// NR_004429 /// NR_021486		0.29893	0.149124	0.8	0.941499	0.547388	0.0468685	6.64497	6.26765	1.29893	0.377324	1.29893	Greater than 0		1421480_a_at	32.2426	15.1729	59.0085	42.9436	25.3527	14.8903	12.9937	12.3844	29.037	17.3473	18.7357	20.4446	17.5012	16.9862	29.037	1	0	1	1	1	15.1729	1	1	1	0	1	13.8641	0.8	26.1373	312.436
5701	1421387_at	Kremen1	kringle containing transmembrane protein 1	NM_032396		0.18065	0.41415	1	0.594438	0.547309	0.0338599	4.38484	4.14526	1.18065	0.239582	1.18065	Greater than 0		1421387_at	32.4297	10.3047	12.1779	8.84687	12.8673	10.8033	16.804	8.28089	17.683	9.75577	8.80294	8.73526	8.95726	11.7292	16.804	1	1	1	1	1	9.75577	1	1	1	1	1	7.04823	1	13.9953	193.338
21528	1437214_at	Lrrtm4	leucine rich repeat transmembrane neuronal 4	NM_178731 /// NR_027323		1	0.087705	0.1	1	0.546926	0.0209735	5.47135	6.50056	0.489976	-1.02922	-2.04092	Less than 0		1437214_at	165.097	171.976	10.4909	43.8948	31.1625	82.2642	1.72229	73.8653	22.2414	29.9499	154.405	156.126	184.128	118.064	22.2414	0	0	0	0	0	73.8653	1	0	0	0	0	-51.6239	0.1	63.2664	2932.19
41929	1457626_at	D3Wsu106e	DNA segment, Chr 3, Wayne State University 106, expressed	---		0.79969	0.187003	0.2	1	0.546673	0.0191774	4.83103	5.67877	0.555653	-0.847745	-1.79969	Less than 0		1457626_at	32.1297	21.3758	14.8798	19.1018	14.4263	22.3983	0.426933	30.2506	25.6043	38.178	15.4109	30.2323	31.2107	30.8244	14.8798	0	0	0	0	0	22.3983	1	0	0	0	1	-7.51852	0.2	21.8771	192.174
20274	1435960_at	Pnmal2	PNMA-like 2	NM_001099636		0.66768	0.418745	0.1	1	0.546606	0.00633003	10.5406	11.2784	0.599635	-0.737844	-1.66768	Less than 0		1435960_at	915.444	1219.84	252.453	497.605	777.687	1197.56	509.131	1094.98	561.456	1122.85	1124.39	982.087	1054.75	1157.17	561.456	0	1	0	0	0	1122.85	0	0	0	0	0	-561.393	0.1	814.9	448026
44856	1460556_at	Micall1	microtubule associated monoxygenase, calponin and LIM domain containing -like 1	NM_177461		0.40358	0.437077	1	0.344433	0.546273	0.049611	9.0425	8.55339	1.40358	0.48911	1.40358	Greater than 0		1460556_at	226.305	116.133	131.154	104.769	189.935	107.36	365.14	117.3	331.218	205.17	196.308	159.389	220.753	242.992	226.305	1	1	1	1	1	116.133	1	1	1	1	1	110.172	1	189.448	35167.2
28539	1444225_at	Sgip1	SH3-domain GRB2-like (endophilin) interacting protein 1	NM_144906		0.73484	0.150228	0.3	1	0.546267	0.0390028	6.07479	6.8696	0.576422	-0.794803	-1.73484	Less than 0		1444225_at	34.1528	52.2902	27.39	27.2151	54.6105	51.7073	0.730427	26.1239	30.0277	53.0157	39.0456	69.9111	52.712	55.2148	30.0277	0	1	0	1	0	51.7073	0	0	1	0	0	-21.6796	0.3	35.7264	402.474
13659	1429345_at	Tubgcp4	tubulin, gamma complex associated protein 4	NM_153387		0.70473	0.0693545	0.7	0.710342	0.546107	0.00528572	5.97413	6.74366	0.586605	-0.76954	-1.70473	Less than 0		1429345_at	45.3205	30.2103	24.3062	41.4052	49.095	64.1972	6.01168	31.3926	46.2939	43.6775	36.5578	47.3627	49.6762	38.4422	45.3205	1	1	0	1	1	41.4052	1	0	1	0	1	3.91531	0.7	38.191	158.846
33538	1449230_at	Idua	iduronidase, alpha-L-	NM_008325		0.32215	0.278593	0.8	0.783563	0.546077	0.0313224	5.27293	4.87005	1.32215	0.402882	1.32215	Greater than 0		1449230_at	33.6352	15.6462	12.4608	17.6642	17.5669	12.9392	15.2333	13.3825	30.0815	10.7978	15.5251	11.3944	13.4604	9.69652	17.5669	1	0	1	1	1	13.3825	1	0	1	1	1	4.18446	0.8	17.9407	148.593
14875	1430561_at	Dnajb14	DnaJ (Hsp40) homolog, subfamily B, member 14	NM_001033155		0.80232	0.179732	0.2	1	0.545513	0.0370072	6.78086	7.63071	0.554841	-0.849855	-1.80232	Less than 0		1430561_at	90.0377	103.258	80.7164	96.1589	84.6403	90.2609	15.7464	72.3501	106.621	149.62	91.3363	92.7022	100.987	83.74	84.6403	0	0	0	1	0	96.1589	0	0	0	0	1	-11.5185	0.2	88.9411	1792.54
39190	1454887_at	Pak2	p21 protein (Cdc42/Rac)-activated kinase 2	NM_177326		0.19542	0.536626	1	0.447209	0.544814	0.0357075	10.313	10.0555	1.19542	0.257519	1.19542	Greater than 0		1454887_at	421.343	415.914	488.324	439.283	496.63	365.294	592.017	440.272	518.559	368.272	391.518	409.051	403.81	424.011	496.63	1	1	1	1	1	415.914	1	1	1	1	1	80.7153	1	454.591	23798.6
5026	1420712_a_at	Hpn	hepsin	NM_001110252 /// NM_008281		0.59386	0.309507	0.9	0.375308	0.544669	0.0158503	7.146	6.47347	1.59386	0.672525	1.59386	Greater than 0		1420712_a_at	57.8523	16.902	24.9302	25.3867	19.2123	19.6813	35.2641	20.2801	31.3134	22.1787	17.4802	11.0978	14.5967	17.0037	31.3134	1	1	1	1	1	20.2801	1	1	0	1	1	11.0333	0.9	27.3001	411.437
34077	1449770_x_at	Tmem191c	transmembrane protein 191C	NM_177473		0.59316	0.65056	0	0.934597	0.544579	0.0290894	10.402	11.0739	0.627683	-0.671892	-1.59316	Less than 0		1449770_x_at	583.379	726.691	500.192	743.819	654.766	786.587	359.339	716.625	291.531	742.281	688.312	758.745	658.953	702.761	500.192	0	0	0	0	0	742.281	0	0	0	0	0	-242.089	0	610.521	176038
33604	1449296_a_at	Cnp	2',3'-cyclic nucleotide 3' phosphodiesterase	NM_001146318 /// NM_009923		0.33881	0.683639	1	0.155714	0.544541	0.00905552	9.03677	8.61582	1.33881	0.420947	1.33881	Greater than 0		1449296_a_at	199.163	101.225	162.132	115.083	150.374	130.965	169.313	110.437	192.674	151.167	170.841	148.028	165.491	174.62	169.313	1	1	1	1	1	115.083	1	1	1	1	1	54.2294	1	148.253	7010.71
20977	1436663_at	AI846148	expressed sequence AI846148	NM_001033139 /// NM_001167831		0.78735	0.290084	0.1	1	0.544358	0.0103517	6.67946	7.51728	0.559487	-0.837823	-1.78735	Less than 0		1436663_at	79.1528	72.8443	26.9133	43.1962	48.8176	87.4294	15.4259	96.4716	72.222	81.5983	161.363	108.924	120.039	145.269	48.8176	0	1	0	0	0	81.5983	0	0	0	0	0	-32.7807	0.1	62.4071	1932.33
1829	1417490_at	Ctsb	cathepsin B	NM_007798		0.13679	0.349479	0.9	0.790901	0.544292	0.0109637	12.9375	12.7525	1.13679	0.184964	1.13679	Greater than 0		1417490_at	2027.4	1980.16	2902.3	2498.01	2577.05	2273.77	4382.15	2333.27	4212.52	2139.89	1408.4	1231.34	1336.84	1310.06	2902.3	1	1	1	1	1	2273.77	0	1	1	1	1	628.527	0.9	2732.65	2.37784e+06
33099	1448791_at	Snx5	sorting nexin 5	NM_024225		0.28293	0.367055	1	0.526468	0.544113	0.0254228	10.549	10.1896	1.28293	0.35944	1.28293	Greater than 0		1448791_at	438.252	394.832	567.313	482.104	452.229	410.434	741.464	469.483	594.888	415.701	345.459	361.462	350.362	343.394	567.313	1	1	1	1	1	415.701	1	1	1	1	1	151.611	1	496.67	38637.6
19899	1435585_at	Tceal7	transcription elongation factor A (SII)-like 7	NM_001127169		0.58487	0.590852	0	1	0.543931	0.0311155	5.76498	6.42934	0.630968	-0.66436	-1.58487	Less than 0		1435585_at	17.9327	33.7971	3.3533	20.3728	12.1897	20.8823	0.364377	22.6962	5.54099	15.8265	38.8551	34.2825	32.1611	32.2178	5.54099	0	0	0	0	0	20.8823	0	0	0	0	0	-15.3413	0	15.2956	550.474
33191	1448883_at	Lgmn	legumain	NM_011175		0.29285	0.39003	0.9	0.591898	0.543695	0.0345292	10.8316	10.4611	1.29285	0.370552	1.29285	Greater than 0		1448883_at	457.541	502.38	814.481	617.739	647.437	538.862	855.767	535.857	885.395	535.135	366.853	271.798	344.413	332.437	814.481	1	1	1	1	1	535.857	0	1	1	1	1	278.624	0.9	639.06	86610.6
12250	1427936_at	Thnsl1	threonine synthase-like 1 (bacterial)	NM_001001297 /// NM_177588		0.72956	0.904892	0	0.539397	0.543462	0.0181529	7.18041	7.97082	0.578181	-0.790408	-1.72956	Less than 0		1427936_at	63.7839	92.3206	64.878	93.3688	67.0495	96.866	59.5656	80.4604	57.9833	93.6091	136.728	161.786	148.686	142.302	63.7839	0	0	0	0	0	93.3688	0	0	0	0	0	-29.5848	0	76.9885	2055.34
35907	1451604_a_at	Acvrl1	activin A receptor, type II-like 1	NM_009612		0.40838	0.28607	0.9	0.579094	0.543386	0.0166182	6.70242	6.20839	1.40838	0.494032	1.40838	Greater than 0		1451604_a_at	27.781	17.7626	44.0216	26.4111	17.4735	15.9888	56.8867	28.8365	37.5394	29.2251	14.9904	13.5662	23.1557	21.229	37.5394	1	1	1	1	1	26.4111	1	1	0	1	1	11.1282	0.9	30.1926	428.736
11356	1427042_at	Mal2	mal, T-cell differentiation protein 2	NM_178920		1	0.431661	0.1	0.64027	0.542983	0.0487648	8.92229	10.3915	0.361174	-1.46923	-2.76875	Less than 0		1427042_at	529.346	507.786	437.548	804.191	328.992	642.876	77.2647	700.991	80.4308	325.453	722.403	897.761	689.425	711.321	328.992	0	0	0	0	1	642.876	0	0	0	0	0	-313.884	0.1	443.488	233391
40357	1456054_a_at	Pum1	pumilio 1 (Drosophila)	NM_001159603 /// NM_001159604 /// NM_001159605 /// NM_001159606 /// NM_030722		0.84512	0.317897	0.1	0.907542	0.54264	0.0134931	6.71717	7.60088	0.54197	-0.883715	-1.84512	Less than 0		1456054_a_at	107.222	107.556	78.2192	99.0483	88.2002	115.679	27.0084	78.4075	54.0564	101.28	138.615	171.388	148.248	137.511	78.2192	0	0	0	0	0	101.28	1	0	0	0	0	-23.0611	0.1	85.6678	2168.68
30393	1446079_at	Zmat2	zinc finger, matrin type 2	NM_025594		0.39218	0.778188	0	1	0.542592	0.0174422	4.17699	4.65434	0.718298	-0.477347	-1.39218	Less than 0		1446079_at	5.53494	10.5751	7.50446	11.5592	6.5502	11.8949	1.48388	10.1041	5.54328	11.0068	11.3352	10.5923	6.83852	13.1224	5.54328	0	0	0	0	0	11.0068	0	0	0	0	0	-5.46351	0	8.17568	81.3579
20916	1436602_x_at	Cacna1b	calcium channel, voltage-dependent, N type, alpha 1B subunit	NM_001042528 /// NM_007579		0.64658	0.600679	0	0.922088	0.542337	0.0141863	8.62521	9.34469	0.607318	-0.719477	-1.64658	Less than 0		1436602_x_at	287.75	320.53	210.05	285.248	221.28	340.99	149.026	272.681	127.899	312.003	342.114	389.89	387.177	373.578	210.05	0	0	0	0	0	312.003	0	0	0	0	0	-101.953	0	252.746	28670.3
26480	1442166_at	Cpne5	copine V	NM_153166		1	0.0679971	0.1	1	0.541999	0.0250077	6.43802	7.84472	0.377174	-1.4067	-2.65129	Less than 0		1442166_at	211.816	257.364	16.7457	65.2539	47.6707	62.005	18.0693	79.7884	25.1653	59.5405	159.931	148.732	204.893	195.713	25.1653	0	0	0	0	0	65.2539	1	0	0	0	0	-40.0886	0.1	84.3419	4181.37
13784	1429470_at	Spdya	speedy homolog A (Xenopus laevis)	NM_001142631 /// NM_029254		0.7676	0.484862	0	0.914748	0.541802	0.0154969	6.06123	6.88302	0.565738	-0.821793	-1.7676	Less than 0		1429470_at	33.9532	31.2783	25.4343	30.7415	25.4239	44.4713	9.89493	52.0025	25.6963	38.9495	38.4939	36.4798	29.395	32.1659	25.4343	0	0	0	0	0	38.9495	0	0	0	0	0	-13.5152	0	31.7846	593.524
17971	1433657_at	Fam78a	family with sequence similarity 78, member A	NM_175511		0.22324	0.485237	1	0.458442	0.54173	0.0100228	7.19236	6.90165	1.22324	0.290712	1.22324	Greater than 0		1433657_at	50.3824	25.5452	26.7558	25.1925	30.2648	25.5416	42.3643	20.433	57.0258	28.8312	25.1545	32.0428	30.4797	27.2493	42.3643	1	1	1	1	1	25.5416	1	1	1	1	1	16.8227	1	33.2337	660.152
44908	1460608_at	Cacna1b	calcium channel, voltage-dependent, N type, alpha 1B subunit	NM_001042528 /// NM_007579		0.68451	0.613932	0.1	0.7676	0.54151	0.0199747	8.64023	9.39256	0.593646	-0.752326	-1.68451	Less than 0		1460608_at	317.495	364.719	206.878	312.267	242.051	363.948	183.819	305.043	147.927	317.357	367.513	436.892	422.04	382.33	206.878	0	0	0	0	0	317.357	1	0	0	0	0	-110.48	0.1	276.15	31941.1
36284	1451981_at	Gm16517	predicted gene, Gm16517	NM_148934		0.3151	0.449632	0.9	0.501187	0.54148	0.0224394	7.43072	7.03555	1.3151	0.395169	1.3151	Greater than 0		1451981_at	52.9715	24.4753	40.393	34.6993	31.5332	35.6634	39.4995	33.6035	44.3496	27.5876	31.8394	25.1688	25.1498	27.045	40.393	1	1	1	1	1	33.6035	1	1	0	1	1	6.78958	0.9	36.4776	277.918
6802	1422488_at	Nxt1	NTF2-related export protein 1	NM_001110159 /// NM_019761		0.22055	0.425305	1	0.520001	0.541464	0.00321801	9.22116	8.93363	1.22055	0.287528	1.22055	Greater than 0		1422488_at	264.978	201.377	245.201	216.751	215.235	210.821	235.414	219.617	337.115	179.327	156.438	131.411	156.129	153.189	245.201	1	1	1	1	1	210.821	1	1	1	1	1	34.3793	1	232.584	7292.71
11888	1427574_s_at	Sh3d19	SH3 domain protein D19	NM_001082414		0.2849	0.0937627	0.8	0.987172	0.541459	0.0256405	6.92377	6.56211	1.2849	0.361658	1.2849	Greater than 0		1427574_s_at	27.7563	15.364	71.6443	52.5821	33.7998	24.6712	9.82736	22.7359	50.5406	22.1441	21.7079	37.2121	24.3175	21.402	33.7998	1	0	1	1	1	22.7359	1	1	1	0	1	11.0639	0.8	33.1066	314.396
27445	1443131_at	Lrp1b	low density lipoprotein-related protein 1B (deleted in tumors)	NM_053011		0.86982	0.0944483	0.2	1	0.541067	0.0434811	4.93258	5.83548	0.53481	-0.902903	-1.86982	Less than 0		1443131_at	43.9987	49.1039	18.2139	13.2186	33.8403	47.7031	6.31261	25.3156	36.7059	50.1791	54.6877	69.1852	71.6077	51.7458	33.8403	0	1	0	1	0	47.7031	0	0	0	0	0	-13.8628	0.2	32.4592	215.75
24218	1439904_at	Fstl5	follistatin-like 5	NM_178673		0.83941	0.224701	0.1	1	0.541028	0.0389677	8.8091	9.68834	0.543653	-0.879241	-1.83941	Less than 0		1439904_at	383.679	385.363	84.4415	119.874	420.701	641.121	164.282	498.723	281.028	516.496	558.686	448.536	496.433	466.336	281.028	0	1	0	0	0	498.723	0	0	0	0	0	-217.694	0.1	349.571	68466.5
26570	1442256_at	Prkcd	protein kinase C, delta	NM_011103		0.35934	0.00472616	0.8	1	0.541017	0.0130313	6.74251	6.2996	1.35934	0.442907	1.35934	Greater than 0		1442256_at	16.9881	11.737	137.635	126.728	30.8257	14.7217	10.4298	15.0986	19.0588	14.6419	7.772	28.0364	5.40516	7.33528	19.0588	1	0	1	1	1	14.7217	1	1	1	0	1	4.33714	0.8	39.7864	102.47
9660	1425346_at	Zfp318	zinc finger protein 318	NM_021346 /// NM_207671		0.44447	0.119342	0.6	1	0.540953	0.0486827	7.17499	7.70552	0.692298	-0.530536	-1.44447	Less than 0		1425346_at	71.704	60.6231	57.9444	60.825	64.5447	76.8384	9.42408	45.4531	63.8574	98.8947	64.9724	84.0326	83.8486	78.0459	63.8574	1	1	0	1	0	60.825	1	0	1	0	1	3.03232	0.6	61.0109	564.899
2977	1418638_at	H2-DMb1 /// H2-DMb2	histocompatibility 2, class II, locus Mb1 /// histocompatibility 2, class II, locus Mb2	NM_010387 /// NM_010388		0.16828	0.542918	1	0.450288	0.540372	0.033383	5.49953	5.27514	1.16828	0.224391	1.16828	Greater than 0		1418638_at	27.6509	21.2768	18.6828	15.2277	26.2199	16.6507	21.3655	12.771	20.7467	13.9731	4.57472	7.72499	6.48339	8.1932	21.3655	1	1	1	1	1	15.2277	1	1	1	1	1	6.13774	1	19.4565	120.87
11284	1426970_a_at	Cdh29 /// Uba7	cadherin-like 29 /// ubiquitin-like modifier activating enzyme 7	NM_023738 /// NM_177090		0.44881	0.31871	0.8	0.593478	0.54025	0.00952506	7.14687	6.612	1.44881	0.534872	1.44881	Greater than 0		1426970_a_at	50.6918	24.7585	81.4501	59.1497	34.2976	26.8069	52.5437	36.6612	75.1861	43.7575	14.4912	15.9688	14.9899	21.3016	52.5437	1	0	1	1	1	36.6612	1	1	0	1	1	15.8826	0.8	48.5303	1061.63
6820	1422506_a_at	Cstb	cystatin B	NM_007793		0.1872	0.514833	1	0.458948	0.540245	0.00856597	12.1144	11.8668	1.1872	0.247562	1.1872	Greater than 0		1422506_a_at	1735.79	1509.11	2193.51	1700.99	1822.62	1677.37	2618.58	1613.58	2616.64	1697.28	1318.32	1138.04	1194.86	1196.23	2193.51	1	1	1	1	1	1677.37	1	1	1	1	1	516.143	1	1918.55	777757
24151	1439837_at	Gigyf2	GRB10 interacting GYF protein 2	NM_001110212 /// NM_146112		0.72664	0.526324	0	0.907898	0.540215	0.0341196	5.33778	6.12575	0.579158	-0.787971	-1.72664	Less than 0		1439837_at	31.026	34.9679	23.4365	33.3348	29.2932	33.7093	10.8124	35.7709	26.5189	38.6462	83.0066	67.0171	59.872	41.3452	26.5189	0	0	0	0	0	34.9679	0	0	0	0	0	-8.44907	0	29.7516	306.277
18668	1434354_at	Maob	monoamine oxidase B	NM_172778		1	0.504299	0	0.656322	0.540155	0.0318264	8.01005	9.28913	0.412059	-1.27908	-2.42684	Less than 0		1434354_at	148.34	327.957	198.02	461.084	237.427	201.958	77.2181	415.224	113.807	214.794	293.559	351.525	201.877	271.994	148.34	0	0	0	0	0	327.957	0	0	0	0	0	-179.618	0	239.583	71606.7
3635	1419296_at	Arhgap4	Rho GTPase activating protein 4	NM_001162423 /// NM_001162424 /// NM_138630		0.39464	0.390151	0.9	0.474836	0.539907	0.0032648	7.56392	7.08403	1.39464	0.479894	1.39464	Greater than 0		1419296_at	90.4193	43.1295	64.3638	40.565	41.5761	48.0953	56.7891	53.3225	88.9358	47.483	35.6862	26.4962	27.578	39.0377	64.3638	1	1	1	1	1	47.483	1	1	0	1	1	16.8809	0.9	57.4679	1198.78
3362	1419023_x_at	Eno1 /// Gm5506 /// LOC100503183	enolase 1, alpha non-neuron /// predicted gene 5506 /// alpha-enolase-like	NM_001025388 /// NM_023119 /// XM_003086406 /// XM_003086407 /// XM_003086408 /// XM_00		0.21068	0.367058	0.9	0.68153	0.539817	0.00400528	12.8126	12.5368	1.21068	0.275817	1.21068	Greater than 0		1419023_x_at	1483.27	1389.05	2246.56	1810.11	1823.17	1499.99	3271.55	1704.72	2788.85	1646.7	1099.28	986.822	1120.19	1281.33	2246.56	1	1	1	1	1	1646.7	0	1	1	1	1	599.853	0.9	1966.4	1.26937e+06
21936	1437622_x_at	Mrpl28	mitochondrial ribosomal protein L28	NM_024227		0.15355	0.548584	1	0.454883	0.539254	0.0159694	8.44021	8.23413	1.15355	0.206079	1.15355	Greater than 0		1437622_x_at	202.937	147.151	210.143	177.945	152.535	131.712	254.186	144.017	224.175	157.746	128.455	144.492	141.686	135.496	210.143	1	1	1	1	1	147.151	1	1	1	1	1	62.9917	1	180.255	8145.64
11824	1427510_at	Gnai1	guanine nucleotide binding protein (G protein), alpha inhibiting 1	NM_010305		0.6243	0.231632	0.3	1	0.538983	0.0266675	7.77855	8.47838	0.615648	-0.699822	-1.6243	Less than 0		1427510_at	124.058	143.944	64.141	100.377	128.122	123.66	69.6687	113.354	110.406	253.059	225.717	235.454	245.089	217.385	110.406	0	1	0	0	0	123.66	1	0	1	0	0	-13.2535	0.3	123.079	5664.29
600	1416261_at	Tmem19	transmembrane protein 19	NM_133683		0.14933	0.579271	1	0.426125	0.538681	0.000476405	10.3411	10.1403	1.14933	0.200793	1.14933	Greater than 0		1416261_at	460.881	393.1	482.621	345.202	467.456	392.819	555.473	479.767	483.215	355.581	523.971	431.762	479.079	529.907	482.621	1	1	1	1	1	392.819	1	1	1	1	1	89.8015	1	441.612	23346
40110	1455807_at	Tspyl5	testis-specific protein, Y-encoded-like 5	NM_001085421		0.47409	0.680363	0	1	0.538613	0.0203427	9.45317	10.013	0.678387	-0.55982	-1.47409	Less than 0		1455807_at	370.992	497.547	267.341	414.633	361.128	424.037	223.856	446.71	295.634	574.91	667.39	605.31	698.281	675.364	295.634	0	0	0	0	0	446.71	0	0	0	0	0	-151.076	0	387.679	70373.1
40833	1456530_x_at	Elovl1	elongation of very long chain fatty acids (FEN1/Elo2, SUR4/Elo3, yeast)-like 1	NM_001039175 /// NM_001039176 /// NM_019422		0.50281	0.363965	1	0.286837	0.538403	0.00709985	10.5749	9.98721	1.50281	0.587666	1.50281	Greater than 0		1456530_x_at	421.696	360.338	688.683	403.932	504.899	363.393	791.712	347.23	1037.15	652.129	367.65	294.255	366.907	401.892	688.683	1	1	1	1	1	363.393	1	1	1	1	1	325.29	1	557.117	173481
3052	1418713_at	Pcbd1	pterin 4 alpha carbinolamine dehydratase/dimerization cofactor of hepatocyte nuclear fa	NM_025273		0.65775	0.495589	0	1	0.538335	0.0323543	9.06289	9.79212	0.603226	-0.729229	-1.65775	Less than 0		1418713_at	311.926	429.038	219.566	230.046	259.974	498.311	135.792	331.546	153.866	375.467	416.718	296.248	377.227	339.079	219.566	0	0	0	0	0	375.467	0	0	0	0	0	-155.901	0	294.553	61353.3
39729	1455426_at	Epha3	Eph receptor A3	NM_010140		1	0.622946	0	0.530365	0.538328	0.00346674	5.17477	6.62136	0.366888	-1.44659	-2.72562	Less than 0		1455426_at	26.9206	54.3162	26.3566	64.7696	27.7563	53.5961	22.9621	85.1229	9.25536	29.8799	58.0982	92.9011	93.6875	76.7374	26.3566	0	0	0	0	0	54.3162	0	0	0	0	0	-27.9596	0	40.0936	3042.72
25677	1441363_at	Frmpd3	FERM and PDZ domain containing 3	NM_177750		0.83367	0.218987	0.1	1	0.538164	0.0116894	6.78932	7.66406	0.545354	-0.874734	-1.83367	Less than 0		1441363_at	93.04	87.2609	5.12067	26.3456	66.2223	118.06	50.3097	110.878	81.4649	137.342	170.654	145.753	178.931	178.278	66.2223	0	1	0	0	0	110.878	0	0	0	0	0	-44.6555	0.1	77.6044	3375.62
11627	1427313_at	Ptgir	prostaglandin I receptor (IP)	NM_008967		0.31682	0.29342	0.9	0.642141	0.538095	0.0234483	5.77622	5.37916	1.31682	0.397062	1.31682	Greater than 0		1427313_at	21.6816	6.93571	24.2119	19.4677	11.5405	15.8722	24.2897	18.7367	24.5381	14.8261	11.379	7.86698	8.57477	6.49316	24.2119	1	1	1	1	1	15.8722	1	1	0	1	1	8.33975	0.9	18.21	92.5593
44733	1460433_at	Entpd6	ectonucleoside triphosphate diphosphohydrolase 6	NM_172117		0.59696	0.35434	0.2	1	0.537825	0.0196432	8.88553	9.56086	0.62619	-0.675328	-1.59696	Less than 0		1460433_at	277.181	276.733	133.18	165.185	181.78	265.87	103.601	242.437	166.745	333.553	376.623	324.667	401.252	361.575	166.745	0	1	0	0	0	265.87	1	0	0	0	0	-99.1246	0.2	214.626	17748.6
44481	1460180_at	Hexb	hexosaminidase B	NM_010422		0.14646	0.337676	0.9	0.766159	0.537574	0.0495055	12.6585	12.4613	1.14646	0.197186	1.14646	Greater than 0		1460180_at	1601.9	1612.37	2670.18	2098.3	1934.15	1777.34	3205.55	1969.54	2798.7	1637.16	980.203	779.34	816.79	879.196	2670.18	1	1	1	1	1	1777.34	0	1	1	1	1	892.844	0.9	2130.52	970812
19825	1435511_at	Syn2	synapsin II	NM_001111015 /// NM_013681		0.67159	0.377174	0.1	1	0.537191	0.0215327	8.14186	8.88308	0.598233	-0.741222	-1.67159	Less than 0		1435511_at	161.103	180.553	67.7147	114	170.452	215.064	135.403	217.038	115.99	264.486	248.368	324.04	289.757	314.391	135.403	0	1	0	0	0	215.064	0	0	0	0	0	-79.6609	0.1	164.18	11592.5
7440	1423126_at	Atp1b3	ATPase, Na+/K+ transporting, beta 3 polypeptide	NM_007502		0.29195	0.405287	0.9	0.551238	0.537119	0.00938482	11.3681	10.9985	1.29195	0.369554	1.29195	Greater than 0		1423126_at	606.354	657.95	874.106	615.433	804.822	689.207	1254.98	636.193	1146.76	703.921	633.446	539.574	635.746	681.088	874.106	1	1	1	1	1	657.95	0	1	1	1	1	216.156	0.9	798.973	191635
34517	1450214_at	Adora2b	adenosine A2b receptor	NM_007413		0.30053	0.301604	0.9	0.646323	0.537114	0.0206507	7.17136	6.79226	1.30053	0.379097	1.30053	Greater than 0		1450214_at	60.7736	48.1373	85.286	56.4258	90.1163	43.7367	62.5227	73.4975	51.8517	40.4255	28.8884	27.8134	20.8799	25.0594	62.5227	1	1	1	0	1	48.1373	1	1	1	1	1	14.3855	0.9	61.2773	780.176
18740	1434426_at	Ncapd3	non-SMC condensin II complex, subunit D3	NM_178113		0.29973	0.37881	0.9	0.565662	0.536051	0.00671085	9.31913	8.94092	1.29973	0.37821	1.29973	Greater than 0		1434426_at	201.448	119.399	189.127	129.689	162.839	146.311	213.469	145.948	107.073	108.51	119.732	130.602	133.959	145.965	189.127	1	1	1	1	1	129.689	1	1	1	1	0	59.4376	0.9	152.381	5022.03
1556	1417217_at	Magel2	melanoma antigen, family L, 2	NM_013779		0.76503	0.278988	0.1	1	0.536004	0.0412331	6.19186	7.01155	0.566562	-0.819693	-1.76503	Less than 0		1417217_at	73.7448	87.7445	8.36133	16.3788	40.8772	147.695	10.5063	58.9601	40.4537	78.5307	82.376	73.2786	104.937	85.1776	40.4537	0	1	0	0	0	78.5307	0	0	0	0	0	-38.077	0.1	56.3252	4638.22
32584	1448276_at	Tspan4	tetraspanin 4	NM_053082		0.43388	0.384699	0.9	0.425296	0.535969	0.0138035	9.14645	8.62653	1.43388	0.519928	1.43388	Greater than 0		1448276_at	167.468	170.057	294.458	236.836	220.794	147.967	325.719	158.472	302.13	215.7	101.45	86.8008	92.7345	91.3555	294.458	1	1	1	1	1	170.057	0	1	1	1	1	124.401	0.9	223.96	14557.1
2608	1418269_at	Loxl3	lysyl oxidase-like 3	NM_013586		0.36051	0.425365	0.9	0.457068	0.535736	0.00156886	6.98538	6.54124	1.36051	0.444145	1.36051	Greater than 0		1418269_at	62.3595	24.8368	64.3299	42.8586	45.9858	34.8828	30.4105	38.8441	64.8004	36.4981	28.1851	23.0003	11.705	17.7004	62.3595	1	1	1	1	1	36.4981	1	1	1	0	1	25.8613	0.9	44.5806	809.383
37600	1453297_at	Golga7b	golgi autoantigen, golgin subfamily a, 7B	NM_001141983 /// NM_027694		0.92586	0.116383	0.1	1	0.535561	0.0450387	9.37681	10.3223	0.519249	-0.9455	-1.92586	Less than 0		1453297_at	409.935	252.612	161.635	207.791	174.037	269.081	23.3482	250.395	237.906	382.728	382.43	369.98	356.948	364.207	174.037	0	0	0	0	0	252.612	1	0	0	0	0	-78.5752	0.1	236.947	12655.6
39147	1454844_at	Mchr1	melanin-concentrating hormone receptor 1	NM_145132		0.96785	0.0734588	0.1	1	0.535327	0.0231064	6.71398	7.6906	0.508169	-0.97662	-1.96785	Less than 0		1454844_at	146.753	147.506	29.6314	50.5995	34.7943	40.1143	7.05829	75.4447	31.8033	60.5865	81.9876	81.0377	98.792	106.317	31.8033	0	0	0	0	0	60.5865	1	0	0	0	0	-28.7832	0.1	62.4292	1542.83
17959	1433645_at	Slc44a1	solute carrier family 44, member 1	NM_001159633 /// NM_133891		0.236	0.277828	0.9	0.725588	0.534854	0.0397634	10.8068	10.5011	1.236	0.305684	1.236	Greater than 0		1433645_at	533.009	542.594	789.461	604.511	697.048	540.59	1321.89	685.921	778.668	558.268	546.375	658.247	556.973	631.907	778.668	1	1	1	1	1	558.268	0	1	1	1	1	220.4	0.9	705.196	141180
20436	1436122_at	Zfp667	zinc finger protein 667	NM_001024928		0.85613	0.182659	0.1	1	0.534697	0.0349242	8.28201	9.1743	0.538755	-0.892298	-1.85613	Less than 0		1436122_at	380.458	381.308	96.5482	169.404	174.851	308.646	55.7914	214.588	97.4227	200.117	326.765	299.411	365.07	349.193	97.4227	0	0	0	0	0	214.588	1	0	0	0	0	-117.165	0.1	207.913	21995.3
21163	1436849_x_at	Gaa	glucosidase, alpha, acid	NM_001159324 /// NM_008064		0.61571	0.422993	0.1	1	0.534676	0.0232784	9.79727	10.4894	0.618925	-0.692164	-1.61571	Less than 0		1436849_x_at	520.222	567.177	222.653	258.381	350.307	763.722	248.726	622.318	343.493	743.914	585.203	474.826	630.239	598.368	343.493	0	1	0	0	0	622.318	0	0	0	0	0	-278.826	0.1	464.091	161319
37353	1453050_at	Gins3	GINS complex subunit 3 (Psf3 homolog)	NM_030198		0.19541	0.61043	1	0.332427	0.534567	0.00752229	6.31011	6.0526	1.19541	0.25751	1.19541	Greater than 0		1453050_at	45.1942	21.0275	31.1248	22.7668	30.7879	17.202	29.6341	20.3283	26.3667	21.7962	20.3298	25.4219	27.3397	18.6735	30.7879	1	1	1	1	1	21.0275	1	1	1	1	1	9.76041	1	26.6229	359.843
41248	1456945_at	Nudt6	nudix (nucleoside diphosphate linked moiety X)-type motif 6	NM_153561		0.35219	0.265331	0.9	0.620551	0.534518	0.0498986	9.40924	8.97394	1.35219	0.435303	1.35219	Greater than 0		1456945_at	326.882	263.626	225.779	151.905	389.178	382.563	572.269	332.88	506.444	268.323	77.8967	53.2081	65.4235	68.1165	389.178	1	1	1	1	1	268.323	1	0	1	1	1	120.855	0.9	341.985	38595.8
37095	1452792_at	Dzip1	DAZ interacting protein 1	NM_025943		0.70235	0.235668	0.2	1	0.534504	0.0331384	10.2367	11.0042	0.587424	-0.767526	-1.70235	Less than 0		1452792_at	783.854	800.571	313.584	587.618	976.246	1238.36	223.664	759.094	747.44	1157.45	1085.35	895.089	1008.42	957.883	747.44	0	1	0	0	0	800.571	0	0	1	0	0	-53.1305	0.2	758.788	224491
13732	1429418_at	Cdc14b	CDC14 cell division cycle 14 homolog B (S. cerevisiae)	NM_001122989 /// NM_172587		0.58855	0.249372	0.3	1	0.53448	0.0205932	8.52411	9.19181	0.629506	-0.667708	-1.58855	Less than 0		1429418_at	292.699	282.716	121.299	206.663	293.601	394.417	107.213	282.411	255.105	323.19	343.762	279.922	320.729	308.338	255.105	0	1	0	0	0	282.716	1	0	1	0	0	-27.6106	0.3	255.931	17596.3
18954	1434640_at	Nrsn2	neurensin 2	NM_001009948		0.48726	0.650392	0	1	0.534413	0.0357114	10.3427	10.9154	0.672376	-0.572659	-1.48726	Less than 0		1434640_at	677.193	922.391	594.831	674.596	615.72	994.926	336.143	815.222	499.31	1059.47	979.273	746.662	884.778	936.398	594.831	0	0	0	0	0	922.391	0	0	0	0	0	-327.56	0	718.98	303947
8286	1423972_at	Etfa	electron transferring flavoprotein, alpha polypeptide	NM_145615		0.243	0.300258	0.9	0.691881	0.533785	0.0402643	11.1784	10.8646	1.243	0.313824	1.243	Greater than 0		1423972_at	790.057	655.686	971.987	833.728	763.236	781.544	1363.36	948.135	1268.42	710.011	528.28	479.062	466.911	533.906	971.987	1	1	1	1	1	781.544	1	1	0	1	1	190.444	0.9	908.616	150787
39155	1454852_at	Sp1	trans-acting transcription factor 1	NM_013672		0.17734	0.51436	1	0.443006	0.533676	0.0295132	8.53715	8.30161	1.17734	0.235535	1.17734	Greater than 0		1454852_at	249.591	189.657	238.584	208.751	220.374	191.588	274.393	189.838	190.703	162.549	240.098	239.415	211.756	184.251	238.584	1	1	1	1	1	189.838	1	1	1	1	1	48.7467	1	211.603	5348.19
32307	1447993_a_at	Snhg10	small nucleolar RNA host gene (non-protein coding) 10	NR_003145		0.62444	0.509371	0	1	0.533453	0.0127898	9.27126	9.9712	0.615595	-0.699946	-1.62444	Less than 0		1447993_a_at	193.609	263.522	126.743	173.337	239.466	301.662	147.666	272.86	151.142	339.948	332.503	248.355	309.787	326.026	151.142	0	0	0	0	0	272.86	0	0	0	0	0	-121.718	0	220.995	24275.5
39481	1455178_at	Sgsm2	small G protein signaling modulator 2	NM_197943		0.59418	0.538865	0	1	0.533261	0.0068975	8.49842	9.17123	0.627284	-0.67281	-1.59418	Less than 0		1455178_at	132.544	191.116	68.5764	101.674	97.1912	170.85	34.0986	170.568	104.154	148.883	212.837	181.946	200.344	233.421	97.1912	0	0	0	0	0	170.568	0	0	0	0	0	-73.377	0	121.966	12008
3272	1418933_at	Slc1a6	solute carrier family 1 (high affinity aspartate/glutamate transporter), member 6	NM_009200		0.66308	0.169831	0.3	1	0.533228	0.00766713	7.45609	8.18995	0.601293	-0.733861	-1.66308	Less than 0		1418933_at	89.4188	112.764	43.205	80.6072	110.388	106.402	17.5952	93.5908	126.849	140.202	117.569	90.494	132.076	125.866	89.4188	0	1	0	0	0	106.402	0	0	1	0	1	-16.9835	0.3	92.1022	2134.86
7953	1423639_at	Hrh2	histamine receptor H2	NM_001010973 /// NM_008286		0.51601	0.156968	0.8	0.658064	0.532761	0.0236631	6.52153	5.92125	1.51601	0.60028	1.51601	Greater than 0		1423639_at	59.2501	20.2059	25.8756	27.0309	22.6121	24.8369	21.1522	17.0529	21.256	13.7276	11.318	9.9029	6.11396	9.23444	22.6121	1	0	0	1	1	20.2059	1	1	1	1	1	2.40624	0.8	25.3	223.651
36670	1452367_at	Coro2a	coronin, actin binding protein 2A	NM_001164804 /// NM_178893		0.76128	0.567349	0	0.801644	0.532568	0.0100689	7.95713	8.77376	0.567768	-0.816627	-1.76128	Less than 0		1452367_at	157.767	198.39	118.289	224.391	180.14	214.89	75.833	164.339	135.836	198.156	257.703	205.57	177.481	184.385	135.836	0	0	0	0	0	198.39	0	0	0	0	0	-62.5538	0	166.803	11042.4
14753	1430439_at	Mctp1	multiple C2 domains, transmembrane 1	NM_030174		1	0.0300374	0.1	1	0.532509	0.0348727	5.59768	7.24767	0.318641	-1.65	-3.13833	Less than 0		1430439_at	291.824	306.406	17.1386	53.1966	30.5458	73.1698	4.33467	66.8932	22.7461	50.3301	180.755	158.382	216.914	160.704	22.7461	0	0	0	0	0	66.8932	1	0	0	0	0	-44.1471	0.1	91.6585	3363.81
11858	1427544_a_at	Papola	poly (A) polymerase alpha	NM_011112		0.57977	0.347173	0.2	1	0.531736	0.0465671	8.40468	9.06439	0.633005	-0.659711	-1.57977	Less than 0		1427544_a_at	248.781	248.361	173.947	167.113	185.236	236.639	66.0148	253.902	138.772	263.29	281.847	269.569	293.996	268.41	173.947	0	1	0	0	0	248.361	1	0	0	0	0	-74.4143	0.2	198.206	12713.1
24095	1439781_at	D930048N14Rik	RIKEN cDNA D930048N14 gene	NR_027958		0.52871	0.281714	0.8	0.516119	0.531636	0.0474252	7.04305	6.43074	1.52871	0.612311	1.52871	Greater than 0		1439781_at	50.1005	26.5434	26.1397	32.7196	30.4254	34.9343	47.4196	30.0564	66.369	30.7646	11.1265	25	21.4183	14.0606	47.4196	1	1	1	1	1	30.7646	1	0	0	1	1	16.655	0.8	37.5472	428.185
21485	1437171_x_at	Gsn	gelsolin	NM_146120		0.66375	0.442209	0.9	0.118119	0.53102	0.00563855	11.1494	10.415	1.66375	0.73444	1.66375	Greater than 0		1437171_x_at	945.73	452.526	1172.46	687.042	855.666	568.54	1366.36	562.761	1592.51	1231.63	737.027	668.311	629.562	676.975	1172.46	1	1	1	1	0	568.54	1	1	1	1	1	603.925	0.9	943.523	590600
38469	1454166_at	1700040N02Rik	RIKEN cDNA 1700040N02 gene	---		0.45244	0.333565	1	0.33742	0.530856	0.0110112	5.21428	4.6758	1.45244	0.538476	1.45244	Greater than 0		1454166_at	37.6456	10.0467	19.3078	17.5476	14.9312	9.90451	13.5207	13.1286	27.3916	15.009	9.45503	16.726	12.4608	15.4718	19.3078	1	1	1	1	1	13.1286	1	1	1	1	1	6.17924	1	17.8433	222.412
11740	1427426_at	Kcnq5	potassium voltage-gated channel, subfamily Q, member 5	NM_001160139 /// NM_023872		1	0.0223683	0.1	1	0.530592	0.0146861	4.65599	5.95463	0.406509	-1.29864	-2.45997	Less than 0		1427426_at	93.1999	58.1733	6.21071	20.6508	11.4278	18.5668	0.98398	29.4621	7.5133	32.6903	56.4132	68.2399	75.647	83.3461	7.5133	0	0	0	0	0	29.4621	1	0	0	0	0	-21.9488	0.1	27.8879	161.665
44971	1460671_at	Gpx1	glutathione peroxidase 1	NM_008160		0.24749	0.44724	1	0.427303	0.530508	0.0320529	11.0731	10.7541	1.24749	0.319023	1.24749	Greater than 0		1460671_at	649.174	681.482	892.272	640.014	657.912	535.43	920.255	607.955	1035.42	665.111	513.542	441.451	485.155	540.728	892.272	1	1	1	1	1	640.014	1	1	1	1	1	252.258	1	728.502	105070
10383	1426069_s_at	Slc7a4	solute carrier family 7 (cationic amino acid transporter, y+ system), member 4	NM_144852		0.70473	0.317078	0.1	1	0.530452	0.0124893	7.79345	8.56299	0.586604	-0.769541	-1.70473	Less than 0		1426069_s_at	142.56	159.118	43.5765	73.8754	64.8825	111.256	58.6291	125.429	64.3321	117.316	182.005	204.745	181.998	230.085	64.3321	0	0	0	0	0	117.316	1	0	0	0	0	-52.9839	0.1	96.0974	4537.46
14621	1430307_a_at	Me1	malic enzyme 1, NADP(+)-dependent, cytosolic	NM_008615		0.29615	0.485141	1	0.340503	0.530449	0.0185265	9.15625	8.78201	1.29615	0.374232	1.29615	Greater than 0		1430307_a_at	248.128	132.066	262.127	239.712	187.236	167.07	239.455	124.42	252.097	187.412	125.305	138.783	130.272	127.546	248.128	1	1	1	1	1	167.07	1	1	1	1	1	81.0581	1	203.972	11449
20836	1436522_at	Map3k3	mitogen-activated protein kinase kinase kinase 3	NM_011947		0.29812	0.352964	0.9	0.570682	0.530441	0.0239577	10.2891	9.91268	1.29812	0.376425	1.29812	Greater than 0		1436522_at	569.845	468.719	466.178	355.034	369.243	290.947	751.629	456.462	532.796	371.516	282.328	321.235	280.546	263.001	532.796	1	1	1	1	1	371.516	1	1	0	1	1	161.279	0.9	463.237	55802.8
33793	1449485_at	Ripk1	receptor (TNFRSF)-interacting serine-threonine kinase 1	NM_009068		0.37517	0.330659	0.9	0.515767	0.530399	0.0206443	7.33199	6.87238	1.37517	0.459615	1.37517	Greater than 0		1449485_at	52.7706	38.1454	88.8699	49.6055	46.1844	36.9428	64.6037	62.6209	72.6569	49.7285	40.1164	41.1381	27.0007	27.6339	64.6037	1	1	1	1	1	49.6055	1	1	0	1	1	14.9982	0.9	56.2129	775.146
15405	1431091_at	Pygo1	pygopus 1	NM_028116		0.5677	0.451732	0.1	1	0.529858	0.0171441	4.4769	5.12555	0.637877	-0.64865	-1.5677	Less than 0		1431091_at	29.0529	24.2313	20.7364	26.6879	17.0539	40.784	10.7443	24.2607	12.816	32.5182	45.9828	38.8131	35.2988	28.9964	17.0539	0	0	0	0	0	26.6879	1	0	0	0	0	-9.63406	0.1	23.8886	337.312
4730	1420416_at	Sema3a	sema domain, immunoglobulin domain (Ig), short basic domain, secreted, (semaphorin) 3A	NM_009152		0.67876	0.13932	0.3	1	0.52952	0.0268489	8.07788	8.82528	0.595678	-0.747396	-1.67876	Less than 0		1420416_at	165.242	155.727	18.7189	91.3039	136.135	143.962	36.9724	187.582	242.229	449.096	295.351	230.333	332.321	343.409	136.135	0	1	0	0	0	155.727	1	0	0	0	1	-19.5919	0.3	162.697	18350.3
18560	1434246_at	L3mbtl3	l(3)mbt-like 3 (Drosophila)	NM_172787		0.64468	0.472881	0	1	0.52939	0.0362466	8.14545	8.86326	0.608019	-0.717811	-1.64468	Less than 0		1434246_at	156.063	197.389	143.642	203.159	154.737	217.106	27.1174	156.423	62.4275	162.573	301.173	287.823	300.239	293.292	143.642	0	0	0	0	0	197.389	0	0	0	0	0	-53.7475	0	148.064	15418.5
1382	1417043_at	Lcat	lecithin cholesterol acyltransferase	NM_008490		0.45602	0.210486	0.8	0.646772	0.52832	0.0299132	11.4552	10.9131	1.45602	0.542027	1.45602	Greater than 0		1417043_at	667.408	503.148	1950.57	1404.16	1000.87	417.022	1395.18	738.041	977.601	875.117	213.195	200.958	147.865	175.447	1000.87	1	0	1	1	1	738.041	0	1	1	1	1	262.832	0.8	992.913	421953
745	1416406_at	Pea15a	phosphoprotein enriched in astrocytes 15A	NM_011063		0.20616	0.273227	0.9	0.732819	0.528051	0.022974	12.8198	12.5494	1.20616	0.270422	1.20616	Greater than 0		1416406_at	1840.53	1802.21	2641.49	2144.82	2250.89	1916.93	5153.78	2285.41	3696.39	2210.59	1360.03	1229.96	1269.32	1481.46	2641.49	1	1	1	1	1	2144.82	0	1	1	1	1	496.674	0.9	2594.3	2.72812e+06
13724	1429410_at	Eny2	enhancer of yellow 2 homolog (Drosophila)	NM_175009		0.80351	0.687221	0	0.620543	0.527818	0.0191894	8.00312	8.85393	0.554476	-0.850804	-1.80351	Less than 0		1429410_at	112.238	210.103	127.819	269.399	134.226	237.375	60.2679	231.996	58.8384	133.384	287.926	262.168	217.794	159.074	112.238	0	0	0	0	0	231.996	0	0	0	0	0	-119.758	0	157.565	34676.6
11953	1427639_a_at	Nek4	NIMA (never in mitosis gene a)-related expressed kinase 4	NM_011849		0.3964	0.61334	0.1	1	0.527435	0.00887804	6.28389	6.76559	0.716129	-0.481708	-1.3964	Less than 0		1427639_a_at	15.9526	40.6105	14.0487	32.1673	34.9924	32.2728	8.29598	31.8092	12.0368	37.096	42.0556	33.1887	46.2131	52.5684	14.0487	0	0	0	0	0	32.2728	0	0	1	0	0	-18.2241	0.1	25.9282	785.515
4757	1420443_at	Pcdhb19	protocadherin beta 19	NM_053144		1	0.151879	0.2	0.757703	0.527396	0.0392013	5.09674	6.13209	0.487898	-1.03535	-2.04961	Less than 0		1420443_at	47.9191	63.9082	36.8441	36.4222	31.8076	37.2362	4.79469	27.5837	29.6082	41.7437	56.997	45.933	41.7048	58.7142	31.8076	0	0	0	1	0	37.2362	1	0	0	0	0	-5.42859	0.2	35.7868	312.708
40683	1456380_x_at	Cnn3	calponin 3, acidic	NM_028044		0.17254	0.36967	0.9	0.667177	0.527347	0.0227015	12.6901	12.4604	1.17254	0.229638	1.17254	Greater than 0		1456380_x_at	2419.58	1893.16	2702.83	2444.23	2636.82	2525.4	4451.15	2448.23	4224.78	2275.06	1046.79	1047.37	940.721	923.378	2702.83	1	1	1	1	1	2444.23	0	1	1	1	1	258.601	0.9	2802.12	2.35137e+06
3372	1419033_at	2610018G03Rik	RIKEN cDNA 2610018G03 gene	NM_133729		1	0.0093066	0.1	1	0.527327	0.0185045	6.43613	7.69403	0.418154	-1.25789	-2.39146	Less than 0		1419033_at	423.63	357.359	13.0986	27.1556	53.5506	142.489	24.449	64.3153	26.1258	84.5154	213.92	202.521	210.101	202.128	26.1258	0	0	0	0	0	84.5154	1	0	0	0	0	-58.3896	0.1	121.669	1821.99
5664	1421350_a_at	Grip1	glutamate receptor interacting protein 1	NM_028736 /// NM_130891 /// NM_133442		0.66361	0.24416	0.2	1	0.526943	0.0261197	6.76916	7.50348	0.601101	-0.734321	-1.66361	Less than 0		1421350_a_at	40.0567	42.7126	16.2896	38.804	57.1737	49.6788	9.93452	58.5455	43.7874	54.2427	60.1432	68.2401	77.87	74.1958	40.0567	0	1	0	0	0	49.6788	0	0	1	0	0	-9.62212	0.2	41.1226	588.928
7579	1423265_at	Minpp1	multiple inositol polyphosphate histidine phosphatase 1	NM_010799		0.65958	0.472558	0	0.974855	0.526748	0.0314506	8.14917	8.87998	0.602564	-0.730815	-1.65958	Less than 0		1423265_at	138.074	175.211	116.088	166.661	145.856	166.132	46.2623	136.338	123.079	187.893	235.79	230.544	225.325	230.844	123.079	0	0	0	0	0	166.661	0	0	0	0	0	-43.5826	0	140.159	6910.38
11783	1427469_at	Helz	helicase with zinc finger domain	NM_198298		0.39339	0.190568	0.6	0.922383	0.526585	0.0402451	8.32929	8.80789	0.717674	-0.478599	-1.39339	Less than 0		1427469_at	201.381	172.975	212.707	253.458	153.096	192.198	41.8563	170.914	199.114	290.714	189.851	236.444	134.053	160.355	199.114	1	0	1	1	0	192.198	1	1	0	0	1	6.9152	0.6	188.841	7404.05
23883	1439569_at	Gpr83	G protein-coupled receptor 83	NM_010287		1	0.00584271	0.1	1	0.526461	0.0303064	7.15886	8.40725	0.420918	-1.24839	-2.37576	Less than 0		1439569_at	471.457	267.817	10.7389	42.7715	41.7152	99.4471	19.4142	105.04	51.1782	184.276	258.185	261.688	295.828	301.903	41.7152	0	0	0	0	0	105.04	1	0	0	0	0	-63.3249	0.1	129.386	1099.33
27689	1443375_at	Gnas	GNAS (guanine nucleotide binding protein, alpha stimulating) complex locus	NM_001077507 /// NM_001077510 /// NM_010309 /// NM_019690 /// NM_022000 /// NM_201616 /		0.65281	0.252338	0.2	1	0.526287	0.0229399	6.72683	7.45176	0.605029	-0.724924	-1.65281	Less than 0		1443375_at	71.0531	57.5426	41.4585	55.2695	48.5432	97.148	11.8047	60.0342	68.7216	83.2766	49.8163	44.7591	66.9959	58.3127	48.5432	0	0	0	0	0	60.0342	1	0	0	0	1	-11.491	0.2	59.4852	1247.46
42100	1457797_at	AI605517	expressed sequence AI605517	---		0.3955	0.109275	0.6	1	0.526194	0.0278418	6.54871	7.02949	0.716591	-0.480778	-1.3955	Less than 0		1457797_at	43.2017	41.3141	39.2583	35.1063	60.1701	77.1356	5.92925	38.5819	56.7942	83.2046	29.1137	50.1964	41.8333	67.8553	43.2017	1	1	0	1	0	41.3141	1	0	1	0	1	1.88756	0.6	48.0696	489.845
8238	1423924_s_at	Tspan14	tetraspanin 14	NM_145928		0.27663	0.150435	0.9	0.776846	0.525978	0.0142531	9.26627	8.91392	1.27663	0.352344	1.27663	Greater than 0		1423924_s_at	229.02	205.744	433.515	363.784	259.778	186.412	206.777	197.615	323.051	180.722	167.249	219.636	166.821	182.337	259.778	1	0	1	1	1	197.615	1	1	1	1	1	62.1636	0.9	258.642	10103.8
31123	1446809_at	A230059L01Rik	RIKEN cDNA A230059L01 gene	---		0.73969	0.0623909	0.3	1	0.52552	0.0187919	4.84729	5.64612	0.574816	-0.798828	-1.73969	Less than 0		1446809_at	54.9636	20.5335	16.3414	18.4769	21.5259	43.9646	8.10807	40.1845	20.6615	33.1436	27.9492	31.5265	34.3924	45.9621	20.6615	1	1	0	0	0	33.1436	1	0	0	0	0	-12.4821	0.3	27.7904	120.427
18789	1434475_at	Ppig	peptidyl-prolyl isomerase G (cyclophilin G)	NM_001081086		1	0.309977	0.1	0.691735	0.525428	0.0429687	6.95098	8.22804	0.412635	-1.27706	-2.42345	Less than 0		1434475_at	154.498	142.833	90.5169	127.838	120.618	169.079	20.3553	156.297	70.2374	102.13	216.46	210.891	222.673	176.04	90.5169	0	0	0	0	0	142.833	1	0	0	0	0	-52.3166	0.1	115.44	5854.08
24560	1440246_at	Lass6	LAG1 homolog, ceramide synthase 6	NM_172856		0.7971	0.161859	0.2	0.942468	0.525357	0.0399884	6.45792	7.30359	0.556451	-0.845674	-1.7971	Less than 0		1440246_at	78.0448	81.8995	45.7899	58.1853	54.7977	65.2501	11.1665	40.1073	34.1888	59.0155	92.5858	90.1158	109.7	91.1811	45.7899	0	0	0	1	0	59.0155	1	0	0	0	0	-13.2256	0.2	52.8445	647.542
8158	1423844_s_at	Cbs	cystathionine beta-synthase	NM_144855 /// NM_178224		0.69879	0.402246	0	1	0.525259	0.0401684	7.66562	8.43013	0.588656	-0.764504	-1.69879	Less than 0		1423844_s_at	49.0385	146.176	53.8529	72.7836	80.2542	66.5791	46.0985	106.276	69.165	194.548	147.293	130.898	135.36	157.038	53.8529	0	0	0	0	0	106.276	0	0	0	0	0	-52.4232	0	88.4772	8291.72
4295	1419968_at	C77370	expressed sequence C77370	NM_001077354		0.54088	0.559806	0	1	0.525171	0.0291405	6.31723	6.94098	0.648981	-0.623751	-1.54088	Less than 0		1419968_at	30.4465	62.5172	9.37105	23.1766	32.266	63.9249	3.94337	62.4132	19.8524	40.7353	89.8926	99.1668	106.818	122.226	19.8524	0	0	0	0	0	62.4132	0	0	0	0	0	-42.5608	0	34.8646	2461.38
15363	1431049_at	Ica1l	islet cell autoantigen 1-like	NM_027407		0.99272	0.0551246	0.1	0.952183	0.525007	0.0136141	6.37246	7.3672	0.501826	-0.994742	-1.99272	Less than 0		1431049_at	213.644	97.9122	59.1549	99.4577	77.3511	142.046	12.4168	117.499	52.7067	80.8714	122.155	130.689	123.617	124.463	59.1549	0	0	0	0	0	99.4577	1	0	0	0	0	-40.3028	0.1	95.306	1500.93
28803	1444489_at	Slc25a12	Solute carrier family 25 (mitochondrial carrier, Aralar), member 12	NM_172436		0.33514	0.0636165	0.7	1	0.524689	0.00943468	6.44768	6.86467	0.748988	-0.416986	-1.33514	Less than 0		1444489_at	36.8428	28.8887	17.2774	26.5234	29.1636	29.1607	1.0196	25.9906	37.1585	37.2052	29.2849	32.5017	34.8448	44.5926	29.1636	1	1	1	1	0	28.8887	1	0	1	0	1	0.27491	0.7	26.9231	69.2043
23320	1439006_x_at	Fam70a	family with sequence similarity 70, member A	NM_172930		0.69715	0.199107	0.2	1	0.524064	0.0304438	8.8586	9.62171	0.589223	-0.763114	-1.69715	Less than 0		1439006_x_at	274.658	200.299	40.215	69.1276	176.754	414.13	86.5577	271	117.856	227.298	393.75	245.906	312.053	217.999	117.856	0	1	0	0	0	227.298	1	0	0	0	0	-109.441	0.2	187.789	23601.4
2562	1418223_at	Sec11a	SEC11 homolog A (S. cerevisiae)	NM_019951		0.15631	0.209598	0.9	0.830118	0.524007	0.0264891	10.022	9.81245	1.15631	0.209532	1.15631	Greater than 0		1418223_at	452.861	435.681	489.195	446.765	325.971	408.804	576.567	409.969	510.632	287.121	415.246	439.163	412.112	432.1	489.195	1	1	1	1	1	409.969	1	1	0	1	1	79.2252	0.9	434.356	13460.5
578	1416239_at	Ass1	argininosuccinate synthetase 1	NM_007494		0.74081	0.155094	0.2	1	0.523976	0.0131397	8.12588	8.92563	0.574446	-0.799756	-1.74081	Less than 0		1416239_at	197.988	190.388	68.8118	81.0396	143.618	216.821	59.6291	129.805	98.7119	162.295	163.365	126.966	151.668	175.6	98.7119	0	1	0	0	0	162.295	1	0	0	0	0	-63.5832	0.2	134.911	4477.01
9173	1424859_at	Homer3	homer homolog 3 (Drosophila)	NM_001146153 /// NM_011984		0.11668	0.489962	1	0.485698	0.523085	0.0137629	8.37504	8.21582	1.11668	0.159221	1.11668	Greater than 0		1424859_at	105.731	61.169	130.118	100.646	79.1812	53.8716	102.196	64.4428	143.667	84.3556	96.1736	106.728	76.0282	67.2248	105.731	1	1	1	1	1	64.4428	1	1	1	1	1	41.2878	1	92.5377	3857.6
40419	1456116_at	Ctnnd2	catenin (cadherin associated protein), delta 2	NM_008729		0.11364	0.178094	0.8	1	0.522934	0.035049	9.41606	9.26078	1.11364	0.155279	1.11364	Greater than 0		1456116_at	663.701	243.013	558.297	351.336	308.814	441.418	528.436	506.108	293.97	200.462	159.091	202.188	169.934	160.287	528.436	1	1	1	1	1	351.336	1	1	0	1	0	177.1	0.8	409.556	37317.8
17935	1433621_at	Wdr41	WD repeat domain 41	NM_172590		0.71309	0.278564	0.1	1	0.522913	0.0463768	7.55081	8.32741	0.583739	-0.776605	-1.71309	Less than 0		1433621_at	106.921	125.484	101.036	114.732	97.009	131.7	24.8507	117.622	139.994	218.732	155.843	167.726	188.579	180.303	101.036	0	0	0	0	0	125.484	0	0	0	0	1	-24.4483	0.1	117.808	5686.25
4437	1420110_s_at	Zfp334	zinc finger protein 334	NM_178411		0.56073	0.530471	0	1	0.5228	0.048896	7.97693	8.61915	0.640724	-0.642225	-1.56073	Less than 0		1420110_s_at	119.863	134.104	84.8501	112.923	122.061	177.912	37.7873	176.81	103.473	172.668	164.348	110.738	143.946	166.57	103.473	0	0	0	0	0	172.668	0	0	0	0	0	-69.195	0	124.245	9387.09
35035	1450732_a_at	Bicd2	bicaudal D homolog 2 (Drosophila)	NM_001039179 /// NM_001039180 /// NM_029791		0.68291	0.207948	0.2	1	0.522714	0.00563268	7.23939	7.99035	0.594208	-0.750961	-1.68291	Less than 0		1450732_a_at	131.619	105.315	80.0967	134.389	90.1891	110.454	17.7504	74.3857	97.4223	169.433	178.017	167.398	164.522	143.215	90.1891	0	0	0	1	0	110.454	1	0	0	0	0	-20.2651	0.2	101.105	3129.35
32652	1448344_at	Gm10063 /// Rps12 /// Rps12-ps2	predicted gene 10063 /// ribosomal protein S12 /// ribosomal protein S12, pseudogene 2	NM_011295 /// XM_001472702 /// XM_001479052		0.14991	0.26748	0.8	0.873464	0.522713	0.0384753	12.652	12.4505	1.14991	0.201526	1.14991	Greater than 0		1448344_at	2749.77	2537.26	3450	3007.92	2948.95	2981.69	6488.69	3229.1	4831.96	2628.04	1929.04	1629.87	1693.06	1850.84	3450	1	1	1	1	1	2981.69	0	1	0	1	1	468.303	0.8	3485.34	3.70314e+06
16666	1432352_at	Ccny	cyclin Y	NM_026484		0.61771	0.0716606	0.4	1	0.522343	0.0173707	5.52783	6.22179	0.618158	-0.693952	-1.61771	Less than 0		1432352_at	39.1706	33.0538	24.17	39.2047	55.3147	60.812	3.55736	19.4118	38.2351	52.413	31.74	51.0086	38.2709	43.9001	38.2351	1	0	0	1	0	39.2047	1	0	1	0	0	-0.96958	0.4	36.5343	197.559
15342	1431028_a_at	Pank1	pantothenate kinase 1	NM_001114339 /// NM_023792		0.44294	0.0463513	0.6	1	0.522323	0.0434674	7.00229	7.5313	0.693029	-0.529012	-1.44294	Less than 0		1431028_a_at	74.3309	68.6991	69.3526	45.7539	62.3683	75.8165	16.0818	46.4223	79.3985	120.104	90.0383	86.0106	96.4128	89.0574	69.3526	1	1	0	1	0	68.6991	1	1	0	0	1	0.65347	0.6	65.8328	305.409
37861	1453558_at	Efcab10	EF-hand calcium binding domain 10	NM_029152		0.42315	0.563754	0.1	1	0.521726	0.00259188	6.37874	6.88783	0.702668	-0.509085	-1.42315	Less than 0		1453558_at	36.096	35.7458	14.3111	32.451	21.8024	43.4123	10.42	36.8639	15.5497	30.4513	49.4078	47.4446	45.2511	38.644	15.5497	0	0	0	0	0	35.7458	1	0	0	0	0	-20.1961	0.1	27.7103	651.976
4805	1420491_at	Eif2s1	eukaryotic translation initiation factor 2, subunit 1 alpha	NM_026114		0.78761	0.0990277	0.2	1	0.521659	0.0491483	6.49881	7.33685	0.559406	-0.838033	-1.78761	Less than 0		1420491_at	43.7587	28.8582	52.5334	83.0454	132.704	175.139	18.7401	59.5546	62.843	111.087	98.2756	31.8939	85.2416	90.0242	52.5334	1	0	0	0	0	83.0454	0	0	1	0	0	-30.512	0.2	76.8263	2164.01
34530	1450227_at	Ankrd6	ankyrin repeat domain 6	NM_001012450 /// NM_001012451 /// NM_080471		1	0.2641	0.1	0.7225	0.52165	0.0143606	5.65898	6.84487	0.439553	-1.18589	-2.27504	Less than 0		1450227_at	61.3419	77.2952	18.8213	34.9849	42.393	54.7762	10.2256	69.2657	23.8196	30.3542	89.0509	93.2991	100.916	99.3425	23.8196	0	0	0	0	0	54.7762	1	0	0	0	0	-30.9566	0.1	42.3278	1211.64
11958	1427644_at	A230006K03Rik	RIKEN cDNA A230006K03 gene	XM_919181 /// XM_973462		0.42902	0.657435	0	1	0.521614	0.0302758	4.73315	5.24817	0.69978	-0.515026	-1.42902	Less than 0		1427644_at	4.56321	16.904	8.93886	18.5623	12.9823	17.4996	0.757145	13.911	11.3631	19.8954	10.8657	13.9114	17.0867	18.5464	8.93886	0	0	0	0	0	17.4996	0	0	0	0	0	-8.56076	0	12.5377	232.013
15372	1431058_at	Htatsf1	HIV TAT specific factor 1	NM_028242		0.68769	0.298198	0.1	1	0.521472	0.0383836	5.49305	6.2481	0.592526	-0.755051	-1.68769	Less than 0		1431058_at	51.5814	40.1559	27.7604	36.234	36.2463	44.2237	26.5246	52.6585	33.6848	63.0695	52.1899	44.1815	46.3978	48.6635	33.6848	0	0	0	0	0	44.2237	1	0	0	0	0	-10.5389	0.1	41.2139	366.559
42804	1458501_at	Vapb	vesicle-associated membrane protein, associated protein B and C	NM_019806		0.68381	0.300342	0.1	1	0.521038	0.0179206	8.23042	8.98215	0.593891	-0.751731	-1.68381	Less than 0		1458501_at	142.432	206.012	126.255	170.989	210.838	233.069	39.8674	151.053	180.165	291.149	323.676	234.11	301.096	261.392	142.432	0	0	0	0	0	206.012	0	0	1	0	0	-63.5794	0.1	175.183	12440.8
24995	1440681_at	Chrna7	cholinergic receptor, nicotinic, alpha polypeptide 7	NM_007390		0.73961	0.323963	0.1	0.919682	0.520814	0.0271663	8.35839	9.15716	0.574843	-0.798761	-1.73961	Less than 0		1440681_at	158.544	188.097	45.4989	145.174	196.993	290.91	171.229	460.182	161.38	241.949	314.249	291.359	334.777	259.714	161.38	0	1	0	0	0	241.949	0	0	0	0	0	-80.5691	0.1	205.996	35125.6
21105	1436791_at	Wnt5a	wingless-related MMTV integration site 5A	NM_009524		0.67702	0.405606	0	1	0.520657	0.0265182	6.87358	7.61949	0.596295	-0.745903	-1.67702	Less than 0		1436791_at	71.6735	103.596	43.5466	73.1352	102.572	137.578	20.3097	106.558	67.2068	89.002	101.094	86.8352	82.313	74.8403	67.2068	0	0	0	0	0	103.596	0	0	0	0	0	-36.389	0	81.5178	4184.54
42946	1458643_at	Dtx1	deltex 1 homolog (Drosophila)	NM_008052		1	0.13587	0.1	0.844234	0.520026	0.00975645	5.78781	6.99778	0.432277	-1.20997	-2.31333	Less than 0		1458643_at	93.0508	72.3954	12.2958	42.1849	26.3339	59.8191	3.35317	62.5989	10.5087	16.0803	83.8505	126.46	90.4628	98.1625	12.2958	0	0	0	0	0	59.8191	1	0	0	0	0	-47.5233	0.1	39.8621	1156.4
11871	1427557_at	Alg12	asparagine-linked glycosylation 12 homolog (yeast, alpha-1,6-mannosyltransferase)	NM_001142357 /// NM_145477		0.48823	0.170515	0.8	0.620836	0.519895	0.0249418	7.5899	7.0163	1.48823	0.573599	1.48823	Greater than 0		1427557_at	81.1758	27.8157	52.2612	48.0248	29.8946	29.1949	60.1753	52.7039	33.2278	29.9566	28.2744	21.5362	33.2389	25.9194	52.2612	1	1	1	0	1	29.9566	1	1	0	1	1	22.3046	0.8	44.4431	476.635
39125	1454822_x_at	Apcdd1	adenomatosis polyposis coli down-regulated 1	NM_133237		0.52703	0.685768	0	0.866763	0.51989	0.00492146	9.40965	10.0204	0.654867	-0.610725	-1.52703	Less than 0		1454822_x_at	285.129	367.2	283.413	380.3	331.649	414.319	275.087	546.508	249.851	503	550.735	564.408	570.146	557.2	283.413	0	0	0	0	0	414.319	0	0	0	0	0	-130.906	0	363.646	61810.9
21526	1437212_at	Zfp420	zinc finger protein 420	NM_172740		0.68382	0.0956108	0.3	1	0.519858	0.030155	5.68746	6.4392	0.593887	-0.75174	-1.68382	Less than 0		1437212_at	61.1848	37.206	32.3348	61.0138	60.3686	74.997	0.480504	23.9399	21.0085	45.8028	78.3706	77.972	69.8256	57.4602	32.3348	0	0	0	1	0	45.8028	1	0	1	0	0	-13.468	0.3	41.8337	456.737
42787	1458484_at	A730020M07Rik	RIKEN cDNA A730020M07 gene	NR_036456 /// NR_036457 /// NR_036458 /// XR_035398 /// XR_035469		0.22681	0.235155	0.8	0.816575	0.519635	0.0299856	5.51729	5.22238	1.22681	0.294908	1.22681	Greater than 0		1458484_at	28.0316	12.4898	23.6073	26.0441	16.9601	14.4041	13.2882	13.7469	27.2104	11.7631	9.60098	9.91094	15.5105	7.47366	23.6073	1	0	1	1	1	13.7469	1	1	1	0	1	9.86042	0.8	18.7546	93.9402
18230	1433916_at	Vamp3	vesicle-associated membrane protein 3	NM_009498		0.18557	0.457552	1	0.435164	0.519571	0.0483656	10.9961	10.7505	1.18557	0.245581	1.18557	Greater than 0		1433916_at	969.487	740.371	1234.42	992.141	1046.91	820.197	827.863	838.676	1153.7	746.949	760.107	747.441	748.033	797.782	1046.91	1	1	1	1	1	820.197	1	1	1	1	1	226.717	1	937.072	119695
22737	1438423_at	Ssbp2	single-stranded DNA binding protein 2	NM_024186 /// NM_024272		1	0.187676	0.2	0.688713	0.519097	0.00613871	7.20471	8.21124	0.497742	-1.00653	-2.00907	Less than 0		1438423_at	185.428	150.359	58.507	91.1063	145.832	189.371	74.3277	230.731	103.521	133.046	266.506	292.404	290.365	230.424	103.521	0	1	0	0	0	150.359	1	0	0	0	0	-46.838	0.2	136.223	5152.75
28244	1443930_at	Zfp811	zinc finger protein 811	NM_183177		1	0.0478607	0.1	0.928276	0.519034	0.00724439	4.94014	5.99939	0.479883	-1.05925	-2.08384	Less than 0		1443930_at	59.4072	33.9324	18.0837	21.3544	16.1862	34.6591	9.66795	35.0126	28.6332	36.2419	49.9822	42.5168	29.8575	32.9895	18.0837	0	0	0	0	0	34.6591	1	0	0	0	0	-16.5754	0.1	29.3179	85.3936
35279	1450976_at	Ndrg1	N-myc downstream regulated gene 1	NM_008681		0.55586	0.474957	0.9	0.144898	0.518929	0.0180663	10.334	9.69626	1.55586	0.63771	1.55586	Greater than 0		1450976_at	388.603	291.16	450.341	338.819	488.697	275.129	698.086	248.852	578.175	502.694	472.771	427.662	476	455.529	488.697	1	1	1	1	0	291.16	1	1	1	1	1	197.537	0.9	426.056	89727.7
4678	1420364_at	Gpr87	G protein-coupled receptor 87	NM_032399		0.18772	0.42718	0.9	0.56017	0.518768	0.0226651	5.0338	4.78561	1.18772	0.248197	1.18772	Greater than 0		1420364_at	10.4168	4.02771	12.4207	2.49781	9.80462	10.8122	8.92346	5.63129	19.1012	8.64123	5.82075	8.315	7.02619	5.2283	10.4168	1	1	0	1	1	5.63129	1	1	1	1	1	4.78551	0.9	9.2277	84.4282
28612	1444298_at	Ipcef1	interaction protein for cytohesin exchange factors 1	NM_001033391 /// NM_001170800 /// NM_001170801 /// NM_001170802		0.67588	0.415793	0.1	0.881598	0.518318	0.0366041	3.32371	4.06863	0.5967	-0.744922	-1.67588	Less than 0		1444298_at	9.70587	5.40485	5.45622	22.2849	6.4218	19.5051	5.8295	12.7118	6.32292	11.0441	11.8462	30.8041	20.2816	22.4671	6.32292	1	0	0	0	0	12.7118	0	0	0	0	0	-6.38891	0.1	10.4687	138.492
19733	1435419_at	Rgag4	retrotransposon gag domain containing 4	NM_183318 /// NR_028404		0.68074	0.192391	0.2	1	0.518283	0.0349388	7.64534	8.39443	0.594976	-0.749097	-1.68074	Less than 0		1435419_at	148.305	122.81	32.0324	34.8831	66.9439	152.442	24.2492	92.2602	62.8396	142.931	149.141	85.5958	135.365	154.486	62.8396	0	1	0	0	0	122.81	1	0	0	0	0	-59.97	0.2	87.9696	4450.21
40942	1456639_at	Zfp398	zinc finger protein 398	NM_027477 /// NM_173034		1	0.219603	0.2	0.653491	0.518274	0.0249318	6.54381	7.59216	0.483519	-1.04835	-2.06817	Less than 0		1456639_at	100.885	97.5265	61.9735	78.0106	90.9336	133.986	14.401	83.6169	65.2241	78.044	123.273	123.367	138.259	117.267	65.2241	0	0	0	0	0	83.6169	1	0	1	0	0	-18.3928	0.2	80.4602	1897.96
17885	1433571_at	Serinc5	serine incorporator 5	NM_172588		0.25314	0.535031	1	0.283958	0.518032	0.0370744	9.38247	9.05693	1.25314	0.325547	1.25314	Greater than 0		1433571_at	354.534	267.44	289.666	227.207	368.697	332.577	440.383	265.991	416.462	297.65	452.885	471.473	439.633	378.385	368.697	1	1	1	1	1	267.44	1	1	1	1	1	101.256	1	326.061	22932.2
41853	1457550_at	9530059O14Rik	RIKEN cDNA 9530059O14 gene	NR_015610		0.81172	0.159987	0.1	1	0.517927	0.0350816	6.30467	7.16203	0.551961	-0.857361	-1.81172	Less than 0		1457550_at	129.203	114.015	25.9135	57.8544	45.4934	50.1787	9.93304	55.1217	36.7828	143.155	56.0245	99.888	144.157	115.992	36.7828	0	0	0	0	0	57.8544	1	0	0	0	0	-21.0716	0.1	66.765	2992.82
25939	1441625_at	Rimbp2	RIMS binding protein 2	NM_001081388		0.75092	0.353601	0	0.966426	0.517737	0.00907037	9.0212	9.82932	0.571127	-0.808117	-1.75092	Less than 0		1441625_at	226.19	386.548	145.228	204.624	187.662	171.117	142.706	228.767	118.566	266.451	328.174	395.679	347.754	475.302	145.228	0	0	0	0	0	228.767	0	0	0	0	0	-83.5392	0	207.786	19110.4
15172	1430858_at	4632433K11Rik	RIKEN cDNA 4632433K11 gene	NM_029849		0.26488	0.398822	1	0.406671	0.517593	0.00163294	6.4178	6.07881	1.26488	0.338996	1.26488	Greater than 0		1430858_at	28.4698	22.4202	24.2155	22.4421	20.5771	13.1156	19.6646	16.1438	27.6892	16.9595	15.1729	19.904	19.1255	18.7292	24.2155	1	1	1	1	1	16.9595	1	1	1	1	1	7.25597	1	21.1697	87.2329
686	1416347_at	Men1	multiple endocrine neoplasia 1	NM_001168488 /// NM_001168489 /// NM_001168490 /// NM_008583		0.26898	0.23039	0.6	0.970102	0.517368	0.0337394	7.88904	8.23271	0.788037	-0.343665	-1.26898	Less than 0		1416347_at	113.733	124.829	91.5077	102.859	105.494	105.073	50.6584	98.9021	106.299	163.167	170.739	164.007	160.495	169.843	105.494	0	1	1	1	0	105.073	1	0	1	0	1	0.4212	0.6	106.252	1616.4
1545	1417206_at	Urod	uroporphyrinogen decarboxylase	NM_009478		0.30317	0.344765	0.9	0.52105	0.517246	0.0164423	10.7673	10.3852	1.30317	0.382028	1.30317	Greater than 0		1417206_at	482.954	413.172	582.429	499.305	449.863	453.206	846.901	468.831	715.952	470.132	305.328	274.036	314.312	324.638	582.429	1	1	1	1	1	468.831	1	1	0	1	1	113.597	0.9	538.274	59822.8
3780	1419441_at	Rplp0	ribosomal protein, large, P0	NM_007475		0.35891	0.323143	0.8	0.585843	0.516974	0.0330894	11.407	10.9646	1.35891	0.442447	1.35891	Greater than 0		1419441_at	905.121	782.526	1230.51	949.292	911.128	829.893	1953.96	990.04	1768.91	1041.17	607.459	584.309	669.534	657.116	1230.51	1	1	1	1	1	949.292	0	1	0	1	1	281.213	0.8	1136.25	473807
43635	1459332_at	Itch	itchy, E3 ubiquitin protein ligase	NM_008395		0.5893	0.078409	0.4	1	0.516927	0.0454	4.80941	5.47781	0.629207	-0.668394	-1.5893	Less than 0		1459332_at	24.0999	24.5019	18.8022	30.0085	24.57	21.4735	4.96983	18.2564	38.8494	48.6441	23.9581	27.4833	34.2939	32.1514	24.0999	0	0	1	1	0	24.5019	0	0	1	0	1	-0.40201	0.4	25.4176	99.8118
17487	1433173_at	5430440L12Rik	RIKEN cDNA 5430440L12 gene	---		0.32859	0.139118	0.6	1	0.516927	0.00373385	5.44044	5.85034	0.752675	-0.4099	-1.32859	Less than 0		1433173_at	42.0485	29.7271	18.4472	24.0456	29.9425	56.3155	12.6601	27.1837	31.1932	41.7234	52.8416	44.4031	42.9726	49.7936	29.9425	1	1	0	1	0	29.7271	1	0	1	0	1	0.21543	0.6	31.3287	199.841
4153	1419814_s_at	S100a1	S100 calcium binding protein A1	NM_011309		0.25285	0.398216	1	0.416569	0.516909	0.0399385	10.5832	10.258	1.25285	0.325211	1.25285	Greater than 0		1419814_s_at	635.293	501.274	608.329	505.843	588.871	572.385	1043.23	523.233	834.237	584.933	385.827	299.27	270.618	236.904	635.293	1	1	1	1	1	523.233	1	1	1	1	1	112.061	1	639.762	104508
32294	1447980_s_at	Sgsm1	small G protein signaling modulator 1	NM_001162965 /// NM_172718 /// NR_027934 /// NR_027936 /// NR_027937		0.49463	0.372944	0.2	1	0.516894	0.0117863	8.05029	8.63008	0.669062	-0.579788	-1.49463	Less than 0		1447980_s_at	196.16	189.18	60.6967	109.625	108.495	224.212	119.961	192.588	112.608	200.493	248.57	241.669	293.365	301.426	112.608	0	1	0	0	0	192.588	1	0	0	0	0	-79.9798	0.2	151.402	10123.7
27849	1443535_at	Rabgap1	RAB GTPase activating protein 1	NM_001033960 /// NM_146121		0.58358	0.182057	0.3	1	0.516409	0.0363241	5.95948	6.62267	0.631479	-0.663193	-1.58358	Less than 0		1443535_at	42.6359	30.9473	25.7345	33.1415	34.4728	49.3018	3.00713	20.8245	26.3837	77.7399	31.8674	43.9462	35.5231	48.2125	26.3837	0	0	0	1	0	33.1415	1	0	1	0	0	-6.75783	0.3	34.4189	635.543
14232	1429918_at	Arhgap20	Rho GTPase activating protein 20	NM_175535		1	0.371396	0	0.692816	0.516053	0.0073714	8.68751	9.69417	0.497695	-1.00667	-2.00926	Less than 0		1429918_at	380.465	527.679	130.64	296.238	325.335	483.62	126.781	419.78	154.235	232.286	580.211	532.024	578.098	594.627	154.235	0	0	0	0	0	419.78	0	0	0	0	0	-265.545	0	307.706	70921.2
36361	1452058_a_at	Rnf11	ring finger protein 11	NM_013876		0.7566	0.207315	0.1	1	0.515979	0.0368224	8.23079	9.04358	0.569281	-0.812786	-1.7566	Less than 0		1452058_a_at	167.673	182.403	148.922	224.208	170.208	241.71	27.4185	108.566	223.469	359.936	332.224	308.732	275.086	269.98	167.673	0	0	0	1	0	224.208	0	0	0	0	0	-56.5353	0.1	185.451	14374.2
10831	1426517_at	Gnaz	guanine nucleotide binding protein, alpha z subunit	NM_010311		0.67858	0.185006	0.2	1	0.515897	0.0491553	7.1594	7.90664	0.595743	-0.747238	-1.67858	Less than 0		1426517_at	99.2449	68.759	38.2526	59.0242	71.8461	69.1399	23.49	79.4156	50.9528	143.183	106.906	141.924	108.063	116.432	50.9528	0	0	0	0	0	69.1399	1	0	1	0	0	-18.1871	0.2	70.3308	1842.39
18824	1434510_at	Papss2	3'-phosphoadenosine 5'-phosphosulfate synthase 2	NM_011864		0.70399	0.258671	0.1	1	0.515665	0.00170681	7.34394	8.11285	0.586859	-0.768915	-1.70399	Less than 0		1434510_at	128.202	146.036	28.0445	49.5032	97.3708	132.07	80.8781	169.386	71.3065	126.309	170.422	158.844	137.329	142.926	80.8781	0	1	0	0	0	132.07	0	0	0	0	0	-51.1916	0.1	102.911	4730.68
10360	1426046_a_at	Rabggta	Rab geranylgeranyl transferase, a subunit	NM_019519		0.17024	0.546169	1	0.345814	0.515556	0.00838779	8.82333	8.59652	1.17024	0.226809	1.17024	Greater than 0		1426046_a_at	166.08	135.198	153.93	130.077	135.471	112.352	154.654	126.477	202.228	126.519	128.321	142.218	138.092	160.208	154.654	1	1	1	1	1	126.519	1	1	1	1	1	28.1354	1	144.299	3302.97
38470	1454167_at	Nr2c2	nuclear receptor subfamily 2, group C, member 2	NM_011630		0.58844	0.386577	0.1	0.986727	0.515436	0.0490067	6.64786	7.31547	0.629549	-0.667609	-1.58844	Less than 0		1454167_at	72.0926	79.806	67.0633	75.0727	59.2101	65.1722	26.2743	84.2537	66.1194	105.599	104.837	116.232	120.748	106.392	66.1194	0	0	1	0	0	79.806	0	0	0	0	0	-13.6866	0.1	70.0664	1419.53
23885	1439571_at	E230008J23Rik	RIKEN cDNA E230008J23 gene	---		0.83589	0.420449	0	0.805296	0.515409	0.0336098	6.97701	7.85349	0.544695	-0.876479	-1.83589	Less than 0		1439571_at	102.568	103.533	62.022	137.425	115.876	124.239	39.0576	121.35	48.0404	89.7352	156.478	209.712	150.125	170.333	62.022	0	0	0	0	0	121.35	0	0	0	0	0	-59.3284	0	94.3847	4356.4
39647	1455344_at	Efna3	ephrin A3	NM_010108		0.45145	0.609664	0	1	0.515278	0.0427618	7.15637	7.69387	0.688965	-0.537498	-1.45145	Less than 0		1455344_at	74.58	75.4143	77.8237	99.1197	70.2899	98.4724	46.4488	124.216	48.1893	128.86	124.716	173.643	112.652	138.718	70.2899	0	0	0	0	0	99.1197	0	0	0	0	0	-28.8299	0	84.3414	4357.66
34720	1450417_a_at	Rps20	ribosomal protein S20	NM_026147		0.60182	0.459127	0	1	0.515237	0.0237219	4.78751	5.46721	0.624291	-0.679709	-1.60182	Less than 0		1450417_a_at	49.3363	42.4308	20.5969	44.1359	40.0652	64.5735	12.7361	51.7231	37.0805	71.9059	46.8846	63.4523	63.5812	46.1552	37.0805	0	0	0	0	0	51.7231	0	0	0	0	0	-14.6426	0	43.4584	1321.45
40030	1455727_at	Zrsr2	zinc finger (CCCH type), RNA binding motif and serine/arginine rich 2	NM_009453 /// NM_178794		0.67992	0.379372	0	1	0.514823	0.0240184	7.17665	7.92504	0.595267	-0.748391	-1.67992	Less than 0		1455727_at	145.947	150.999	57.6598	104.902	127.23	161.37	47.4583	131.585	80.8749	150.348	202.463	183.452	212.195	176.884	80.8749	0	0	0	0	0	150.348	0	0	0	0	0	-69.4732	0	115.837	5761.63
30936	1446622_at	A330068G13Rik	RIKEN cDNA A330068G13 gene	XR_002354 /// XR_035366		0.89534	0.0630981	0.1	1	0.51461	0.0088932	5.94519	6.86765	0.527609	-0.92246	-1.89534	Less than 0		1446622_at	106.583	49.2166	6.61899	43.6786	47.1556	82.0226	37.3722	67.1466	38.2407	58.8877	77.8287	118.868	89.5622	88.6343	38.2407	0	0	0	0	0	58.8877	1	0	0	0	0	-20.647	0.1	53.6923	422.258
2189	1417850_at	Rb1	retinoblastoma 1	NM_009029		0.23316	0.310274	0.8	0.714653	0.514522	0.0204961	9.67486	9.3725	1.23316	0.302362	1.23316	Greater than 0		1417850_at	473.314	305.054	442.983	452.734	433.962	374.175	563.214	430.867	368.43	267.231	372.267	513.966	383.36	410.987	442.983	1	0	1	1	1	374.175	1	1	1	1	0	68.8088	0.8	411.197	20416.2
42925	1458622_at	Ntrk2	neurotrophic tyrosine kinase, receptor, type 2	NM_001025074 /// NM_008745		0.51088	0.785371	0	0.761317	0.514392	0.0318679	10.0058	10.6012	0.661865	-0.595392	-1.51088	Less than 0		1458622_at	663.779	828.84	564.377	748.128	598.488	822.466	455.683	781.306	415.572	842.867	864.586	892.38	883.344	827.872	564.377	0	0	0	0	0	822.466	0	0	0	0	0	-258.09	0	672.151	175751
7398	1423084_at	B3galt2	UDP-Gal:betaGlcNAc beta 1,3-galactosyltransferase, polypeptide 2	NM_020025		1	0.386142	0	0.670112	0.514063	0.00416438	4.7335	6.19764	0.362452	-1.46414	-2.75899	Less than 0		1423084_at	27.763	29.7172	36.6898	78.7122	49.9143	114.599	8.08703	73.6784	22.3416	37.3651	84.3329	146.788	87.3474	70.7676	27.763	0	0	0	0	0	73.6784	0	0	0	0	0	-45.9153	0	47.8868	3582.55
21799	1437485_at	Nos1ap	nitric oxide synthase 1 (neuronal) adaptor protein	NM_001109985 /// NM_027528		0.62316	0.252464	0.2	0.980596	0.514055	0.00478693	7.07818	7.77699	0.616081	-0.698809	-1.62316	Less than 0		1437485_at	96.6967	94.5721	64.8662	120.101	60.99	80.1983	7.64567	52.7437	42.6759	76.0468	103.136	120.796	106.294	120.214	60.99	0	0	0	1	0	80.1983	1	0	0	0	0	-19.2083	0.2	69.6537	2273.69
32920	1448612_at	Sfn	stratifin	NM_018754		0.58646	0.195899	0.8	0.470226	0.513146	0.018408	6.88763	6.22182	1.58646	0.665811	1.58646	Greater than 0		1448612_at	32.0531	21.1194	20.3391	19.3503	16.2729	14.3506	24.7884	24.644	24.1384	15.7041	14.3583	10.6078	10.5578	11.7764	24.1384	1	1	1	0	1	19.3503	1	1	0	1	1	4.7881	0.8	21.276	50.2809
12322	1428008_at	Dnm1l	dynamin 1-like	NM_001025947 /// NM_152816		0.70907	0.24328	0.1	1	0.513087	0.0209996	4.41669	5.18991	0.585113	-0.773213	-1.70907	Less than 0		1428008_at	32.3841	21.9738	17.2027	24.535	18.5351	36.5826	5.92044	20.6685	18.9295	30.3904	27.266	38.7987	31.4376	27.9045	18.5351	0	0	0	0	0	24.535	1	0	0	0	0	-5.99991	0.1	22.7122	169.568
21732	1437418_at	Gm3515	predicted gene 3515	XR_105368 /// XR_106548 /// XR_106549		0.70519	0.346037	0	1	0.512807	0.0445839	7.39019	8.16012	0.586446	-0.76993	-1.70519	Less than 0		1437418_at	148.264	134.131	19.1796	88.3933	127.036	177.412	63.6959	174.858	79.9986	153.217	243.358	262.988	202.489	238.965	79.9986	0	0	0	0	0	153.217	0	0	0	0	0	-73.2184	0	116.618	8400.6
3563	1419224_at	Cecr6	cat eye syndrome chromosome region, candidate 6 homolog (human)	NM_033567		0.89168	0.0583786	0.1	1	0.512515	0.024936	6.3064	7.22606	0.528631	-0.919666	-1.89168	Less than 0		1419224_at	88.5416	38.5528	8.20387	37.9888	30.9827	43.0604	0.936171	56.4435	9.05654	21.546	87.9934	167.919	113.909	126.083	9.05654	0	0	0	0	0	38.5528	1	0	0	0	0	-29.4963	0.1	33.5312	358.449
14002	1429688_at	Arntl2	aryl hydrocarbon receptor nuclear translocator-like 2	NM_172309		1	0.306963	0.2	0.543008	0.512493	0.013575	6.86652	7.86886	0.49919	-1.00234	-2.00325	Less than 0		1429688_at	118.582	147.317	67.4501	77.7167	89.2385	169.588	27.8812	112.051	78.9312	89.6295	131.394	145.593	125.396	152.773	78.9312	0	1	0	0	0	112.051	1	0	0	0	0	-33.1194	0.2	97.8384	4588.96
26770	1442456_at	Spata5	spermatogenesis associated 5	NM_001163511 /// NM_021343		0.60706	0.241264	0.2	1	0.512081	0.00690589	5.68087	6.36529	0.622256	-0.684421	-1.60706	Less than 0		1442456_at	35.7812	28.8079	8.65578	20.0154	17.9097	45.1171	0.581623	27.8295	30.2769	33.0694	36.8827	42.544	39.5732	29.1845	17.9097	0	0	0	0	0	28.8079	1	0	0	0	1	-10.8982	0.2	24.8045	379.877
40899	1456596_at	Fam70a	family with sequence similarity 70, member A	NM_172930		0.64178	0.205726	0.2	1	0.511876	0.0182934	6.86141	7.57667	0.609096	-0.715258	-1.64178	Less than 0		1456596_at	176.466	135.737	32.3357	37.7957	102.826	282.002	69.7927	192.231	84.7017	151.569	251.319	160.288	202.313	189.443	84.7017	0	1	0	0	0	151.569	1	0	0	0	0	-66.8674	0.2	126.546	11103.1
25232	1440918_at	Rasgrf2	RAS protein-specific guanine nucleotide-releasing factor 2	NM_009027		0.59312	0.152682	0.3	1	0.511451	0.000717285	6.07398	6.74584	0.627699	-0.671855	-1.59312	Less than 0		1440918_at	64.4121	70.971	14.3319	23.472	44.0938	62.5226	12.1261	41.158	46.7757	63.8029	73.9115	56.1246	83.4662	81.5296	44.0938	0	1	0	1	0	62.5226	1	0	0	0	0	-18.4287	0.3	44.3666	642.992
28302	1443988_at	Rbm39	RNA binding motif protein 39	NM_133242		0.7087	0.35153	0.1	0.885491	0.51143	0.0409927	6.50311	7.27601	0.58524	-0.7729	-1.7087	Less than 0		1443988_at	55.8038	74.9634	54.484	81.3783	74.7679	67.3292	10.2429	65.5731	53.7578	74.4673	61.6463	71.2271	77.0054	70.0438	54.484	0	0	0	0	0	74.4673	0	0	1	0	0	-19.9833	0.1	61.2768	1314.57
9851	1425537_at	Ppm1a	protein phosphatase 1A, magnesium dependent, alpha isoform	NM_008910		0.66802	0.512194	0	0.864655	0.511217	0.00540461	8.28797	9.0261	0.599514	-0.738135	-1.66802	Less than 0		1425537_at	277.203	335.374	163.09	229.373	229.748	395.152	147.52	271.108	199.33	316.954	452.957	420.29	385.195	356.301	199.33	0	0	0	0	0	316.954	0	0	0	0	0	-117.625	0	256.485	28203.5
41796	1457493_at	Pten	phosphatase and tensin homolog	NM_008960		0.62776	0.115624	0.3	1	0.510846	0.0485935	5.08049	5.78338	0.614341	-0.702888	-1.62776	Less than 0		1457493_at	22.6701	18.0422	8.66024	22.2886	22.9885	14.9435	0.733802	11.9032	14.756	29.3597	20.2732	24.1476	30.1546	27.2352	14.756	0	0	0	1	0	18.0422	1	0	1	0	0	-3.28616	0.3	16.6346	71.4413
433	1416094_at	Adam9	a disintegrin and metallopeptidase domain 9 (meltrin gamma)	NM_007404		0.27882	0.484759	1	0.279704	0.510821	0.0145647	11.099	10.7442	1.27882	0.354808	1.27882	Greater than 0		1416094_at	871.904	804.675	995.626	901.044	997.178	741.281	1355.48	774.884	1108.17	901.062	685.025	748.994	692.023	598.558	997.178	1	1	1	1	1	804.675	1	1	1	1	1	192.503	1	945.131	145303
14732	1430418_at	Tmem57	transmembrane protein 57	NM_025382		0.79911	0.19688	0.4	0.646753	0.510686	0.0137633	5.60891	6.4562	0.55583	-0.847285	-1.79911	Less than 0		1430418_at	36.3383	47.8275	15.9177	32.3688	38.9641	60.1193	0.783001	24.7752	28.3769	24.7439	43.2615	47.8799	49.8845	50.326	28.3769	0	0	0	1	1	32.3688	1	0	1	0	0	-3.99189	0.4	31.0215	482.395
12608	1428294_at	Zfp259	zinc finger protein 259	NM_011752		0.48105	0.359481	0.2	1	0.510133	0.0249422	6.26328	6.8299	0.675197	-0.56662	-1.48105	Less than 0		1428294_at	33.9583	48.2744	35.1567	47.7296	22.8936	30.3697	6.73375	29.1762	32.2932	62.8547	46.6667	55.0453	59.0994	44.9179	32.2932	0	0	1	1	0	47.7296	0	0	0	0	0	-15.4364	0.2	34.944	763.336
25921	1441607_at	AU015603	expressed sequence AU015603	---		0.34034	0.100046	0.6	1	0.510096	0.0418752	5.78766	6.21025	0.746081	-0.422596	-1.34034	Less than 0		1441607_at	29.7168	27.6142	25.4505	26.808	30.9596	35.3878	11.2271	22.5746	34.8764	49.2778	23.7436	24.8698	27.2245	25.7268	29.7168	1	1	0	1	0	27.6142	1	0	1	0	1	2.10261	0.6	29.3893	86.6244
11192	1426878_at	Pbrm1	polybromo 1	NM_001081251		0.69596	0.340184	0.1	0.902785	0.509732	0.0340368	6.67523	7.43733	0.589638	-0.762098	-1.69596	Less than 0		1426878_at	40.2525	82.2649	47.1019	52.8597	79.1846	64.3102	15.0882	74.6628	45.3809	68.2282	86.9968	95.2563	98.148	90.8478	45.3809	0	0	0	0	0	68.2282	0	0	1	0	0	-22.8473	0.1	56.9334	1329.81
41293	1456990_at	LOC100503134	hypothetical LOC100503134	XR_105299 /// XR_108127		0.60488	0.3327	0.1	1	0.509395	0.0405246	3.95537	4.63783	0.6231	-0.682463	-1.60488	Less than 0		1456990_at	27.2015	13.2028	7.64035	15.0907	10.463	28.9636	0.802073	25.5165	11.6745	33.9081	9.3999	9.75259	9.51463	5.80359	10.463	0	0	0	0	0	25.5165	1	0	0	0	0	-15.0535	0.1	17.4463	346.924
18729	1434415_at	Dact3	dapper homolog 3, antagonist of beta-catenin (xenopus)	NM_001081655		0.72953	0.206144	0.1	1	0.508919	0.0283864	7.66189	8.45227	0.578192	-0.79038	-1.72953	Less than 0		1434415_at	128.906	108.864	68.7653	170.04	237.108	261.86	91.9736	169.19	85.193	182.78	473.933	423.904	341.58	234.82	91.9736	0	0	0	0	0	170.04	0	0	1	0	0	-78.066	0.1	150.468	7884.15
30708	1446394_at	Oprk1	opioid receptor, kappa 1	NM_011011		0.55189	0.483617	0	1	0.508877	0.0115245	4.7374	5.37143	0.644374	-0.63403	-1.55189	Less than 0		1446394_at	19.7964	32.5269	5.66089	12.2971	7.59923	20.711	3.25041	15.2123	5.14391	23.7975	24.769	26.2128	30.5155	32.9314	5.66089	0	0	0	0	0	20.711	0	0	0	0	0	-15.0501	0	14.5996	398.086
5589	1421275_s_at	Socs4	suppressor of cytokine signaling 4	NM_080843		0.59226	0.44152	0	1	0.508445	0.035422	5.61864	6.28972	0.628038	-0.671075	-1.59226	Less than 0		1421275_s_at	25.6688	34.6392	18.3257	19.2924	25.5974	28.2878	7.70491	33.985	17.5344	34.2205	21.0603	23.4618	24.8088	17.8658	18.3257	0	0	0	0	0	33.985	0	0	0	0	0	-15.6593	0	24.5256	309.066
12523	1428209_at	Bex4	brain expressed gene 4	NM_212457		1	0.338481	0	0.695081	0.50839	0.00286766	7.62273	8.79872	0.44258	-1.17599	-2.25948	Less than 0		1428209_at	253.923	288.542	69.0506	145.061	122.916	295.772	51.5015	259.372	104.653	127.247	288.515	269.337	292.726	296.228	104.653	0	0	0	0	0	259.372	0	0	0	0	0	-154.72	0	171.804	26414.5
7765	1423451_at	Pgrmc1	progesterone receptor membrane component 1	NM_016783		0.5715	0.49959	0	0.962285	0.508344	0.0174992	11.1312	11.7834	0.636334	-0.652145	-1.5715	Less than 0		1423451_at	1930.13	1830.34	931.631	1507.87	1504.42	2566.42	1054.66	2243.26	1302.34	2151.08	1533.55	1456.11	1395.9	1519.68	1302.34	0	0	0	0	0	2151.08	0	0	0	0	0	-848.74	0	1702.21	1.27862e+06
40243	1455940_x_at	Wdr6	WD repeat domain 6	NM_031392		0.53717	0.543152	0.1	0.852618	0.508235	0.00358426	11.3643	11.9845	0.650547	-0.620275	-1.53717	Less than 0		1455940_x_at	1010.25	1372.89	774.907	1001.99	1251.72	1807.54	1016.12	1607.11	923.512	1676.34	1455.18	1258.55	1284.68	1448.05	1010.25	0	1	0	0	0	1607.11	0	0	0	0	0	-596.861	0.1	1244.24	619688
40038	1455735_at	Ap1s3	adaptor-related protein complex AP-1, sigma 3	NM_183027		0.85205	0.400858	0	0.776115	0.507256	0.0119943	3.91876	4.80788	0.539943	-0.889121	-1.85205	Less than 0		1455735_at	16.8395	20.3509	19.5157	26.4587	8.70865	28.6519	0.459927	13.8006	5.56534	15.1212	23.4046	33.365	32.1763	28.5431	8.70865	0	0	0	0	0	20.3509	0	0	0	0	0	-11.6422	0	15.5472	284.028
23998	1439684_at	4930570G19Rik	RIKEN cDNA 4930570G19 gene	XR_106430		0.70126	0.41227	0	0.915424	0.507239	0.00147234	5.76974	6.53634	0.587801	-0.7666	-1.70126	Less than 0		1439684_at	30.1729	43.847	19.1721	29.0126	32.6466	68.7292	11.203	42.4204	9.04775	25.1705	44.6982	28.9126	62.7713	40.0188	19.1721	0	0	0	0	0	42.4204	0	0	0	0	0	-23.2483	0	31.1422	1143.56
18406	1434092_at	Atg9b	ATG9 autophagy related 9 homolog B (S. cerevisiae)	NM_001002897		0.69961	0.12892	0.2	1	0.507133	0.00260786	7.01858	7.78379	0.588371	-0.765203	-1.69961	Less than 0		1434092_at	133.473	96.5027	10.1944	47.7418	75.2468	138.771	29.2565	67.5698	58.4061	99.1295	100.826	75.1568	96.069	104.92	58.4061	0	1	0	0	0	96.5027	1	0	0	0	0	-38.0966	0.2	75.6292	2048.85
14729	1430415_at	Phf6	PHD finger protein 6	NM_027642		0.28256	0.145357	0.6	1	0.506979	0.0037131	4.88511	5.24413	0.779693	-0.359021	-1.28256	Less than 0		1430415_at	22.065	25.2453	7.50759	15.8064	16.2537	10.9548	0.455666	14.4139	16.4579	23.8308	17.7965	23.5859	15.4373	18.2613	16.2537	0	1	1	1	0	15.8064	1	0	1	0	1	0.44734	0.6	15.2991	75.6869
11634	1427320_at	Copg2as2	coatomer protein complex, subunit gamma 2, antisense 2	NR_002845		0.63899	0.288146	0.1	1	0.506784	0.00529784	10.8667	11.5795	0.610132	-0.712807	-1.63899	Less than 0		1427320_at	1218.33	1546.97	444.975	707.764	1146.9	1923.69	611.942	1272.71	1369.94	2452.76	1340.2	1151.39	1395.37	1432.34	1146.9	0	1	0	0	0	1546.97	0	0	0	0	0	-400.068	0.1	1269.6	968337
18683	1434369_a_at	Cryab	crystallin, alpha B	NM_009964		0.21604	0.370319	1	0.439786	0.506536	0.0168022	12.1365	11.8543	1.21604	0.282186	1.21604	Greater than 0		1434369_a_at	2061.21	1419.93	2197.24	1931.99	2034.09	1867.93	3725.65	1924.44	3252.05	2124.14	1788.7	1617.09	1693.39	1645.37	2197.24	1	1	1	1	1	1924.44	1	1	1	1	1	272.797	1	2253.87	1.60144e+06
22021	1437707_at	Slmo1	slowmo homolog 1 (Drosophila)	NM_144867		0.63459	0.291003	0.1	1	0.506398	0.0454933	7.29667	8.0056	0.611773	-0.708932	-1.63459	Less than 0		1437707_at	175.935	151.233	72.7907	108.811	130.018	159.412	37.0373	152.225	93.268	175.893	154.76	165.986	148.587	144.553	93.268	0	0	0	0	0	152.225	1	0	0	0	0	-58.9568	0.1	125.662	5689.4
12329	1428015_at	Synj2bp	synaptojanin 2 binding protein	NM_025292		0.66296	0.260906	0.1	1	0.505967	0.0485315	8.33325	9.06701	0.601338	-0.733751	-1.66296	Less than 0		1428015_at	129.724	140.524	68.6392	82.9658	138.893	195.388	22.5944	127.756	98.7468	146.085	162.315	143.382	188.423	165.31	98.7468	0	1	0	0	0	140.524	0	0	0	0	0	-41.7772	0.1	115.132	5481.3
3539	1419200_at	Fxyd7	FXYD domain-containing ion transport regulator 7	NM_022007		0.9283	0.347609	0	0.74777	0.50592	0.0152764	7.75096	8.69829	0.518592	-0.947329	-1.9283	Less than 0		1419200_at	103.525	201.785	93.4306	101.296	112.69	122.895	31.9917	114.289	91.0031	126.087	168.926	183.783	116.665	176.47	93.4306	0	0	0	0	0	122.895	0	0	0	0	0	-29.4649	0	109.899	5462.15
21359	1437045_at	Mapk8	mitogen-activated protein kinase 8	NM_016700		0.76028	0.174057	0.2	0.888756	0.505773	0.0311229	5.58216	6.39797	0.56809	-0.815808	-1.76028	Less than 0		1437045_at	41.7824	49.3773	35.804	43.5906	47.4272	62.6645	5.91139	32.6403	52.8812	59.5566	41.4289	47.5979	58.0088	60.943	41.7824	0	0	0	1	0	49.3773	0	0	0	0	1	-7.59488	0.2	43.1635	409.896
19335	1435021_at	Gabrb3	gamma-aminobutyric acid (GABA) A receptor, subunit beta 3	NM_001038701 /// NM_008071		0.54088	0.581709	0	0.899589	0.505545	0.0184764	10.2046	10.8283	0.648979	-0.623757	-1.54088	Less than 0		1435021_at	887.607	1083.19	486.118	764.801	682.757	969.291	404.679	948.086	508.974	886.33	1092.38	1102.44	1116.33	1168.81	508.974	0	0	0	0	0	948.086	0	0	0	0	0	-439.112	0	762.183	282765
32898	1448590_at	Col6a1	collagen, type VI, alpha 1	NM_009933		1	0.0310244	0.1	0.890157	0.505295	0.0250428	6.97561	8.40701	0.37077	-1.4314	-2.69709	Less than 0		1448590_at	453.216	500.238	29.2839	122.366	32.2652	82.4894	5.88432	112.585	54.6766	56.607	160.185	226.178	367.792	267.729	32.2652	0	0	0	0	0	112.585	1	0	0	0	0	-80.3201	0.1	144.961	8937.68
5440	1421126_at	Ryr2	ryanodine receptor 2, cardiac	NM_023868		0.60783	0.113177	0.3	1	0.505252	0.0077321	6.40177	7.08689	0.621955	-0.685117	-1.60783	Less than 0		1421126_at	59.2021	49.407	14.739	26.8358	39.8312	53.3464	11.7034	29.9468	40.5699	63.8773	61.4277	77.1957	69.2457	55.617	39.8312	0	1	0	1	0	49.407	1	0	0	0	0	-9.57579	0.3	38.9459	329.105
504	1416165_at	Rab31	RAB31, member RAS oncogene family	NM_133685		0.20217	0.344868	0.9	0.573791	0.505207	0.0063948	12.229	11.9633	1.20217	0.265642	1.20217	Greater than 0		1416165_at	1250.49	1241.22	1994.11	1582.83	1565.6	1192.6	2556.83	1608.81	2314.84	1454.19	937.1	905.234	881.87	906.605	1994.11	1	1	1	1	1	1454.19	0	1	1	1	1	539.916	0.9	1676.15	677155
26219	1441905_x_at	Snrpn /// Snurf	small nuclear ribonucleoprotein N /// SNRPN upstream reading frame	NM_001082961 /// NM_001082962 /// NM_013670 /// NM_033174		0.65495	0.265454	0.1	1	0.505101	0.0475144	6.38341	7.1102	0.604248	-0.726786	-1.65495	Less than 0		1441905_x_at	89.7989	71.9523	70.0408	84.2361	79.5849	95.1307	33.0148	72.1281	55.86	135.939	90.9472	117.242	85.1219	70.5666	70.0408	0	0	0	0	0	84.2361	1	0	0	0	0	-14.1954	0.1	78.7685	1718.37
28635	1444321_at	Psmd9	Proteasome (prosome, macropain) 26S subunit, non-ATPase, 9	NM_026000		0.65761	0.162658	0.2	1	0.505067	0.0137748	6.4368	7.16591	0.603279	-0.729103	-1.65761	Less than 0		1444321_at	59.1502	46.0989	26.9036	40.0623	58.4757	63.9995	7.84443	38.0405	37.139	79.9659	37.7393	55.6504	52.6329	72.5604	37.139	0	0	0	0	0	46.0989	1	0	1	0	0	-8.95989	0.2	45.768	618.646
5279	1420965_a_at	Enc1	ectodermal-neural cortex 1	NM_007930		0.90073	0.539684	0	0.579612	0.505006	0.0334678	10.976	11.9025	0.526113	-0.926554	-1.90073	Less than 0		1420965_a_at	1358.25	1512.49	1078.21	2279.01	1279.73	1900.74	564.697	2275.24	541.6	1150.22	1567.24	1782.67	1561.15	1731.56	1078.21	0	0	0	0	0	1900.74	0	0	0	0	0	-822.53	0	1394.02	1.84489e+06
28534	1444220_at	2410089E03Rik	RIKEN cDNA 2410089E03 gene	NM_001162906		0.60089	0.11837	0.3	1	0.504815	0.00747511	3.75734	4.43621	0.624651	-0.678879	-1.60089	Less than 0		1444220_at	12.2092	18.6167	8.08584	5.69969	14.3701	20.8832	0.184397	8.15621	19.3432	28.0098	8.56198	13.5338	15.1716	16.1341	12.2092	0	1	0	1	0	18.6167	0	0	0	0	1	-6.40757	0.3	13.5558	73.8367
33060	1448752_at	Car2	carbonic anhydrase 2	NM_009801		0.4217	0.382358	0.9	0.314992	0.504762	0.0324995	12.2477	11.7401	1.4217	0.507615	1.4217	Greater than 0		1448752_at	1123.02	932.063	1706.02	1153.8	1782.89	1249.59	2971.39	910.073	2333.39	1777.15	1541.85	1368.51	1420.58	1420.09	1782.89	1	1	1	1	1	1153.8	0	1	1	1	1	629.091	0.9	1593.94	1.51635e+06
40615	1456312_x_at	Gsn	gelsolin	NM_146120		0.66346	0.364946	0.9	0.0905325	0.504735	0.00690528	11.1283	10.3941	1.66346	0.73419	1.66346	Greater than 0		1456312_x_at	866.543	486.29	1190.27	675.046	877.38	586.106	1351.24	559.028	1779.04	1320.62	740.03	655.714	667.035	731.441	1190.27	1	1	1	1	0	586.106	1	1	1	1	1	604.161	0.9	969.156	594081
42186	1457883_at	Pm20d2	peptidase M20 domain containing 2	NM_001034867		0.52779	0.489669	0	1	0.504365	0.0262646	5.9165	6.52795	0.654539	-0.611449	-1.52779	Less than 0		1457883_at	29.3872	83.9061	24.531	41.2007	69.8605	94.7353	12.8717	82.0187	26.4227	54.6181	68.928	60.9913	90.0822	62.4418	26.4227	0	0	0	0	0	82.0187	0	0	0	0	0	-55.596	0	51.9552	3740.58
35757	1451454_at	Pcdh20	protocadherin 20	NM_178685		0.80636	0.514007	0	0.696889	0.504314	0.0193435	5.16177	6.01485	0.553601	-0.853083	-1.80636	Less than 0		1451454_at	27.6305	32.7653	19.2131	25.2936	23.7709	51.7765	13.5697	41.013	23.879	32.0496	46.6622	39.0879	70.2589	68.4439	23.7709	0	0	0	0	0	32.7653	0	0	0	0	0	-8.99443	0	29.0961	560.024
14254	1429940_at	Cdc73	cell division cycle 73, Paf1/RNA polymerase II complex component, homolog (S. cerevisia	NM_145991		0.44944	0.69498	0	0.872819	0.50431	0.0124358	9.4414	9.97689	0.689924	-0.535491	-1.44944	Less than 0		1429940_at	406.891	449.808	347.147	477.518	370.663	538.229	291.496	430.608	259.794	560.87	482.741	526.731	501.502	474.046	347.147	0	0	0	0	0	477.518	0	0	0	0	0	-130.37	0	413.302	61002.4
41638	1457335_at	LOC100504734	hypothetical LOC100504734	XR_105303 /// XR_105304 /// XR_105305 /// XR_108148 /// XR_108149 /// XR_108150		0.63748	0.453048	0	0.926419	0.504237	0.00441098	4.26124	4.97271	0.610696	-0.711473	-1.63748	Less than 0		1457335_at	23.8729	29.0672	25.0917	34.9539	31.3669	41.7717	7.53518	29.0449	23.6438	36.1336	29.7821	37.362	25.9839	32.0779	23.8729	0	0	0	0	0	34.9539	0	0	0	0	0	-11.081	0	28.2482	353.559
14652	1430338_at	4122401K19Rik	RIKEN cDNA 4122401K19 gene	---		0.77025	0.527975	0	0.718647	0.504218	0.00500017	7.38203	8.20598	0.564893	-0.823951	-1.77025	Less than 0		1430338_at	103.912	125.875	92.5674	160.185	126.529	151.296	36.1796	149.377	63.0608	109.883	94.5502	147.981	105.103	105.305	92.5674	0	0	0	0	0	149.377	0	0	0	0	0	-56.8098	0	111.887	7527.75
44644	1460344_at	Pbxip1	pre-B-cell leukemia transcription factor interacting protein 1	NM_146131		0.24038	0.324201	0.9	0.55047	0.503763	0.0422349	10.9928	10.6821	1.24038	0.310785	1.24038	Greater than 0		1460344_at	732.307	644.739	1003.38	734.082	766.655	755.012	1387.26	811.375	949.306	718.05	341.742	336.137	318.328	328.229	949.306	1	1	1	1	1	734.082	0	1	1	1	1	215.224	0.9	850.216	138215
8391	1424077_at	Gdpd1	glycerophosphodiester phosphodiesterase domain containing 1	NM_025638		0.6363	0.178557	0.2	1	0.503714	0.0280892	7.06183	7.77226	0.611136	-0.710435	-1.6363	Less than 0		1424077_at	78.2721	82.4031	59.4858	51.3366	75.1549	85.867	25.4698	63.8126	64.2824	109.958	116.955	87.3259	131.845	95.4838	64.2824	0	1	0	1	0	82.4031	0	0	0	0	0	-18.1208	0.2	69.6042	822.867
13056	1428742_at	Fbxo45	F-box protein 45	NM_173439		0.4431	0.653622	0	0.91751	0.503558	0.0305369	7.97912	8.50828	0.692954	-0.529168	-1.4431	Less than 0		1428742_at	103.474	128.26	85.6197	126.839	108.922	130.271	57.7858	111.09	66.9937	134.481	188.543	182.683	187.394	200.185	85.6197	0	0	0	0	0	128.26	0	0	0	0	0	-42.6401	0	105.373	4332.42
21780	1437466_at	Alcam	activated leukocyte cell adhesion molecule	NM_009655		0.70291	0.314075	0.1	0.8968	0.503446	0.0374706	12.1132	12.8812	0.587229	-0.768006	-1.70291	Less than 0		1437466_at	2544.5	2694.01	848.219	1766.74	2360.36	2916.49	1285.03	3109.74	2332.96	2823.84	2124.51	1779.49	1865.75	2020.61	2332.96	0	1	0	0	0	2823.84	0	0	0	0	0	-490.871	0.1	2268.19	1.55216e+06
22188	1437874_s_at	Hexb	hexosaminidase B	NM_010422		0.12119	0.339474	0.9	0.652978	0.50341	0.0251676	12.6309	12.4659	1.12119	0.165035	1.12119	Greater than 0		1437874_s_at	2284.92	2026.22	3104.57	2697.19	2416.4	2350.97	4198.11	2512.06	3698.77	2218.51	1217.91	1009.72	1017.76	1090.22	3104.57	1	1	1	1	1	2350.97	0	1	1	1	1	753.608	0.9	2750.77	1.5193e+06
9210	1424896_at	Gpr85	G protein-coupled receptor 85	NM_145066		0.63084	0.377086	0.1	0.905685	0.503403	0.0144932	8.18153	8.88715	0.613183	-0.705611	-1.63084	Less than 0		1424896_at	219.721	263.618	113.205	141.564	165.676	313.128	65.8501	210.137	132.548	197.94	314.11	302.669	325.252	341.57	132.548	0	0	0	0	0	210.137	1	0	0	0	0	-77.589	0.1	182.339	18437.3
44708	1460408_at	Gabrg1	gamma-aminobutyric acid (GABA) A receptor, subunit gamma 1	NM_010252		0.83351	0.229283	0.1	0.850641	0.503359	0.0079553	9.12169	9.99629	0.545403	-0.874605	-1.83351	Less than 0		1460408_at	520.332	550.03	121.631	276.825	298.355	627.557	179.472	328.107	191.136	303.652	581.022	492.022	547.316	542.312	191.136	0	0	0	0	0	328.107	1	0	0	0	0	-136.971	0.1	339.71	60100.5
39010	1454707_at	2310035C23Rik	RIKEN cDNA 2310035C23 gene	NM_029349 /// NM_173187		0.85514	0.380738	0.1	0.677404	0.50332	0.0081172	5.65807	6.54959	0.539044	-0.891526	-1.85514	Less than 0		1454707_at	24.685	50.0632	22.0933	31.9108	41.2786	54.0735	7.92174	34.6056	20.1984	28.0761	54.5489	63.7088	60.8211	57.2007	22.0933	0	0	0	0	0	34.6056	0	0	1	0	0	-12.5123	0.1	31.4906	681.486
35010	1450707_at	Doc2g	double C2, gamma	NM_021791		0.37419	0.163439	0.9	0.575632	0.503315	0.0201659	6.59605	6.13747	1.37419	0.458579	1.37419	Greater than 0		1450707_at	24.6892	12.7175	25.3113	21.4134	12.6992	16.6476	21.5228	21.8767	52.1051	20.9311	18.9859	20.837	53.8777	14.3115	24.6892	1	1	1	1	1	20.9311	1	1	0	1	1	3.75808	0.9	22.9914	182.68
40449	1456146_at	2210411A11Rik	RIKEN cDNA 2210411A11 gene	---		0.64294	0.269392	0.1	1	0.503083	0.0400666	8.25373	8.97001	0.608666	-0.716277	-1.64294	Less than 0		1456146_at	183.217	182.208	99.442	117.619	160.471	138.394	30.4074	203.505	73.9105	181.783	139.476	145.854	161.97	161.864	99.442	0	0	0	0	0	181.783	1	0	0	0	0	-82.3414	0.1	137.096	7620.95
21090	1436776_x_at	Slc7a4	solute carrier family 7 (cationic amino acid transporter, y+ system), member 4	NM_144852		0.56363	0.346278	0.1	1	0.502477	0.0459923	3.80817	4.45306	0.639539	-0.644896	-1.56363	Less than 0		1436776_x_at	18.9391	16.0272	4.42041	13.7173	7.76428	13.5073	2.7109	13.0993	0.686522	12.0393	27.5569	27.3356	26.2438	23.1489	4.42041	0	0	0	0	0	13.5073	1	0	0	0	0	-9.08692	0.1	10.2912	114.712
2753	1418414_at	Kcnh1	potassium voltage-gated channel, subfamily H (eag-related), member 1	NM_001038607 /// NM_010600		0.72347	0.185863	0.1	1	0.502333	0.0138319	6.34862	7.13394	0.580224	-0.785319	-1.72347	Less than 0		1418414_at	77.4267	105.075	12.1055	39.9096	34.9553	53.7814	14.839	41.2662	40.0247	52.5997	105.605	117.234	140.102	117.918	34.9553	0	0	0	0	0	52.5997	1	0	0	0	0	-17.6444	0.1	47.1983	1283.25
5414	1421100_a_at	Dab1	disabled homolog 1 (Drosophila)	NM_010014 /// NM_177259		0.74004	0.486209	0	0.782946	0.502299	0.00484879	6.30117	7.10029	0.5747	-0.799119	-1.74004	Less than 0		1421100_a_at	32.7807	62.2881	18.1908	35.9023	21.5295	33.8648	9.55769	53.7579	38.7258	39.5067	54.8634	60.4314	56.195	61.607	21.5295	0	0	0	0	0	39.5067	0	0	0	0	0	-17.9772	0	34.6104	1092.76
10853	1426539_at	Usp11	ubiquitin specific peptidase 11	NM_145628		0.63755	0.275611	0.2	0.895821	0.502245	0.0138673	9.377	10.0885	0.610668	-0.711541	-1.63755	Less than 0		1426539_at	426.953	466.522	169.405	228.044	364.979	491.527	254.464	420.954	235.008	416.371	502.756	424.571	496.716	575.106	254.464	0	1	0	0	0	420.954	1	0	0	0	0	-166.49	0.2	347.423	32788.1
39148	1454845_x_at	Mchr1	melanin-concentrating hormone receptor 1	NM_145132		0.8056	0.102919	0.1	1	0.50213	0.00127257	6.86866	7.72115	0.553831	-0.852482	-1.8056	Less than 0		1454845_x_at	136.598	168.935	22.3355	54.4681	36.4214	51.0998	14.565	59.0575	30.2886	59.3521	102.97	92.2864	125.154	110.197	30.2886	0	0	0	0	0	59.0575	1	0	0	0	0	-28.7689	0.1	63.312	2331.84
17766	1433452_at	B630019K06Rik	RIKEN cDNA B630019K06 gene	NM_175327		0.62383	0.284087	0.1	1	0.501979	0.031276	9.70274	10.4021	0.61583	-0.699396	-1.62383	Less than 0		1433452_at	510.414	552.221	213.809	248.086	524.503	798.333	279.681	584.602	409.634	897.805	695.849	536.411	664.013	678.46	409.634	0	1	0	0	0	584.602	0	0	0	0	0	-174.968	0.1	501.909	130646
25261	1440947_at	Bat2l2	HLA-B associated transcript 2-like 2	NM_001081290		0.7897	0.259383	0.2	0.75682	0.501476	0.047235	5.70573	6.54545	0.558754	-0.839716	-1.7897	Less than 0		1440947_at	52.0576	56.7086	32.1554	30.3963	38.9352	73.3245	7.06803	47.1945	35.3771	43.6866	63.929	66.9807	74.9134	52.8319	35.3771	0	1	0	0	0	47.1945	1	0	0	0	0	-11.8174	0.2	41.6904	734.742
2300	1417961_a_at	Trim30a	tripartite motif-containing 30A	NM_009099		0.43674	0.273632	0.8	0.49321	0.500896	0.0128959	5.15063	4.62783	1.43674	0.522797	1.43674	Greater than 0		1417961_a_at	36.5833	11.1784	25.3459	20.3031	17.4372	14.3397	11.7036	11.2361	18.2416	12.3428	5.15987	4.01242	3.40465	5.26396	18.2416	1	0	1	1	1	12.3428	1	1	1	0	1	5.8988	0.8	17.8711	159.294
41141	1456838_at	Lingo3	leucine rich repeat and Ig domain containing 3	NM_001013758		0.8526	0.0492384	0.1	1	0.50046	0.0044505	6.43294	7.32249	0.539783	-0.889549	-1.8526	Less than 0		1456838_at	130.952	142.243	14.7466	28.5813	23.3171	31.1951	13.5605	55.5145	22.3812	46.5438	110.069	103.303	136.662	150.724	22.3812	0	0	0	0	0	46.5438	1	0	0	0	0	-24.1626	0.1	50.9035	982.499
12435	1428121_at	Fam125b	family with sequence similarity 125, member B	NM_175184		0.29456	0.418763	1	0.288065	0.500347	0.0394828	8.9081	8.53564	1.29456	0.372461	1.29456	Greater than 0		1428121_at	257.641	125.177	199.034	159.262	165.713	193.527	188.554	162.925	258.719	167.255	92.7953	95.5267	107.027	120.303	199.034	1	1	1	1	1	162.925	1	1	1	1	1	36.1093	1	187.781	6839.03
44150	1459847_x_at	Gfra2	glial cell line derived neurotrophic factor family receptor alpha 2	NM_008115		0.5934	0.307823	0.1	1	0.500306	0.00527901	6.68666	7.35877	0.627588	-0.67211	-1.5934	Less than 0		1459847_x_at	89.6652	67.798	21.17	64.344	58.1492	99.1672	24.4059	64.4479	56.9087	93.3136	122.885	119.272	80.2538	88.8344	56.9087	0	0	0	0	0	67.798	1	0	0	0	0	-10.8893	0.1	63.937	1925.76
38096	1453793_at	1700026J12Rik	RIKEN cDNA 1700026J12 gene	XR_033917 /// XR_034525		0.35693	0.248859	1	0.39423	0.500005	0.0448766	4.11794	3.6776	1.35693	0.440347	1.35693	Greater than 0		1453793_at	31.8706	6.39698	10.6066	5.08642	6.33132	3.91513	9.15143	5.73142	8.38461	6.72836	4.02923	2.3599	4.77062	3.24626	9.15143	1	1	1	1	1	5.73142	1	1	1	1	1	3.42002	1	9.42028	148.119
13704	1429390_at	Acpl2	acid phosphatase-like 2	NM_153420		0.70181	0.198115	0.1	1	0.499981	0.0345413	5.92382	6.6909	0.587608	-0.767074	-1.70181	Less than 0		1429390_at	76.7212	62.8284	23.9809	42.329	42.6977	55.1176	4.0679	46.5938	34.5284	64.8028	73.5932	85.9794	92.5328	101.266	34.5284	0	0	0	0	0	55.1176	1	0	0	0	0	-20.5893	0.1	45.3668	804.172
43446	1459143_at	Chchd3	coiled-coil-helix-coiled-coil-helix domain containing 3	NM_025336		0.54247	0.457305	0	1	0.499944	0.0334413	4.92056	5.5458	0.64831	-0.625244	-1.54247	Less than 0		1459143_at	18.9809	29.6783	14.7851	18.5749	15.7846	29.3379	3.81915	17.7851	19.92	31.421	20.7216	23.0321	27.5806	21.5011	15.7846	0	0	0	0	0	29.3379	0	0	0	0	0	-13.5533	0	20.0087	286.305
21461	1437147_at	Gabrg2	gamma-aminobutyric acid (GABA) A receptor, subunit gamma 2	NM_008073 /// NM_177408		0.74603	0.485797	0	0.767631	0.499864	0.00745256	9.38162	10.1857	0.572727	-0.804081	-1.74603	Less than 0		1437147_at	421.925	464.173	369.395	466.175	427.44	752.182	158.856	552.96	236.405	450.543	683.132	616.849	646.269	557.458	369.395	0	0	0	0	0	466.175	0	0	0	0	0	-96.7807	0	430.005	114921
5659	1421345_at	Lrat	lecithin-retinol acyltransferase (phosphatidylcholine-retinol-O-acyltransferase)	NM_023624		0.36622	0.306063	0.9	0.426579	0.499715	0.0272419	4.79313	4.34294	1.36622	0.450187	1.36622	Greater than 0		1421345_at	22.1313	8.26852	12.6818	7.02647	7.08534	6.79043	9.24689	8.80108	12.1562	7.96424	5.07807	4.35974	4.83295	6.39186	12.1562	1	1	1	1	1	7.96424	1	1	0	1	1	4.19193	0.9	10.2152	59.7841
11436	1427122_at	Copg2as2	coatomer protein complex, subunit gamma 2, antisense 2	NR_002845		0.5885	0.308886	0.1	1	0.499346	0.0277214	9.82752	10.4952	0.629524	-0.667668	-1.5885	Less than 0		1427122_at	942.648	954.092	225.999	504.536	612.423	1281.64	560.085	802.944	573.782	980.398	952.78	860.777	929.857	960.862	573.782	0	1	0	0	0	954.092	0	0	0	0	0	-380.31	0.1	743.854	258782
28223	1443909_at	Cstf3	cleavage stimulation factor, 3' pre-RNA, subunit 3	NM_001037326 /// NM_145529 /// NM_177253		0.58278	0.414531	0	1	0.499328	0.010912	4.54742	5.20988	0.631801	-0.662459	-1.58278	Less than 0		1443909_at	17.3613	18.7108	9.58934	17.9666	8.83793	25.4424	0.29889	11.4396	14.2193	34.2328	17.7036	26.7647	21.8788	24.4568	9.58934	0	0	0	0	0	18.7108	0	0	0	0	0	-9.1215	0	15.8099	330.459
39178	1454875_a_at	Rbbp4	retinoblastoma binding protein 4	NM_009030		0.69478	0.202295	0.1	1	0.499269	0.0431651	6.96475	7.72585	0.590048	-0.761095	-1.69478	Less than 0		1454875_a_at	79.9845	58.2553	41.17	57.7645	57.4164	69.1656	7.26013	47.9925	41.6203	102.256	59.1324	44.604	53.3365	43.8594	41.6203	0	0	0	0	0	58.2553	1	0	0	0	0	-16.635	0.1	56.2885	1166.02
14055	1429741_at	Kcnv1	potassium channel, subfamily V, member 1	NM_026200		1	0.39249	0.1	0.504499	0.499247	0.0286871	4.80125	5.97966	0.441838	-1.17841	-2.26327	Less than 0		1429741_at	24.5397	56.4751	3.00754	23.7283	8.42254	33.5404	6.96418	40.6098	5.43256	3.41294	43.8739	67.7318	70.4399	72.3951	6.96418	0	0	0	0	1	33.5404	0	0	0	0	0	-26.5763	0.1	20.6133	1196.84
[truncated: 1,655 more rows]
[truncated: 38 more columns]

## Sheet: Not annotated
Column	Probeset ID	Gene Symbol	Gene Title	RefSeq Transcript ID	p-value	t	Mean(L)	Mean(NL)	MeanRatio(L/NL)	MeanDiff(L-NL)	FoldChange(L/NL)	FoldChange(L/NL) (Description)		Probe Set ID	Gril_11L.mas5-Signal	Gril_11L.mas5-Detection	Gril_11NL.mas5-Signal	Gril_11NL.mas5-Detection	Gril_12L.mas5-Signal	Gril_12L.mas5-Detection	Gril_12NL.mas5-Signal	Gril_12NL.mas5-Detection	Gril_13L.mas5-Signal	Gril_13L.mas5-Detection	Gril_13NL.mas5-Signal	Gril_13NL.mas5-Detection	Gril_6L.mas5-Signal	Gril_6L.mas5-Detection	Gril_6NL.mas5-Signal	Gril_6NL.mas5-Detection	Gril_8L.mas5-Signal	Gril_8L.mas5-Detection	Gril_8NL.mas5-Signal	Gril_8NL.mas5-Detection	Gril_H1.mas5-Signal	Gril_H1.mas5-Detection	Gril_H2.mas5-Signal	Gril_H2.mas5-Detection	Gril_H3.mas5-Signal	Gril_H3.mas5-Detection	Gril_H4.mas5-Signal	Gril_H4.mas5-Detection	Representative Public ID	Gene Title	Gene Symbol	RefSeq Protein ID	RefSeq Transcript ID	Gene Ontology Biological Process	Gene Ontology Cellular Component
[truncated: 627 more rows]
[truncated: 3 more columns]
