# Supplementary material for: Reactive astrocytic S1P3 signaling modulates the blood–tumor barrier in brain metastases
Source: Nat Commun. 2018 Jul 13;9:2705. doi: 10.1038/s41467-018-05030-w (PMC6045677; doi:10.1038/s41467-018-05030-w)
Supplement: Supplementary file 5 — Supplementary Data 2 [file 41467_2018_5030_MOESM5_ESM.xlsx]

## Sheet: P<0.05
Supplementary Data 2: Human microarray
Column	Probeset ID	Gene Symbol	Gene Title	RefSeq Transcript ID	Magnitude	Var Score	Modul Median	Ordinal Score	Composite	p-value	t	Mean(L)	Mean(NL)	MeanRatio(L/NL)	MeanDiff(L-NL)	FoldChange(L/NL)	FoldChange(L/NL) (Description)		Probe Set ID	Gril_11L.mas5-Signal	Gril_11NL.mas5-Signal	Gril_12L.mas5-Signal	Gril_12NL.mas5-Signal	Gril_13L.mas5-Signal	Gril_13NL.mas5-Signal	Gril_6L.mas5-Signal	Gril_6NL.mas5-Signal	Gril_8L.mas5-Signal	Gril_8NL.mas5-Signal	Gril_H1.mas5-Signal	Gril_H2.mas5-Signal	Gril_H3.mas5-Signal	Gril_H4.mas5-Signal	MedianL	NL22-MEDL	NL25-MEDL	NL27-MEDL	NL2-MEDL	NL30-MEDL	MedianNL	L22-MEDNL	L25-MEDNL	L27-MEDNL	L2-MEDNL	L30-MEDNL	MedL-MedNL	Modul Median	GM	SSB
22798	213488_at	SNED1	sushi, nidogen and EGF-like domains 1	NM_001080437	1	0.834075	1	1	0.958519	0.00937169	-4.69087	5.82434	7.01809	0.437164	-1.19375	-2.28747	Less than 0		213488_at	28.5718	67.1689	29.7842	70.221	33.7631	50.9988	10.476	59.2027	15.324	54.4535	56.3655	171.68	14.1421	122.683	28.5718	1	1	1	1	1	59.2027	1	1	1	1	1	-30.6309	1	41.9964	3390.23
28425	219132_at	PELI2	pellino homolog 2 (Drosophila)	NM_021255	1	0.819599	1	1	0.9549	1.5122e-05	-25.0313	8.9165	9.79701	0.543175	-0.880511	-1.84103	Less than 0		219132_at	253.484	560.006	212.918	342.565	249.369	516.232	256.058	444.881	238.054	508.357	176.358	158.747	188.12	94.3623	249.369	1	1	1	1	1	508.357	1	1	1	1	1	-258.988	1	358.192	135061
22472	213160_at	DOCK2	dedicator of cytokinesis 2	NM_004946	1	0.780012	1	1	0.945003	0.00152976	-7.70114	5.50065	7.11307	0.327048	-1.61242	-3.05765	Less than 0		213160_at	8.38962	56.6388	9.33497	34.4716	7.30777	43.7211	0.967247	20.0566	4.40569	49.7537	33.1229	6.94809	27.4782	70.1292	7.30777	1	1	1	1	1	43.7211	1	1	1	1	1	-36.4133	1	23.5047	3035.84
14944	205488_at	GZMA	granzyme A (granzyme 1, cytotoxic T-lymphocyte-associated serine esterase 3)	NM_006144	1	0.763123	1	1	0.940781	0.00129343	-8.04911	5.70363	8.46035	0.147961	-2.75671	-6.75855	Less than 0		205488_at	21.4473	243.348	10.6671	141.807	38.3488	143.425	3.93697	140.563	7.50685	84.3216	32.6656	20.1667	131.318	124.521	10.6671	1	1	1	1	1	141.807	1	1	1	1	1	-131.14	1	83.5372	45099
15447	205991_s_at	PRRX1	paired related homeobox 1	NM_006902 /// NM_022716	1	0.844698	1	0.91463	0.939832	0.000366095	-11.1666	7.11938	8.1017	0.506163	-0.982326	-1.97565	Less than 0		205991_s_at	58.0356	101.022	76.3804	95.8633	69.9132	104.242	53.8196	106.428	65.0545	124.613	183.208	207.11	103.823	134.286	65.0545	1	1	1	1	1	104.242	1	1	1	1	1	-39.1874	1	85.5372	4366.67
32564	223278_at	GJB2	gap junction protein, beta 2, 26kDa	NM_004004	1	0.740377	1	1	0.935094	0.00349713	-6.1732	5.82207	8.26024	0.184518	-2.43817	-5.41953	Less than 0		223278_at	29.5186	158.837	17.3082	78.6442	70.5882	146.81	8.2011	140.339	7.91151	222.085	6.08961	10.8237	50.7514	9.12611	17.3082	1	1	1	1	1	146.81	1	1	1	1	1	-129.502	1	88.0244	37600
37234	227971_at	NRK	Nik related kinase	NM_198465	0.97172	0.760299	1	1	0.933005	0.0403859	2.9888	10.6285	10.0572	1.48586	0.571294	1.48586	Greater than 0		227971_at	663.485	444.656	907.914	393.86	619.124	505.942	732.423	521.682	809.085	380.51	65.3788	85.0286	94.2678	80.365	732.423	1	1	1	1	1	444.656	1	1	1	1	1	287.767	1	597.868	220636
35547	226282_at	PTPN14	protein tyrosine phosphatase, non-receptor type 14	NM_005401	1	0.727448	1	1	0.931862	0.00473481	-5.68234	9.26869	10.362	0.468691	-1.09329	-2.1336	Less than 0		226282_at	239.867	611.001	234.51	298.181	267.079	563.621	103.324	498.044	232.444	507.491	13.3573	5.08379	15.8204	11.5766	234.51	1	1	1	1	1	507.491	1	1	1	1	1	-272.981	1	355.556	196312
28132	218839_at	HEY1	hairy/enhancer-of-split related with YRPW motif 1	NM_001040708 /// NM_012258	1	0.726776	1	1	0.931694	0.0217343	-3.65193	8.76317	9.72135	0.514705	-0.958183	-1.94286	Less than 0		218839_at	235.385	515.533	195.783	290.132	146.979	592.945	211.356	432.697	261.446	578.067	104.169	14.4597	31.8386	34.0297	211.356	1	1	1	1	1	515.533	1	1	1	1	1	-304.176	1	346.032	184532
38059	228796_at	CPNE4	copine IV	NM_130808	1	0.715402	1	1	0.928851	0.0284102	-3.356	6.273	6.9244	0.636662	-0.651401	-1.57069	Less than 0		228796_at	54.355	67.6658	31.7796	57.2471	39.6249	68.9982	29.0329	79.8676	50.8702	80.472	368.111	419.622	350.266	346.858	39.6249	1	1	1	1	1	68.9982	1	1	1	1	1	-29.3734	1	55.9913	2207.84
32753	223467_at	RASD1	RAS, dexamethasone-induced 1	NM_016084	1	0.712666	1	1	0.928166	0.0108549	4.49611	8.88091	7.73841	2.20762	1.14249	2.20762	Greater than 0		223467_at	149.644	83.2491	199.337	69.5006	102.175	56.0526	150.3	61.1971	230.061	54.7031	53.5013	98.429	117.306	41.2424	150.3	1	1	1	1	1	61.1971	1	1	1	1	1	89.1032	1	115.622	25686.1
5111	1559992_a_at	LOC100505967	hypothetical LOC100505967	XR_110269 /// XR_110270 /// XR_110271 /// XR_111417 /// XR_111418 /// XR_111419 /// XR_	1	0.709192	1	1	0.927298	0.0204328	-3.72234	6.656	7.65995	0.498632	-1.00395	-2.00549	Less than 0		1559992_a_at	48.7352	97.1515	46.4917	122.796	85.5937	88.8621	51.8518	101.392	25.1289	96.7455	6.5206	31.3829	74.1078	48.7888	48.7352	1	1	1	1	1	97.1515	1	1	1	1	1	-48.4163	1	76.4749	6207.39
30513	221221_s_at	KLHL3	kelch-like 3 (Drosophila)	NM_017415	1	0.701507	1	1	0.925377	0.0447736	-2.88531	6.45855	7.49991	0.48587	-1.04136	-2.05816	Less than 0		221221_s_at	13.4294	93.9065	54.0194	55.1566	44.3981	96.247	25.1075	75.5474	41.7504	82.9601	143.523	108.386	140.464	195.238	41.7504	1	1	1	1	1	82.9601	1	1	1	1	1	-41.2097	1	58.2523	5067.57
38439	229176_at	ANKH	ankylosis, progressive homolog (mouse)	NM_054027	1	0.696878	1	1	0.92422	0.0429474	-2.92688	6.76968	7.51378	0.597038	-0.744105	-1.67493	Less than 0		229176_at	51.0698	82.9616	44.763	76.8679	60.5701	70.6452	10.3645	80.8136	38.3743	82.6483	41.3902	18.5624	45.8604	127.424	44.763	1	1	1	1	1	80.8136	1	1	1	1	1	-36.0507	1	59.9078	3564.35
10888	201431_s_at	DPYSL3	dihydropyrimidinase-like 3	NM_001197294 /// NM_001387	1	0.689829	1	1	0.922457	0.00544256	-5.46769	6.09643	7.40961	0.402433	-1.31318	-2.48489	Less than 0		201431_s_at	8.22553	66.3559	14.3433	38.3719	32.6185	64.713	7.33856	56.9573	13.4853	107.615	117.017	46.9751	281.094	95.3113	13.4853	1	1	1	1	1	64.713	1	1	1	1	1	-51.2276	1	41.0025	6656.51
39782	230519_at	FAM124A	family with sequence similarity 124A	NM_145019	1	0.68614	1	1	0.921535	0.0160231	-4.008	6.46102	7.2812	0.566372	-0.820179	-1.76562	Less than 0		230519_at	39.0724	56.5304	13.9466	38.785	35.1383	49.6602	21.0931	66.9416	17.2041	65.2324	38.195	137.681	30.5645	96.4373	21.0931	1	1	1	1	1	56.5304	1	1	1	1	1	-35.4374	1	40.3604	2270.91
10105	200648_s_at	GLUL	glutamate-ammonia ligase	NM_001033044 /// NM_001033056 /// NM_002065	1	0.681495	1	1	0.920374	0.0275484	-3.38928	7.23046	7.99122	0.590185	-0.76076	-1.69438	Less than 0		200648_s_at	46.424	120.52	60.2214	74.1715	47.6965	97.4279	34.4665	89.7703	59.8252	146.45	481.481	623.825	308.27	378.773	47.6965	1	1	1	1	1	97.4279	1	1	1	1	1	-49.7314	1	77.6973	7823.56
36296	227032_at	PLXNA2	plexin A2	NM_025179	1	0.671869	1	1	0.917967	0.0425903	-2.93525	7.6198	8.65488	0.487989	-1.03508	-2.04923	Less than 0		227032_at	82.7648	239.528	119.234	293.114	129.161	134.006	145.743	230.69	72.8632	262.307	53.7177	163.696	136.982	179.33	119.234	1	1	1	1	1	239.528	1	1	1	1	1	-120.294	1	170.941	37195.2
10887	201430_s_at	DPYSL3	dihydropyrimidinase-like 3	NM_001197294 /// NM_001387	1	0.664568	1	1	0.916142	0.0106083	-4.52616	4.63237	6.14401	0.350714	-1.51163	-2.85133	Less than 0		201430_s_at	8.82166	51.4911	22.5478	41.0536	29.0831	68.2039	1.86044	27.5111	14.4607	59.9175	108.347	49.5033	65.6724	2.06886	14.4607	1	1	1	1	1	51.4911	1	1	1	1	1	-37.0303	1	32.4951	2937.91
10879	201422_at	IFI30	interferon, gamma-inducible protein 30	NM_006332	1	0.661274	1	1	0.915319	0.0397879	3.00392	8.69856	7.72573	1.96269	0.972833	1.96269	Greater than 0		201422_at	165.577	49.6307	138.537	73.3528	81.0949	65.7286	215.005	66.0014	145.23	54.9456	216.873	146.974	56.6508	126.691	145.23	1	1	1	1	1	65.7286	1	1	1	1	1	79.5011	1	105.51	18990.8
16269	206814_at	NGF	nerve growth factor (beta polypeptide)	NM_002506	1	0.657861	1	1	0.914465	0.0201109	3.74058	6.96843	6.35642	1.52839	0.612014	1.52839	Greater than 0		206814_at	32.9257	16.1606	40.0733	18.769	17.7932	10.5339	41.5381	20.0043	37.3298	7.11751	38.2728	27.7499	90.3364	40.3347	37.3298	1	1	1	1	1	16.1606	1	1	1	1	1	21.1692	1	24.2245	942.352
32899	223614_at	MMP16	matrix metallopeptidase 16 (membrane-inserted)	NM_005941 /// NM_022564	1	0.657592	1	1	0.914398	0.00205598	-7.12067	6.14426	6.82348	0.624504	-0.679217	-1.60127	Less than 0		223614_at	16.463	41.4566	38.8733	68.2841	46.787	78.9349	12.1696	62.1547	28.8314	69.7387	328.512	403.879	332.979	287.086	28.8314	1	1	1	1	1	68.2841	1	1	1	1	1	-39.4528	1	46.3693	3148.66
45898	236640_at	LOC100507165	hypothetical LOC100507165	XR_110530 /// XR_111231 /// XR_114535	1	0.651153	1	1	0.912788	0.0481615	-2.81317	5.88733	6.8021	0.53043	-0.914766	-1.88526	Less than 0		236640_at	32.7588	46.0302	22.0856	57.8266	30.7104	31.8663	9.30106	59.2445	21.6039	46.2961	115.356	25.928	94.5471	43.064	22.0856	1	1	1	1	1	46.2961	1	1	1	1	1	-24.2104	1	35.7724	1557.6
7660	1564494_s_at	P4HB	prolyl 4-hydroxylase, beta polypeptide	NM_000918	1	0.641556	1	1	0.910389	0.0339701	3.16654	7.71021	6.99693	1.63953	0.713281	1.63953	Greater than 0		1564494_s_at	101.303	64.4618	98.5405	69.1084	90.598	83.7231	116.43	83.697	129.247	43.7937	168.159	323.806	229.609	247.869	101.303	1	1	1	1	1	69.1084	1	1	1	1	1	32.1945	1	88.0902	3660.88
33054	223769_x_at	HYI	hydroxypyruvate isomerase (putative)	NM_001190880 /// NM_031207	0.97294	0.668575	1	1	0.910379	0.0111061	4.46631	10.6455	10.0736	1.48647	0.571887	1.48647	Greater than 0		223769_x_at	753.601	486.889	855.108	533.049	583.216	503.971	998.152	539.168	737.483	427.972	491.739	486.5	243.566	385.321	753.601	1	1	1	1	1	503.971	1	1	1	1	1	249.63	1	641.861	206356
38186	228923_at	S100A6	S100 calcium binding protein A6	NM_014624	1	0.636125	1	1	0.909031	0.0113897	4.43366	9.44945	8.6537	1.73598	0.795748	1.73598	Greater than 0		228923_at	351.627	170.309	471.298	206.551	243.939	229.252	279.785	167.221	353.447	145.372	55.5739	54.6076	97.0366	81.9797	351.627	1	1	1	1	1	170.309	1	1	1	1	1	181.319	1	261.88	61057.4
28818	219525_at	SLC47A1	solute carrier family 47, member 1	NM_018242	1	0.635899	1	1	0.908975	0.0246744	-3.50989	5.75035	6.4352	0.62207	-0.684852	-1.60754	Less than 0		219525_at	11.6217	31.2193	18.4026	25.6077	9.82525	22.6997	9.45802	55.0486	8.3109	34.7221	4.73173	16.7042	15.1524	39.4686	9.82525	1	1	1	1	1	31.2193	1	1	1	1	1	-21.3941	1	22.6916	1247.22
40494	231231_at	LOC100286993	Hypothetical LOC100286993	---	1	0.633656	1	1	0.908414	0.0212116	-3.67959	5.8186	7.57543	0.295899	-1.75682	-3.37953	Less than 0		231231_at	6.48459	52.419	1.30314	45.2955	36.9741	24.8593	2.09661	38.1286	7.45338	59.2019	201.042	198.247	152.13	138.496	6.48459	1	1	1	1	1	45.2955	1	1	1	1	1	-38.8109	1	27.4216	2742.09
13815	204359_at	FLRT2	fibronectin leucine rich transmembrane protein 2	NM_013231	1	0.632922	1	1	0.908231	0.0255986	-3.46936	11.0061	11.6531	0.638588	-0.647042	-1.56595	Less than 0		204359_at	651.71	1580.76	857.018	1000.05	910.647	1287.8	901.332	1216.64	707.091	1838.87	677.71	515.064	347.932	382.626	857.018	1	1	1	1	1	1287.8	1	1	1	1	1	-430.783	1	1095.19	838870
22225	212912_at	RPS6KA2	ribosomal protein S6 kinase, 90kDa, polypeptide 2	NM_001006932 /// NM_021135	1	0.621656	1	1	0.905414	0.00411246	-5.90643	8.09453	8.91441	0.566491	-0.819875	-1.76525	Less than 0		212912_at	132.375	206.703	144.888	160.086	137.104	224.568	87.3364	194.192	117.335	303.293	44.4665	282.546	66.3948	87.811	132.375	1	1	1	1	1	206.703	1	1	1	1	1	-74.3284	1	170.788	22071.6
25158	215856_at	SIGLEC15	sialic acid binding Ig-like lectin 15	NM_213602	1	0.617384	1	1	0.904346	0.0313361	-3.25134	7.54402	8.66377	0.460172	-1.11975	-2.1731	Less than 0		215856_at	51.9926	255.642	116.63	246.08	79.3971	212.775	116.117	202.544	155.843	438.389	7.9655	8.33074	13.2525	25.0892	116.117	1	1	1	1	1	246.08	1	1	1	1	1	-129.963	1	187.541	69797.6
21925	212611_at	DTX4	deltex homolog 4 (Drosophila)	NM_015177	1	0.608455	1	1	0.902114	0.0333974	-3.18431	5.82816	6.77457	0.518921	-0.946412	-1.92707	Less than 0		212611_at	19.4958	32.6016	11.7422	16.18	10.0197	38.1325	7.18107	44.4047	10.036	60.7027	164.224	149.321	199.218	148.804	10.036	1	1	1	1	1	38.1325	1	1	1	1	1	-28.0965	1	25.0496	1783.47
49286	240028_at	FSIP2	fibrous sheath interacting protein 2	NM_173651	1	0.608402	1	1	0.9021	0.00194204	-7.2295	6.24559	6.87055	0.648438	-0.62496	-1.54217	Less than 0		240028_at	17.5899	45.2479	33.4552	57.6427	30.0476	71.5234	11.301	46.6446	48.3097	70.6728	106.444	80.9693	123.829	110.076	30.0476	1	1	1	1	1	57.6427	1	1	1	1	1	-27.5951	1	43.2435	2280.95
12521	203063_at	PPM1F	protein phosphatase, Mg2+/Mn2+ dependent, 1F	NM_014634	1	0.607485	1	1	0.901871	0.0195593	-3.77267	8.23055	9.14527	0.530448	-0.914716	-1.8852	Less than 0		203063_at	141	252.635	137.103	376.487	251.638	284.978	252.42	294.923	151.418	386.087	190.993	193.706	160.545	166.555	151.418	1	1	1	1	1	294.923	1	1	1	1	1	-143.504	1	252.869	43762.2
7763	1564796_at	EMP1	epithelial membrane protein 1	NM_001423	1	0.691069	1	0.913093	0.90104	0.0115308	-4.41777	8.26098	9.00914	0.595361	-0.748163	-1.67965	Less than 0		1564796_at	149.016	310.142	143.198	230.123	227.632	285.839	165.919	226.71	115.246	270.616	8.21442	135.456	42.5927	86.336	149.016	1	1	1	1	1	270.616	1	1	1	1	1	-121.6	1	212.444	27292.1
34947	225681_at	CTHRC1	collagen triple helix repeat containing 1	NM_138455	1	0.596666	1	1	0.899167	0.0219491	-3.6408	8.01904	9.04012	0.492749	-1.02107	-2.02943	Less than 0		225681_at	154.439	210.863	181.894	269.324	167.236	196.017	33.4288	267.263	69.6297	228.819	15.3572	14.8422	84.8144	5.00132	154.439	1	1	1	1	1	228.819	1	1	1	1	1	-74.3794	1	177.891	31996.9
30727	221435_x_at	HYI	hydroxypyruvate isomerase (putative)	NM_001190880 /// NM_031207	1	0.59145	1	1	0.897862	0.0121622	4.34946	10.3861	9.78455	1.51731	0.601512	1.51731	Greater than 0		221435_x_at	518.4	345.12	617.258	407.115	455.231	390.886	878.067	401.651	655.698	285.75	326.186	437.378	537.082	642.516	617.258	1	1	1	1	1	390.886	1	1	1	1	1	226.372	1	495.518	167478
28126	218833_at	ZAK	sterile alpha motif and leucine zipper containing kinase AZK	NM_016653 /// NM_133646	1	0.585062	1	1	0.896266	0.00846883	4.82877	8.99513	8.39216	1.51884	0.602973	1.51884	Greater than 0		218833_at	254.313	138.933	296.242	189.434	185.004	121.261	356.215	225.66	335.577	148.483	98.4052	131.971	210.928	181.68	296.242	1	1	1	1	1	148.483	1	1	1	1	1	147.759	1	225.112	36430.9
46586	237328_at	C14orf105	chromosome 14 open reading frame 105	NM_018168	1	0.577185	1	1	0.894296	0.029258	-3.3244	6.15269	7.75985	0.328245	-1.60715	-3.0465	Less than 0		237328_at	17.9048	96.0318	48.3692	60.9243	42.0871	67.8748	23.143	66.7138	21.1585	148.251	15.619	10.4178	19.7938	13.6764	23.143	1	1	1	1	1	67.8748	1	1	1	1	1	-44.7317	1	59.2459	8244.55
22342	213030_s_at	PLXNA2	plexin A2	NM_025179	1	0.63756	1	0.937509	0.893767	0.00438857	-5.80221	8.41481	9.06611	0.636704	-0.651305	-1.57059	Less than 0		213030_s_at	79.8397	124.108	114.821	195.141	81.6512	119.54	82.0444	144.563	92.438	186.843	324.307	323.855	248.611	249.04	82.0444	1	1	1	1	1	144.563	1	1	1	1	1	-62.5189	1	122.099	10201.6
22406	213094_at	GPR126	G protein-coupled receptor 126	NM_001032394 /// NM_001032395 /// NM_020455 /// NM_198569	1	0.581029	1	0.985939	0.891742	0.00844558	4.83256	9.64646	8.9586	1.61089	0.687857	1.61089	Greater than 0		213094_at	423.624	292.834	468.627	220.257	296.075	253.574	680.217	231.056	640.352	300.311	75.8518	84.8273	110.137	60.8707	468.627	1	1	1	1	1	253.574	1	1	1	1	1	215.053	1	380.693	146619
28858	219565_at	CYP20A1	cytochrome P450, family 20, subfamily A, polypeptide 1	NM_177538	0.9116	0.655055	1	1	0.891664	0.0147387	4.10945	8.73083	8.18901	1.4558	0.541814	1.4558	Greater than 0		219565_at	293.632	93.2402	265.368	183.712	180.784	106.484	199.905	152.768	228.513	114.092	64.1416	43.4866	95.57	15.2835	228.513	1	1	1	1	1	114.092	1	1	1	1	1	114.422	1	181.85	26822.8
19281	209866_s_at	LPHN3	latrophilin 3	NM_015236	1	0.562441	1	1	0.89061	0.0112291	-4.45203	8.23418	9.23978	0.498062	-1.0056	-2.00778	Less than 0		209866_s_at	191.91	395.105	165.436	328.748	299.954	265.759	58.5761	270.358	153.812	441.621	1823.46	2304.39	1903.27	2334.07	165.436	1	1	1	1	1	328.748	1	1	1	1	1	-163.311	1	257.128	69206
21583	212268_at	SERPINB1	serpin peptidase inhibitor, clade B (ovalbumin), member 1	NM_030666	1	0.559863	1	1	0.889966	0.0340177	3.16508	9.85736	9.0543	1.7448	0.803059	1.7448	Greater than 0		212268_at	298.727	231.259	443.724	258.193	272.524	229.388	586.438	236.23	503.057	154.085	467.986	106.453	98.951	431.405	443.724	1	1	1	1	1	231.259	1	1	1	1	1	212.465	1	321.363	99064.9
52138	242880_at	NALCN	sodium leak channel, non-selective	NM_052867	1	0.55523	1	1	0.888807	0.0258606	-3.45818	6.8056	7.97852	0.443521	-1.17293	-2.25469	Less than 0		242880_at	44.5961	76.2926	44.7278	81.9037	71.002	91.3223	4.69482	66.7542	47.3746	76.2352	412.058	257.739	377.69	308.671	44.7278	1	1	1	1	1	76.2926	1	1	1	1	1	-31.5648	1	60.4903	3244.06
14439	204983_s_at	GPC4	glypican 4	NM_001448	1	0.551062	1	1	0.887765	0.0157924	4.02549	8.05108	6.97847	2.10324	1.07261	2.10324	Greater than 0		204983_s_at	87.0469	36.3731	85.4497	62.1917	74.1326	20.5407	147.625	38.171	55.8618	26.2613	281.33	222.868	213.141	285.659	85.4497	1	1	1	1	1	36.3731	1	1	1	1	1	49.0766	1	63.3654	7106.38
43427	234168_at	TAF15	TAF15 RNA polymerase II, TATA box binding protein (TBP)-associated factor, 68kDa	NM_003487 /// NM_139215	1	0.550636	1	1	0.887659	0.0433412	-2.91774	5.0526	5.65557	0.6584	-0.602963	-1.51883	Less than 0		234168_at	10.6459	17.2989	9.4515	13.1174	15.7552	26.5625	0.156415	20.2188	10.2393	22.1991	7.40616	5.7083	19.7596	44.0016	10.2393	1	1	1	1	1	20.2188	1	1	1	1	1	-9.97956	1	14.5645	282.475
37829	228566_at	RPRD1A	Regulation of nuclear pre-mRNA domain containing 1A	NM_018170	1	0.548664	1	1	0.887166	0.0278515	3.37743	8.71197	7.74387	1.95626	0.968097	1.95626	Greater than 0		228566_at	223.531	71.8601	160.991	147.292	156.616	82.5408	303.009	160.586	202.738	61.0012	12.8912	10.3011	7.03958	25.298	202.738	1	1	1	1	1	82.5408	1	1	1	1	1	120.197	1	157.016	27416.1
31308	222019_at	PFDN6	prefoldin subunit 6	NM_001185181 /// NM_014260	1	0.545449	1	1	0.886362	0.0491273	2.79368	8.42964	7.65119	1.71528	0.778447	1.71528	Greater than 0		222019_at	142.734	84.2471	152.775	107.46	85.3937	82.0621	208.158	93.426	175.676	65.6607	49.8918	122.858	132.495	97.4304	152.775	1	1	1	1	1	84.2471	1	1	1	1	1	68.5278	1	119.759	11014.4
43594	234335_s_at	FAM84A	Family with sequence similarity 84, member A	NM_145175	1	0.647166	1	0.894621	0.885447	0.0344973	-3.1505	8.43805	9.15514	0.608321	-0.717095	-1.64387	Less than 0		234335_s_at	134.233	313.197	232.443	320.471	225.169	265.435	70.3507	296.395	216.812	328.151	58.3898	3.39062	5.75529	8.99383	216.812	1	1	1	1	1	313.197	1	1	1	1	1	-96.3854	1	240.266	41556.5
12199	202742_s_at	PRKACB	protein kinase, cAMP-dependent, catalytic, beta	NM_002731 /// NM_182948 /// NM_207578	1	0.540272	1	1	0.885068	0.0295285	-3.31455	7.87124	8.57073	0.615788	-0.699494	-1.62393	Less than 0		202742_s_at	154.345	158.145	140.401	224.504	117.319	201.3	32.0155	176.209	134.414	274.791	61.1587	23.5225	124.8	59.1884	134.414	1	1	1	1	1	201.3	1	1	1	1	1	-66.8861	1	161.344	20835.1
21541	212226_s_at	PPAP2B	phosphatidic acid phosphatase type 2B	NM_003713	1	0.533418	1	1	0.883355	0.0377496	-3.05752	7.52985	8.52888	0.500336	-0.999031	-1.99866	Less than 0		212226_s_at	66.2923	96.5932	84.1795	149.631	104.285	115.951	10.6835	126.35	74.1033	120.866	521.843	199.844	532.965	392.267	74.1033	1	1	1	1	1	120.866	1	1	1	1	1	-46.7627	1	94.8936	7281.82
17008	207558_s_at	PITX2	paired-like homeodomain 2	NM_000325 /// NM_153426 /// NM_153427	1	0.532085	1	1	0.883021	0.00378976	6.0397	5.31783	4.36461	1.9362	0.953225	1.9362	Greater than 0		207558_s_at	38.7693	18.3803	35.2049	26.8367	27.6595	11.6289	28.935	19.9908	21.1181	12.503	77.2349	6.32819	25.6308	8.25528	28.935	1	1	1	1	1	18.3803	1	1	1	1	1	10.5547	1	24.1026	388.717
29422	220129_at	SOHLH2	spermatogenesis and oogenesis specific basic helix-loop-helix 2	NM_017826	1	0.525472	1	1	0.881368	0.023018	-3.58726	5.60435	6.46356	0.551254	-0.859212	-1.81405	Less than 0		220129_at	47.1094	50.174	25.8901	53.3045	47.4308	48.5839	7.41374	59.1382	23.816	58.0295	12.0543	2.09996	6.55921	57.498	25.8901	1	1	1	1	1	53.3045	1	1	1	1	1	-27.4144	1	42.089	1382.27
45059	235801_at	TUSC3	tumor suppressor candidate 3	NM_006765 /// NM_178234	1	0.52223	1	1	0.880558	0.0455758	2.86766	7.76187	6.93834	1.76973	0.823529	1.76973	Greater than 0		235801_at	136.573	73.9514	85.4421	69.7205	95.0833	61.3582	151.471	83.3589	88.1914	42.9609	37.7969	13.1558	17.1914	4.7356	95.0833	1	1	1	1	1	69.7205	1	1	1	1	1	25.3627	1	88.8111	5081.01
16006	206551_x_at	KLHL24	kelch-like 24 (Drosophila)	NM_017644	0.86874	0.653445	1	1	0.880546	0.0189325	-3.81047	9.28165	9.80206	0.697172	-0.520413	-1.43437	Less than 0		206551_x_at	162.95	278.627	135.058	287.304	256.606	285.719	38.25	274.553	130.318	278.109	451.053	170.141	34.5659	64.6342	135.058	1	1	1	1	1	278.627	1	1	1	1	1	-143.57	1	212.749	46393.9
54415	44783_s_at	HEY1	hairy/enhancer-of-split related with YRPW motif 1	NM_001040708 /// NM_012258	1	0.520685	1	1	0.880171	0.035288	-3.12698	9.78398	10.6544	0.546985	-0.870426	-1.8282	Less than 0		44783_s_at	508.327	881.128	405.23	509.75	341.018	872.213	515.496	617.112	377.721	1267.1	1517.95	1692.75	1507.52	1310.99	405.23	1	1	1	1	1	872.213	1	1	1	1	1	-466.983	1	629.509	399803
32593	223307_at	CDCA3	cell division cycle associated 3	NM_031299	0.88034	0.628094	1	1	0.877109	0.0305745	3.27743	10.8258	10.2996	1.44017	0.526239	1.44017	Greater than 0		223307_at	909.175	486.914	872.837	537.037	497.765	421.321	807.441	571.457	977.326	402.856	28.8127	196.378	185.79	211.526	872.837	1	1	1	1	1	486.914	1	1	1	1	1	385.923	1	648.413	270589
39078	229815_at	LOC100505894	hypothetical LOC100505894	XR_108589 /// XR_108590 /// XR_108591 /// XR_108592 /// XR_108593 /// XR_112746 /// XR_	0.90234	0.605294	1	1	0.876908	0.0174258	-3.90783	6.77756	7.31477	0.689101	-0.537212	-1.45117	Less than 0		229815_at	29.2111	51.5006	41.2141	65.1866	37.6594	55.2859	23.3397	69.5791	52.0485	90.8504	23.993	46.7932	12.5495	77.5923	37.6594	1	1	1	1	1	65.1866	1	1	1	1	1	-27.5272	1	51.5876	2218.01
16891	207440_at	SLC35A2	solute carrier family 35 (UDP-galactose transporter), member A2	NM_001032289 /// NM_001042498 /// NM_005660	1	0.502451	1	1	0.875613	0.0244884	3.51827	7.0168	6.28797	1.6573	0.728835	1.6573	Greater than 0		207440_at	66.3024	41.4562	47.0199	32.7657	36.059	25.6408	82.1184	33.8467	49.1363	22.2472	63.9432	60.2496	94.8002	106.043	49.1363	1	1	1	1	1	32.7657	1	1	1	1	1	16.3706	1	43.6593	1554.5
11694	202237_at	NNMT	nicotinamide N-methyltransferase	NM_006169	1	0.501777	1	1	0.875444	0.0103321	4.56086	11.2394	9.95622	2.43378	1.2832	2.43378	Greater than 0		202237_at	1290	391.665	974.811	575.832	648.466	228.309	544.61	380.532	565.878	175.834	462.282	228.891	163.508	241.215	648.466	1	1	1	1	1	380.532	1	1	1	1	1	267.934	1	577.594	516015
15394	205938_at	PPM1E	protein phosphatase, Mg2+/Mn2+ dependent, 1E	NM_014906	1	0.499284	1	1	0.874821	0.0220711	3.63453	6.01637	5.14453	1.83	0.871846	1.83	Greater than 0		205938_at	22.222	22.2244	22.1725	15.9474	26.0968	14.8842	43.0247	14.8169	25.7372	9.57319	299.608	150.375	365.739	162.461	25.7372	1	1	1	1	1	14.8842	1	1	1	1	1	10.853	1	21.6699	382.012
31958	222670_s_at	MAFB	v-maf musculoaponeurotic fibrosarcoma oncogene homolog B (avian)	NM_005461	0.98508	0.51176	1	1	0.87421	0.0268358	-3.41774	6.19879	6.77655	0.670001	-0.577765	-1.49254	Less than 0		222670_s_at	32.8408	59.3516	27.0483	37.279	30.4517	28.7481	9.01064	50.0521	15.5292	40.7088	334.987	343.515	299.423	504.211	27.0483	1	1	1	1	1	40.7088	1	1	1	1	1	-13.6605	1	33.102	1025.34
32907	223622_s_at	HYI	hydroxypyruvate isomerase (putative)	NM_001190880 /// NM_031207	1	0.48911	1	1	0.872278	0.00839012	4.84164	9.96266	9.3606	1.51788	0.602058	1.51788	Greater than 0		223622_s_at	311.042	251.375	449.788	268.397	271.486	241.211	600.439	283.931	435.51	190.062	72.3859	188.126	654.979	413.669	435.51	1	1	1	1	1	251.375	1	1	1	1	1	184.135	1	330.324	69437.5
54020	244761_at	FLJ44606	glutaredoxin-like protein YDR286C homolog	NM_001164478 /// NM_001164479	0.94954	0.538825	1	1	0.872091	0.0163697	-3.9823	5.9187	6.47919	0.67807	-0.560494	-1.47477	Less than 0		244761_at	20.6062	34.5151	12.5905	30.3536	24.8623	53.2362	1.43263	36.5353	34.8013	50.926	87.5483	260.888	85.3769	261.75	20.6062	1	1	1	1	1	36.5353	1	1	1	1	1	-15.9291	1	29.9859	1238.17
24305	215001_s_at	GLUL	glutamate-ammonia ligase	NM_001033044 /// NM_001033056 /// NM_002065	1	0.48784	1	1	0.87196	0.0119704	-4.36976	11.5375	12.415	0.54428	-0.87758	-1.83729	Less than 0		215001_s_at	2202.57	2737.18	1483.95	1786.86	1613.12	3192.85	1325.29	2461.78	1179.25	4636.47	1932.21	1132.65	674.133	909.759	1483.95	1	1	1	1	1	2737.18	1	1	1	1	1	-1253.23	1	2261.93	4.91536e+06
26498	217202_s_at	GLUL	glutamate-ammonia ligase	NM_001033044 /// NM_001033056 /// NM_002065	1	0.487606	1	1	0.871902	0.0427383	-2.93177	7.01845	7.68565	0.629725	-0.667206	-1.58799	Less than 0		217202_s_at	80.9017	107.187	63.4846	73.8088	73.4999	97.648	28.021	90.7893	54.1769	152.42	1790.56	1631.36	1502.66	1163.03	63.4846	1	1	1	1	1	97.648	1	1	1	1	1	-34.1634	1	82.1937	4918.15
29377	220084_at	C14orf105	chromosome 14 open reading frame 105	NM_018168	1	0.486797	1	1	0.871699	0.0160988	-4.00234	4.11641	5.13183	0.494683	-1.01542	-2.0215	Less than 0		220084_at	10.053	15.8046	22.5546	24.5048	18.6503	24.4288	7.6794	31.8125	8.18066	39.6034	57.4719	74.5103	105.652	18.5459	10.053	1	1	1	1	1	24.5048	1	1	1	1	1	-14.4518	1	20.3272	476.598
24006	214701_s_at	FN1	fibronectin 1	NM_002026 /// NM_054034 /// NM_212474 /// NM_212476 /// NM_212478 /// NM_212482	1	0.48243	1	1	0.870607	0.013426	-4.22478	8.23397	8.95189	0.607974	-0.71792	-1.64481	Less than 0		214701_s_at	139.492	191.523	124.888	236.053	127.621	141.689	44.3489	127.04	78.7108	178.286	29.762	118.54	178.877	34.0539	124.888	1	1	1	1	1	178.286	1	1	1	1	1	-53.3979	1	138.965	12926.2
38904	229641_at	CCBE1	collagen and calcium binding EGF domains 1	NM_133459	1	0.643909	1	0.837676	0.870396	0.00480478	5.65942	9.45023	8.73808	1.63824	0.712148	1.63824	Greater than 0		229641_at	237.443	179.873	321.062	163.216	260.726	220.187	383.156	174.403	414.317	202.889	13.5081	22.46	139.131	23.3644	321.062	1	1	1	1	1	179.873	1	1	1	1	1	141.19	1	255.727	45715.8
21335	212020_s_at	MKI67	antigen identified by monoclonal antibody Ki-67	NM_001145966 /// NM_002417	0.93252	0.577218	1	0.97007	0.869952	0.0107636	4.50714	9.95597	9.40384	1.46626	0.552139	1.46626	Greater than 0		212020_s_at	421.123	221.518	433.318	301.983	238.891	214.675	380.205	273.064	404.042	206.011	23.87	134.53	152.814	126.503	404.042	1	1	1	1	1	221.518	1	1	1	1	1	182.524	1	309.483	43603.5
24480	215177_s_at	ITGA6	integrin, alpha 6	NM_000210 /// NM_001079818	1	0.472923	1	1	0.868231	0.0420565	-2.94791	9.25349	10.2076	0.516148	-0.954143	-1.93743	Less than 0		215177_s_at	214.125	469.517	341.46	452.213	366.31	441.094	60.7969	382.55	391.344	646.34	25.2214	6.92382	18.0368	26.1173	341.46	1	1	1	1	1	452.213	1	1	1	1	1	-110.753	1	376.575	103567
48231	238973_s_at	TSNAX	translin-associated factor X	NM_005999	1	0.470928	1	1	0.867732	0.0495396	2.78549	8.14847	7.33907	1.75248	0.8094	1.75248	Greater than 0		238973_s_at	104.913	62.9487	145.499	71.283	66.7485	64.2429	232.011	55.8744	228.464	80.2219	316.303	357.789	331.011	297.735	145.499	1	1	1	1	1	64.2429	1	1	1	1	1	81.256	1	111.221	19630.6
14709	205253_at	PBX1	pre-B-cell leukemia homeobox 1	NM_002585	1	0.468131	1	1	0.867033	0.040708	-2.98077	6.82765	7.96634	0.454171	-1.13869	-2.20181	Less than 0		205253_at	36.9445	65.4605	42.4052	40.7403	50.6904	59.4457	5.80256	51.0283	15.41	60.7379	5248.8	3860.28	5039.46	3651.05	36.9445	1	1	1	1	1	59.4457	1	1	1	1	1	-22.5011	1	42.8665	1591.63
1606	1554479_a_at	CARD8	caspase recruitment domain family, member 8	NM_001184900 /// NM_001184901 /// NM_001184902 /// NM_001184903 /// NM_001184904 /// NM	1	0.466638	1	1	0.86666	0.0199493	-3.74987	10.435	11.0922	0.634111	-0.657193	-1.57701	Less than 0		1554479_a_at	722.4	1353.07	891.829	1187.12	1145.77	1074.14	468.219	1086.33	1017.86	1637.22	57.2174	69.4172	179.84	73.8154	891.829	1	1	1	1	1	1187.12	1	1	1	1	1	-295.295	1	1058.4	437565
40822	231559_at	LOC100506941	hypothetical LOC100506941	XR_110521 /// XR_111222 /// XR_114526	1	0.466526	1	1	0.866632	0.0103576	4.55761	9.41892	8.13388	2.43688	1.28504	2.43688	Greater than 0		231559_at	567.433	124.442	342.437	185.693	235.136	83.1128	201.626	137.201	200.022	39.8596	69.4144	49.2657	62.4983	222.981	235.136	1	1	1	1	1	124.442	1	1	1	1	1	110.694	1	211.696	95325.2
9118	1569251_a_at	ZNF333	zinc finger protein 333	NM_032433	1	0.464403	1	1	0.866101	0.0201054	-3.7409	5.09974	5.71076	0.654733	-0.611021	-1.52734	Less than 0		1569251_a_at	19.8505	38.3579	24.7701	36.086	25.2154	33.5452	3.24626	32.6133	29.5419	67.6969	25.6088	107.247	12.2091	18.3171	24.7701	1	1	1	1	1	36.086	1	1	1	1	1	-11.3159	1	31.0923	1116.72
18420	208997_s_at	UCP2	uncoupling protein 2 (mitochondrial, proton carrier)	NM_003355	1	0.46404	1	1	0.86601	0.0250453	3.49341	8.06445	7.47303	1.50673	0.591421	1.50673	Greater than 0		208997_s_at	104.312	71.3729	168.924	96.0913	98.8733	93.6062	252.133	79.537	175.67	86.3557	277.274	550.328	116.894	256.437	168.924	1	1	1	1	1	86.3557	1	1	1	1	1	82.5685	1	122.688	13909.2
484	1552924_a_at	PITPNM2	phosphatidylinositol transfer protein, membrane-associated 2	NM_020845	0.8843	0.579471	1	1	0.865943	0.0486464	2.80333	7.22635	6.69813	1.44215	0.528219	1.44215	Greater than 0		1552924_a_at	90.4324	24.1156	53.3771	28.7628	55.9556	43.2683	60.5687	46.9286	51.2972	25.4497	195.831	173.033	235.487	151.38	55.9556	1	1	1	1	1	28.7628	1	1	1	1	1	27.1928	1	48.0156	2047.93
11695	202238_s_at	NNMT	nicotinamide N-methyltransferase	NM_006169	1	0.463261	1	1	0.865815	0.00785776	4.93268	9.92197	8.56842	2.5554	1.35355	2.5554	Greater than 0		202238_s_at	644.786	152.669	397.301	232.097	247.652	117.241	255.195	137.561	236.642	45.5069	409.727	346.707	208.257	169.25	255.195	1	1	1	1	1	137.561	1	1	1	1	1	117.633	1	246.665	120231
44437	235179_at	ZNF641	zinc finger protein 641	NM_001172681 /// NM_001172682 /// NM_152320	1	0.462746	1	1	0.865687	0.0110738	-4.4701	4.62945	5.41308	0.580903	-0.783631	-1.72146	Less than 0		235179_at	23.6605	24.2998	8.80984	19.6748	11.0486	18.0168	2.22897	25.303	11.7167	41.6546	69.0794	113.766	12.0427	74.4714	11.0486	1	1	1	1	1	24.2998	1	1	1	1	1	-13.2512	1	18.6414	511.001
39259	229996_s_at	PCGF5	Polycomb group ring finger 5	NM_032373	1	0.460958	1	1	0.86524	0.00901914	4.74272	8.3289	7.73977	1.50434	0.58913	1.50434	Greater than 0		229996_s_at	102.333	78.9931	146.484	92.1715	89.0009	71.0507	121.481	84.3499	88.6555	52.3143	84.614	173.2	508.326	436.182	102.333	1	1	1	1	1	78.9931	1	1	1	1	1	23.3397	1	92.6834	2858.64
33789	224519_at	LOC100132167	hypothetical LOC100132167	XM_001715998	1	0.5513	0.9	1	0.862825	0.046278	-2.85251	5.95949	6.59693	0.64285	-0.637445	-1.55557	Less than 0		224519_at	21.3335	31.0925	16.4489	34.2629	34.4798	46.5206	9.59601	28.6929	11.6471	50.9617	163.123	197.283	247.504	247.804	16.4489	1	1	1	1	1	34.2629	1	1	0	1	1	-17.814	0.9	28.5036	960.897
9160	1569325_at	ARPC5	Actin related protein 2/3 complex, subunit 5, 16kDa	NM_005717	1	0.442566	1	1	0.860641	0.0300037	-3.2975	4.21001	4.89752	0.620925	-0.68751	-1.6105	Less than 0		1569325_at	17.4158	17.6297	13.3528	17.4068	10.903	18.2686	0.296638	18.255	13.7664	23.2951	98.7202	77.299	49.4606	78.0331	13.3528	1	1	1	1	1	18.255	1	1	1	1	1	-4.90221	1	15.059	153.042
38462	229199_at	SCN9A	sodium channel, voltage-gated, type IX, alpha subunit	NM_002977	1	0.438335	1	1	0.859584	0.0422135	2.94417	6.44116	5.68957	1.68365	0.75159	1.68365	Greater than 0		229199_at	24.3838	16.2693	57.4444	31.5475	38.2115	22.0567	39.0159	33.0997	64.7283	21.8966	56.2159	16.226	94.0603	49.6492	39.0159	1	1	1	1	1	22.0567	1	1	1	1	1	16.9592	1	34.8654	978.402
3486	1557167_at	HCG11	HLA complex group 11	NR_026790	1	0.438114	1	1	0.859528	0.0343739	-3.15423	3.91526	4.58842	0.627131	-0.673161	-1.59456	Less than 0		1557167_at	9.4104	10.9315	10.679	19.9775	10.8586	14.0827	0.37849	11.252	9.62209	20.9227	1.00977	31.2949	19.8215	10.3593	9.62209	1	1	1	1	1	14.0827	1	1	1	1	1	-4.46063	1	11.8115	131.174
13872	204416_x_at	APOC1	apolipoprotein C-I	NM_001645	1	0.437009	1	1	0.859252	0.0316776	3.23988	8.64593	8.0337	1.52862	0.612232	1.52862	Greater than 0		204416_x_at	72.2585	49.2474	119.797	83.7233	64.0694	38.994	190.71	62.4072	148.017	50.8237	60.881	53.8115	43.5988	60.1536	119.797	1	1	1	1	1	50.8237	1	1	1	1	1	68.9732	1	88.0048	9588.7
31635	222347_at	LOC644450	hypothetical LOC644450	XM_927590	1	0.432297	1	1	0.858074	0.0394336	-3.013	7.24159	7.93098	0.620115	-0.689391	-1.6126	Less than 0		222347_at	24.46	38.7332	34.8955	52.6782	30.6646	48.4488	16.0085	35.5129	22.2524	98.1414	18.5066	17.4493	11.094	11.4285	24.46	1	1	1	1	1	48.4488	1	1	1	1	1	-23.9888	1	40.1795	2109.28
20330	210954_s_at	TSC22D2	TSC22 domain family, member 2	NM_014779	1	0.430451	1	1	0.857613	0.00854517	-4.81643	5.32062	5.94836	0.64719	-0.62774	-1.54514	Less than 0		210954_s_at	20.5023	36.8325	22.1375	24.5222	24.5363	27.849	3.90887	23.771	19.1808	45.861	1238.66	1054.41	1125.29	833.927	20.5023	1	1	1	1	1	27.849	1	1	1	1	1	-7.34669	1	24.9102	470.182
9317	1569583_at	EREG	epiregulin	NM_001432	1	0.428149	1	1	0.857037	0.0187038	-3.82464	7.48953	8.56071	0.475932	-1.07117	-2.10114	Less than 0		1569583_at	81.9192	88.1981	60.0275	119.106	78.1162	111.197	7.42079	109.404	70.7009	239.034	19.7758	27.0435	52.1048	21.4482	70.7009	1	1	1	1	1	111.197	1	1	1	1	1	-40.4958	1	96.5123	13598
16274	206819_at	POM121L9P	POM121 membrane glycoprotein-like 9, pseudogene	NR_003714	1	0.425548	1	1	0.856387	0.028408	-3.35608	3.85731	4.83595	0.507457	-0.978643	-1.97061	Less than 0		206819_at	8.3303	18.4627	16.9614	12.9377	11.7391	12.1809	1.44044	22.4305	4.2432	17.142	210.197	79.6523	72.952	59.6391	8.3303	1	1	1	1	1	17.142	1	1	1	1	1	-8.81172	1	12.5868	163.535
19126	209709_s_at	HMMR	hyaluronan-mediated motility receptor (RHAMM)	NM_001142556 /// NM_001142557 /// NM_012484 /// NM_012485	1	0.424518	1	1	0.85613	0.0235554	3.56145	8.50784	7.91693	1.50619	0.590904	1.50619	Greater than 0		209709_s_at	176.936	135.471	177.889	152.449	159.405	118.027	274.984	139.221	149.469	96.2273	8.29298	52.6475	8.58945	18.6483	176.936	1	1	1	1	1	135.471	1	1	1	1	1	41.4643	1	158.008	8837.98
23979	214674_at	USP19	ubiquitin specific peptidase 19	NM_006677	0.77114	0.651995	1	1	0.855784	0.0027045	-6.61711	5.56826	6.03874	0.721723	-0.470484	-1.38557	Less than 0		214674_at	30.273	32.7637	18.6017	28.5791	19.0616	34.6444	14.547	34.0982	21.1177	44.0378	383.887	426.594	342.014	553.896	19.0616	1	1	1	1	1	34.0982	1	1	1	1	1	-15.0367	1	27.7724	497.339
16228	206773_at	LY6H	lymphocyte antigen 6 complex, locus H	NM_001130478 /// NM_001135655 /// NM_002347	1	0.422503	1	1	0.855626	0.0102606	-4.57002	5.8299	7.09237	0.416831	-1.26247	-2.39905	Less than 0		206773_at	73.9812	95.8484	19.8636	39.49	65.0673	84.2053	12.6152	83.4991	27.832	89.0728	4467.2	4264.65	3882.98	3459.37	27.832	1	1	1	1	1	84.2053	1	1	1	1	1	-56.3733	1	59.1475	3715.5
15318	205862_at	GREB1	growth regulation by estrogen in breast cancer 1	NM_014668 /// NM_033090 /// NM_148903	1	0.421727	1	1	0.855432	0.0220878	3.63368	3.75542	2.95579	1.74066	0.799632	1.74066	Greater than 0		205862_at	25.5808	0.780715	7.9729	0.940433	13.7084	3.73111	7.21715	5.38505	5.20967	3.04739	6.4849	69.9511	20.1369	29.6885	7.9729	1	1	1	1	1	3.04739	1	1	1	1	1	4.9255	1	7.35736	209.803
41060	231797_at	SIX4	SIX homeobox 4	NM_017420	1	0.416881	1	1	0.85422	0.00652084	-5.19895	6.63455	7.38747	0.593403	-0.752916	-1.6852	Less than 0		231797_at	57.9273	84.8941	59.9124	68.9964	63.7387	63.4956	24.003	64.6818	53.5594	106.183	56.7881	179.29	112.849	21.3768	57.9273	1	1	1	1	1	68.9964	1	1	1	1	1	-11.0691	1	64.7392	1666.95
15680	206225_at	ZNF507	zinc finger protein 507	NM_001136156 /// NM_014910	1	0.411958	1	1	0.85299	0.00187375	-7.29857	5.39388	6.42553	0.489151	-1.03165	-2.04436	Less than 0		206225_at	18.6723	24.5904	12.3553	32.2323	29.1002	33.6718	0.315236	24.4239	22.3759	30.0197	9.96368	32.483	47.0876	40.5047	18.6723	1	1	1	1	1	30.0197	1	1	1	1	1	-11.3473	1	22.7757	385.879
41512	232249_at	FMNL3	formin-like 3	NM_175736 /// NM_198900	0.90216	0.855748	1	0.653547	0.852864	0.00836952	-4.84503	8.94466	9.48179	0.689142	-0.537127	-1.45108	Less than 0		232249_at	306.999	384.129	241.344	408.36	308.31	423.753	309.587	395.663	248.327	440.537	146.461	87.4173	275.519	284.033	306.999	1	1	1	1	1	408.36	1	1	1	1	1	-101.361	1	346.701	40688.5
30304	221011_s_at	LBH	limb bud and heart development homolog (mouse)	NM_030915	1	0.409016	1	1	0.852254	0.0466269	-2.84509	5.30838	6.67268	0.388425	-1.36429	-2.5745	Less than 0		221011_s_at	25.6112	28.9047	4.72231	17.1122	31.8025	95.7985	3.97288	44.8647	7.05803	100.868	22.6116	7.73806	23.3613	36.5179	7.05803	1	1	1	1	1	44.8647	1	1	1	1	1	-37.8067	1	36.0715	4595.92
9096	1569203_at	CXCL2	chemokine (C-X-C motif) ligand 2	NM_002089	1	0.400831	1	1	0.850208	0.0179588	3.87227	4.61113	3.82427	1.72531	0.786858	1.72531	Greater than 0		1569203_at	16.5569	2.18939	7.90507	6.5344	4.90955	7.16865	6.36044	0.924111	13.6211	3.09231	5.93978	25.7211	5.50046	11.6872	7.90507	1	1	1	1	1	3.09231	1	1	1	1	1	4.81276	1	6.92619	86.6957
41460	232197_x_at	ARSB	arylsulfatase B	NM_000046 /// NM_198709	1	0.517397	1	0.881307	0.849676	0.0399795	-2.99905	7.39174	8.2775	0.541204	-0.885756	-1.84773	Less than 0		232197_x_at	111.199	186.315	181.682	202.895	147.111	191.722	21.4635	186.403	102.718	191.808	27.5175	82.5176	14.8809	40.724	111.199	1	1	1	1	1	191.722	1	1	1	1	1	-80.5228	1	152.332	15600
2865	1556209_at	CLEC2B	C-type lectin domain family 2, member B	NM_005127	1	0.39103	1	1	0.847757	0.0126152	4.30305	7.95752	6.88158	2.10809	1.07594	2.10809	Greater than 0		1556209_at	133.449	35.4923	94.475	59.4227	74.3963	62.7474	239.936	110.506	160.358	77.2979	40.9655	22.6943	3.74545	21.5097	133.449	1	1	1	1	1	62.7474	1	1	1	1	1	70.7015	1	104.808	12755.5
49862	240604_at	ERI2	ERI1 exoribonuclease family member 2	NM_001142725 /// NM_080663	0.694	0.694104	1	1	0.847026	0.00545099	-5.46534	3.92973	4.35948	0.74239	-0.42975	-1.347	Less than 0		240604_at	8.94307	14.4803	9.35072	15.2499	9.05664	12.1534	1.50572	15.1436	8.79943	15.0956	85.0922	60.2441	18.8351	61.1572	8.94307	1	1	1	1	1	15.0956	1	1	1	1	1	-6.15258	1	10.9778	118.799
1268	1554001_at	TRIM37	tripartite motif-containing 37	NM_001005207 /// NM_015294	1	0.386666	1	1	0.846667	0.0157946	4.02532	8.51493	7.80543	1.63524	0.709506	1.63524	Greater than 0		1554001_at	278.685	144.652	149.411	130.595	143.919	108.731	330.421	145.591	169.126	104.665	29.4742	41.1091	56.8064	123.882	169.126	1	1	1	1	1	130.595	1	1	1	1	1	38.5303	1	170.58	19125.4
2849	1556186_s_at	KIAA0090	KIAA0090	NM_015047	0.97324	0.401298	1	1	0.843635	0.0393574	-3.01497	8.23532	8.80736	0.672667	-0.572036	-1.48662	Less than 0		1556186_s_at	248.292	216.597	199.396	297.267	209.563	255.007	66.2292	242.515	191.62	329.276	6.20454	5.27065	2.96692	7.70253	199.396	1	1	1	1	1	255.007	1	1	1	1	1	-55.6112	1	225.576	18110.3
48172	238914_at	DCC	deleted in colorectal carcinoma	NM_005215	1	0.778309	1	0.5924	0.842677	0.0175437	-3.89985	6.84144	7.71449	0.545991	-0.873051	-1.83153	Less than 0		238914_at	57.0185	124.591	63.7737	117.161	63.1327	128.428	48.3473	170.172	65.854	94.4691	301.515	195.365	191.309	207.113	63.1327	1	1	1	1	1	124.591	1	1	1	1	1	-61.4582	1	93.2946	11336.3
39086	229823_at	RIMS2	regulating synaptic membrane exocytosis 2	NM_001100117 /// NM_014677	1	0.369172	1	1	0.842293	0.0443101	2.89567	7.53004	6.21712	2.48445	1.31292	2.48445	Greater than 0		229823_at	110.977	46.6628	282.613	86.039	87.4366	66.7928	75.1937	85.9416	215.965	33.7779	253.359	252.331	198.004	203.984	110.977	1	1	1	1	1	66.7928	1	1	1	1	1	44.1839	1	109.14	20518.3
31984	222696_at	AXIN2	axin 2	NM_004655	1	0.526718	1	0.840387	0.841776	0.037171	-3.07336	10.0174	10.7639	0.596072	-0.746442	-1.67765	Less than 0		222696_at	589.12	844.58	539.681	1155.56	730.523	735.09	317.665	840.589	237.412	671.593	53.7838	173.713	82.5689	100.437	539.681	1	1	1	1	1	840.589	1	1	1	1	1	-300.909	1	666.181	335991
16998	207548_at	GRM7	glutamate receptor, metabotropic 7	NM_000844 /// NM_181874	1	0.367043	1	1	0.841761	0.0496379	-2.78355	5.44171	6.36259	0.52819	-0.920871	-1.89326	Less than 0		207548_at	38.239	42.8627	28.6145	34.5937	46.6187	51.8571	12.611	48.5568	21.5475	88.165	976.367	1212.27	1300.98	1300.25	28.6145	1	1	1	1	1	48.5568	1	1	1	1	1	-19.9423	1	41.3666	1401.96
36143	226879_at	HVCN1	hydrogen voltage-gated channel 1	NM_001040107 /// NM_032369	0.86508	0.500485	1	1	0.841391	0.0293128	3.3224	7.75288	7.23431	1.43254	0.518574	1.43254	Greater than 0		226879_at	72.5891	54.3668	57.3346	24.6237	36.4272	31.5094	69.9532	39.4814	59.0315	27.4108	43.9862	26.6801	49.9892	32.0489	59.0315	1	1	1	1	1	31.5094	1	1	1	1	1	27.5221	1	47.2728	1391.07
30791	221499_s_at	STX16	syntaxin 16	NM_001001433 /// NM_001134772 /// NM_001134773 /// NM_003763	0.86286	0.501554	1	1	0.841104	0.0187944	-3.819	7.79528	8.31273	0.698603	-0.517455	-1.43143	Less than 0		221499_s_at	129.72	154.213	131.858	193.751	123.226	164.923	42.9346	172.309	154.92	231.766	78.7092	127.22	20.8926	150.223	129.72	1	1	1	1	1	172.309	1	1	1	1	1	-42.5884	1	149.962	11175.8
16386	206931_at	ZNF141	zinc finger protein 141	NM_003441	0.87522	0.487484	1	1	0.840676	7.90178e-05	-16.4993	5.31936	5.84303	0.695599	-0.523671	-1.43761	Less than 0		206931_at	27.6874	32.6638	21.1545	35.7153	27.5522	29.7528	10.0751	35.3685	27.6227	52.0777	58.7917	5.31589	2.62774	27.4328	27.5522	1	1	1	1	1	35.3685	1	1	1	1	1	-7.81628	1	29.967	511.026
19743	210335_at	RASSF9	Ras association (RalGDS/AF-6) domain family (N-terminal) member 9	NM_005447	1	0.357261	1	1	0.839315	0.0404339	2.9876	4.79022	3.96205	1.77542	0.828164	1.77542	Greater than 0		210335_at	23.9815	5.64235	33.4933	17.7319	10.0828	8.76827	23.3032	6.93416	8.50332	5.23978	52.2057	70.7982	57.9669	75.4543	23.3032	1	1	1	1	1	6.93416	1	1	1	1	1	16.3691	1	14.3681	303.024
48446	239188_at	PPP2R3C	protein phosphatase 2, regulatory subunit B'', gamma	NM_017917	0.97178	0.38371	1	1	0.838873	0.0345505	-3.1489	6.75337	7.3247	0.672996	-0.571329	-1.48589	Less than 0		239188_at	76.2804	91.5238	49.4989	79.7991	65.2413	74.2423	7.84228	60.201	56.1826	112.051	60.5175	90.9377	137.764	161.169	56.1826	1	1	1	1	1	79.7991	1	1	1	1	1	-23.6165	1	67.2863	2649.46
22055	212741_at	MAOA	monoamine oxidase A	NM_000240	1	0.350485	1	1	0.837621	0.013469	4.22079	9.72207	9.06644	1.5753	0.655631	1.5753	Greater than 0		212741_at	379.468	225.518	371.977	238.176	259.685	163.868	815.231	314.827	337.685	163.499	175.524	143.337	70.4597	145.054	371.977	1	1	1	1	1	225.518	1	1	1	1	1	146.46	1	326.993	111970
41340	232077_s_at	YPEL3	yippee-like 3 (Drosophila)	NM_001145524 /// NM_031477	0.89782	0.452392	1	1	0.837553	0.0101004	-4.59085	6.34903	6.884	0.690173	-0.53497	-1.44891	Less than 0		232077_s_at	18.719	25.1708	22.4761	42.7525	42.5433	48.2621	15.1795	50.1014	30.0603	61.9495	287.094	611.713	55.7157	389.897	22.4761	1	1	1	1	1	48.2621	1	1	1	1	1	-25.7861	1	35.7214	985.216
36444	227180_at	ELOVL7	ELOVL family member 7, elongation of long chain fatty acids (yeast)	NM_001104558 /// NM_024930	1	0.449738	0.9	1	0.837434	0.0497729	2.7809	8.99773	8.31597	1.60409	0.68176	1.60409	Greater than 0		227180_at	265.765	214.387	380.925	240.103	245.122	161.505	269.697	277.836	408.376	137.154	35.4002	161.082	29.9438	41.0716	269.697	1	1	1	0	1	214.387	1	1	1	1	1	55.3105	0.9	260.087	29041.3
342	1552727_s_at	ADAMTS17	ADAM metallopeptidase with thrombospondin type 1 motif, 17	NM_139057	0.88846	0.61591	1	0.843449	0.836955	0.0301658	-3.29175	8.3458	8.8761	0.692411	-0.5303	-1.44423	Less than 0		1552727_s_at	218.354	285.164	143.604	264.196	183.483	189.701	126.544	275.595	112.518	235.142	4.14306	5.67787	16.0942	18.2528	143.604	1	1	1	1	1	264.196	1	1	1	1	1	-120.591	1	203.43	21650
3186	1556704_s_at	LOC100133920 /// LOC286297	hypothetical LOC100133920 /// hypothetical LOC286297	NR_024443 /// XR_110887	1	0.345956	1	1	0.836489	0.0398817	-3.00153	5.01029	5.70139	0.619382	-0.691099	-1.61451	Less than 0		1556704_s_at	10.5597	20.7175	18.7977	16.4076	10.8085	27.6253	1.07798	19.2994	18.3774	54.6273	6.01477	9.65883	3.59623	55.506	10.8085	1	1	1	1	1	20.7175	1	1	1	1	1	-9.90909	1	19.8298	624.984
36923	227660_at	ANTXR1	anthrax toxin receptor 1	NM_018153 /// NM_032208 /// NM_053034	1	0.543746	0.9	0.900725	0.836118	0.0413381	2.96526	7.42522	6.81664	1.52476	0.608581	1.52476	Greater than 0		227660_at	71.9973	33.5736	48.7019	30.973	44.3512	50.4037	48.9775	29.3135	56.4009	27.0213	34.2702	35.2899	38.6358	146.576	48.9775	1	1	0	1	1	30.973	1	1	1	1	1	18.0045	0.9	44.1714	982.946
27758	218464_s_at	C17orf63	chromosome 17 open reading frame 63	NM_001077498 /// NM_018182	0.91696	0.419396	1	1	0.834089	0.0340498	-3.1641	8.85781	9.40227	0.685646	-0.544464	-1.45848	Less than 0		218464_s_at	261.573	286.098	209.411	247.401	228.663	272.987	90.8516	296.207	241.241	379.862	106.438	119.724	77.9301	224.342	228.663	1	1	1	1	1	286.098	1	1	1	1	1	-57.4346	1	251.429	20323.3
37198	227935_s_at	PCGF5	polycomb group ring finger 5	NM_032373	1	0.333372	1	1	0.833343	0.0111341	4.46305	9.34345	8.58485	1.69186	0.758606	1.69186	Greater than 0		227935_s_at	219.613	111.97	336.466	200.173	209.328	167.613	614.27	213.131	261.155	178.32	19.4523	50.2062	48.9238	21.8301	261.155	1	1	1	1	1	178.32	1	1	1	1	1	82.8348	1	251.204	59232.3
37713	228450_at	PLEKHA7	pleckstrin homology domain containing, family A member 7	NM_175058	1	0.430626	0.9	1	0.832656	0.0386672	-3.03298	5.73367	6.53982	0.571908	-0.806145	-1.74853	Less than 0		228450_at	41.9746	38.5706	24.7259	27.2748	17.8472	46.0766	14.7548	39.3787	12.2194	70.5067	56.2182	15.9965	63.2276	22.868	17.8472	1	1	1	1	1	39.3787	0	1	1	1	1	-21.5315	0.9	33.3329	1216.29
37514	228251_at	UBXN6	UBX domain protein 6	NM_001171091 /// NM_025241	0.79174	0.536062	1	1	0.831951	0.0366724	3.08724	8.29181	7.81065	1.39587	0.481161	1.39587	Greater than 0		228251_at	123.026	62.9014	116.85	76.0361	101.89	101.109	154.723	87.7741	92.8313	50.8954	523.422	362.921	423.97	292.937	116.85	1	1	1	1	1	76.0361	1	1	1	1	1	40.8142	1	96.8036	4435.4
33714	224444_s_at	C1orf97	chromosome 1 open reading frame 97	NR_026761	1	0.325924	1	1	0.831481	0.0282606	3.36169	9.88884	9.27757	1.5276	0.611266	1.5276	Greater than 0		224444_s_at	262.465	185.343	283.332	181.118	219.998	204.89	576.739	222.618	244.217	128.309	24.7217	27.0075	93.6014	202.497	262.465	1	1	1	1	1	185.343	1	1	1	1	1	77.1219	1	250.903	44152.5
27474	218180_s_at	EPS8L2	EPS8-like 2	NM_022772	0.81868	0.4925	1	1	0.827795	0.0460197	2.85806	9.25438	8.75936	1.40934	0.495015	1.40934	Greater than 0		218180_s_at	251.823	182.052	261.248	198.549	205.358	190.011	410.911	169.574	254.79	121.603	65.5917	42.5187	22.6485	28.8171	254.79	1	1	1	1	1	182.052	1	1	1	1	1	72.7386	1	224.592	27284.1
35537	226272_at	RCAN3	RCAN family member 3	NM_013441	0.85812	0.785824	1	0.664533	0.827119	0.00714222	5.06764	10.6574	10.1423	1.42906	0.51507	1.42906	Greater than 0		226272_at	678.4	400.226	603.987	396.739	486.608	425.534	670.657	459.355	633.168	382.051	58.2508	111.335	97.6192	6.6376	633.168	1	1	1	1	1	400.226	1	1	1	1	1	232.942	1	513.673	101791
7410	1563899_at	LCTL	lactase-like	NM_207338	0.81502	0.488691	1	1	0.825928	0.00220207	-6.99155	4.94403	5.43718	0.710474	-0.493146	-1.40751	Less than 0		1563899_at	14.885	23.1098	19.7729	22.1285	16.8616	31.8332	12.6869	25.5923	20.5021	45.8457	35.7558	10.3454	57.2576	52.8593	16.8616	1	1	1	1	1	25.5923	1	1	1	1	1	-8.73065	1	23.3218	407.057
15265	205809_s_at	WASL	Wiskott-Aldrich syndrome-like	NM_003941	1	0.300052	1	1	0.825013	0.0437464	-2.90844	8.48538	9.14047	0.635038	-0.655086	-1.57471	Less than 0		205809_s_at	313.665	319.744	291.81	310.918	306.413	375.653	60.174	310.548	279.489	426.004	5733.65	5109.47	4419.43	3999.16	291.81	1	1	1	1	1	319.744	1	1	1	1	1	-27.9337	1	299.442	24139.2
2976	1556377_s_at	LMO7	LIM domain 7	NM_005358 /// NM_015842	0.82274	0.473176	1	1	0.823979	0.0185182	-3.83629	5.07795	5.57504	0.708532	-0.497095	-1.41137	Less than 0		1556377_s_at	17.8127	21.7232	17.0789	25.2354	11.1775	18.4031	1.1099	14.8309	9.00172	30.2481	12.7642	16.337	77.0762	19.046	11.1775	1	1	1	1	1	21.7232	1	1	1	1	1	-10.5457	1	16.6621	294.415
12094	202637_s_at	ICAM1	intercellular adhesion molecule 1	NM_000201	1	0.736807	1	0.555759	0.823142	0.0381754	3.04605	8.0967	7.4067	1.61328	0.689998	1.61328	Greater than 0		202637_s_at	142.983	70.2492	112.646	77.5057	91.346	81.4406	135.33	78.428	125.594	80.0402	26.6491	35.0471	138.024	11.2305	125.594	1	1	1	1	1	78.428	1	1	1	1	1	47.1655	1	99.5563	4850.36
43273	234014_at	NPAS3	neuronal PAS domain protein 3	NM_001164749 /// NM_001165893 /// NM_022123 /// NM_173159	1	0.390937	0.9	1	0.822734	0.0211008	-3.68556	5.34168	6.07025	0.603504	-0.728566	-1.65699	Less than 0		234014_at	18.4467	34.7794	11.1898	21.072	29.1342	25.011	0.0916636	23.1555	12.8289	27.8463	864.085	1075.63	698.157	561.508	12.8289	1	1	1	1	1	25.011	1	1	0	1	1	-12.1821	0.9	20.3555	362.077
18881	209459_s_at	ABAT	4-aminobutyrate aminotransferase	NM_000663 /// NM_001127448 /// NM_020686	0.89316	0.721253	1	0.672425	0.821709	0.0173517	-3.91288	5.53757	6.07021	0.691287	-0.532644	-1.44658	Less than 0		209459_s_at	19.507	39.6582	22.5733	35.495	28.9593	29.0712	15.8219	35.0476	24.0644	34.8197	142.069	67.4702	80.6692	120.288	22.5733	1	1	1	1	1	35.0476	1	1	1	1	1	-12.4743	1	28.5018	398.991
39144	229881_at	KLF12	Kruppel-like factor 12	NM_007249	1	0.384366	0.9	1	0.821092	0.0378785	-3.05404	5.93353	6.83727	0.5345	-0.903738	-1.87091	Less than 0		229881_at	51.5854	56.8325	24.5568	71.9616	42.0168	32.0222	12.7676	48.5443	37.1513	75.1609	76.9686	13.7419	106.625	60.5313	37.1513	1	1	0	1	1	56.8325	1	1	1	1	1	-19.6812	0.9	45.2599	1355.91
4656	1559190_s_at	RDH13	retinol dehydrogenase 13 (all-trans/9-cis)	NM_001145971 /// NM_138412 /// NR_027381 /// NR_027382	1	0.269601	1	1	0.8174	0.0487529	-2.80118	8.20477	8.79582	0.663859	-0.591051	-1.50634	Less than 0		1559190_s_at	187.494	267.259	229.952	259.108	278.259	296.246	242.836	298.545	204.519	612.784	62.8636	98.0624	89.2909	37.3169	229.952	1	1	1	1	1	296.246	1	1	1	1	1	-66.294	1	287.7	34914.2
19941	210544_s_at	ALDH3A2	aldehyde dehydrogenase 3 family, member A2	NM_000382 /// NM_001031806	1	0.534571	1	0.734542	0.817278	0.0158106	-4.0241	6.66712	7.38567	0.607709	-0.718547	-1.64552	Less than 0		210544_s_at	40.8417	59.0729	65.3899	91.1028	62.8104	90.101	13.2823	85.6965	44.4036	71.16	116.716	21.7084	65.7892	154.973	44.4036	1	1	1	1	1	85.6965	1	1	1	1	1	-41.293	1	62.3861	2903.8
38825	229562_at	RPL10A	ribosomal protein L10a	NM_007104	0.7901	0.477368	1	1	0.816867	0.0233881	3.56941	8.35674	7.87643	1.39505	0.480316	1.39505	Greater than 0		229562_at	104.86	92.21	125.858	103.437	83.0802	67.7914	133.602	74.7816	112.424	54.7985	249.576	476.043	267.038	474.144	112.424	1	1	1	1	1	74.7816	1	1	1	1	1	37.6428	1	95.2842	2782.38
54283	37384_at	PPM1F	protein phosphatase, Mg2+/Mn2+ dependent, 1F	NM_014634	1	0.600722	1	0.666626	0.816837	0.0151428	-4.07643	8.58044	9.31196	0.602267	-0.731525	-1.66039	Less than 0		37384_at	145.824	314.994	151.618	341.042	194.808	238.27	231.349	205.652	141.315	291.26	68.3956	76.8182	71.9092	69.8993	151.618	1	1	1	1	1	291.26	1	1	1	1	1	-139.642	1	225.613	27699.7
31423	222134_at	DDO	D-aspartate oxidase	NM_003649 /// NM_004032	1	0.364394	0.9	1	0.816099	0.0457444	2.864	6.54945	5.63117	1.88986	0.918279	1.88986	Greater than 0		222134_at	32.1846	16.3609	42.0455	26.93	40.9895	33.3898	69.6092	50.3847	78.4891	20.6351	109.904	142.844	16.5294	72.4572	42.0455	1	1	1	0	1	26.93	1	1	1	1	1	15.1155	0.9	41.1018	1336.74
23210	213902_at	ASAH1	N-acylsphingosine amidohydrolase (acid ceramidase) 1	NM_001127505 /// NM_004315 /// NM_177924	0.83578	0.488668	1	0.939783	0.816058	0.0126073	4.30384	9.27165	8.76791	1.41789	0.503745	1.41789	Greater than 0		213902_at	317.085	159.265	209.567	132.358	193.648	173.031	352.681	250.122	314.69	150.694	32.8268	66.6723	116.243	77.8135	314.69	1	1	1	1	1	159.265	1	1	1	1	1	155.425	1	225.314	27269.5
30583	221291_at	ULBP2	UL16 binding protein 2	NM_025217	0.93364	0.518184	1	0.810511	0.815584	0.0457537	2.8638	7.70665	7.15396	1.46682	0.552689	1.46682	Greater than 0		221291_at	81.6557	62.521	65.2889	31.3764	51.429	53.9837	87.0254	46.1497	70.4287	41.0092	215.421	279.399	434.075	201.185	70.4287	1	1	1	1	1	46.1497	1	1	1	1	1	24.279	1	59.0868	1458.97
37833	228570_at	BTBD11	BTB (POZ) domain containing 11	NM_001017523 /// NM_001018072	1	0.650411	1	0.610227	0.815159	0.0266411	-3.42568	5.88153	7.0234	0.45317	-1.14188	-2.20668	Less than 0		228570_at	17.5363	86.1086	70.6548	83.1427	24.3742	61.8648	21.0682	79.3389	24.3958	62.3259	117.968	168.375	97.2841	121.571	24.3742	1	1	1	1	1	79.3389	1	1	1	1	1	-54.9646	1	53.081	4611.82
42275	233013_x_at	LOC220906	hypothetical LOC220906	NR_033805	0.75068	0.50422	1	1	0.813725	0.0398823	-3.00152	8.85137	9.31116	0.727092	-0.45979	-1.37534	Less than 0		233013_x_at	258.881	319.157	237.867	325.436	219.7	292.128	95.6417	280.48	261.093	424.474	616.179	196.268	225.702	411.153	237.867	1	1	1	1	1	319.157	1	1	1	1	1	-81.2903	1	271.486	32318.4
28146	218853_s_at	MOSPD1	motile sperm domain containing 1	NM_019556	1	0.454282	0.8	1	0.813571	0.0386353	3.03382	9.39597	8.80946	1.50161	0.586514	1.50161	Greater than 0		218853_s_at	420.248	275.18	404.535	251.736	228.258	242.092	508.172	279.304	325.593	205.435	38.483	11.4826	60.7478	58.6319	404.535	1	1	1	1	1	251.736	1	0	0	1	1	152.799	0.8	314.055	40076.2
2347	1555450_a_at	NAA16	N(alpha)-acetyltransferase 16, NatA auxiliary subunit	NM_001110798 /// NM_018527 /// NM_024561	1	0.353336	0.9	1	0.813334	0.0170807	-3.93155	5.86317	6.49155	0.646903	-0.628378	-1.54583	Less than 0		1555450_a_at	25.4233	58.212	30.4573	51.5358	58.8531	46.1961	6.80753	34.3503	29.1019	60.244	123.894	322.401	195.062	200.263	29.1019	1	1	1	1	1	51.5358	1	1	0	1	1	-22.4339	0.9	40.1181	997.904
18454	209031_at	CADM1	cell adhesion molecule 1	NM_001098517 /// NM_014333	1	0.353057	0.9	1	0.813264	0.0212532	-3.67736	8.02118	9.16279	0.453252	-1.14161	-2.20628	Less than 0		209031_at	325.405	552.616	100.042	181.745	402.443	386.402	78.1866	398.506	67.0048	415.899	27631.2	27643.5	25904.1	26893.9	100.042	1	1	1	1	1	398.506	1	1	0	1	1	-298.464	0.9	290.825	92561
37279	228016_s_at	LOC729580	Hypothetical LOC729580	---	0.7762	0.473769	1	1	0.812492	0.0323103	3.21903	9.69966	9.22654	1.3881	0.473115	1.3881	Greater than 0		228016_s_at	190.207	142.433	304.353	175.068	156.881	154.21	215.364	163.37	249.202	105.241	52.4355	75.3974	96.5782	74.9603	215.364	1	1	1	1	1	154.21	1	1	1	1	1	61.1542	1	185.633	14114
30238	220945_x_at	MANSC1	MANSC domain containing 1	NM_018050	0.77842	0.46576	1	1	0.811045	0.0322193	-3.222	9.53271	10.007	0.719833	-0.474266	-1.38921	Less than 0		220945_x_at	355.618	416.832	389.886	404.828	359.736	455.067	231.406	439.431	299.365	673.836	20.2458	55.9415	73.5029	106.637	355.618	1	1	1	1	1	439.431	1	1	1	1	1	-83.813	1	402.6	56849.1
44600	235342_at	SPOCK3	sparc/osteonectin, cwcv and kazal-like domains proteoglycan (testican) 3	NM_001040159 /// NM_016950	1	0.49513	0.9	0.848183	0.810828	0.015872	-4.01942	8.99192	9.58453	0.663146	-0.592601	-1.50796	Less than 0		235342_at	212.443	338.642	364.782	355.604	319.783	352.897	238.778	409.029	221.395	508.222	4.33839	51.5708	101.686	51.6228	238.778	1	1	1	1	1	355.604	1	0	1	1	1	-116.826	0.9	332.157	36870.9
644	1553145_at	FLJ39653	hypothetical FLJ39653	NR_027696 /// NR_027697	1	0.341569	0.9	1	0.810392	0.0223161	-3.62207	5.71921	6.60266	0.542069	-0.88345	-1.84478	Less than 0		1553145_at	58.7709	47.8495	25.4635	54.8961	36.1546	57.658	1.20459	47.2328	38.6249	116.316	91.1912	52.3315	24.6285	64.929	36.1546	1	1	1	1	1	54.8961	0	1	1	1	1	-18.7415	0.9	48.4171	2680.89
36148	226884_at	LRRN1	leucine rich repeat neuronal 1	NM_020873	1	0.602821	1	0.637319	0.810035	0.016215	-3.99369	9.36905	10.1244	0.592405	-0.755343	-1.68803	Less than 0		226884_at	338.985	662.813	432.347	536.234	551.085	586.77	444.002	619.663	227.861	602.648	98.0957	88.1777	110.098	157.729	432.347	1	1	1	1	1	602.648	1	1	1	1	1	-170.301	1	500.241	102789
24965	215663_at	MBNL1	muscleblind-like (Drosophila)	NM_021038 /// NM_207292 /// NM_207293 /// NM_207294 /// NM_207295 /// NM_207296 /// NM_	1	0.338029	0.9	1	0.809507	0.0320978	-3.22598	6.70207	7.42485	0.605928	-0.722782	-1.65036	Less than 0		215663_at	39.9906	71.6594	48.7418	61.7063	75.8336	70.6316	13.2948	56.7945	49.6151	121.11	4986.4	4766.69	5436.59	4525.82	48.7418	1	1	1	1	1	70.6316	1	1	0	1	1	-21.8898	0.9	60.9377	2384.73
44599	235341_at	DNAJC3	DnaJ (Hsp40) homolog, subfamily C, member 3	NM_006260	1	0.3622	0.9	0.975603	0.809451	0.0407344	-2.98011	5.7255	6.31177	0.66606	-0.586276	-1.50137	Less than 0		235341_at	22.0984	35.1604	15.4952	31.0661	35.2336	28.6383	2.57599	35.5336	18.59	24.1426	40.9531	48.2437	26.2771	50.98	18.59	1	1	1	1	1	31.0661	1	1	0	1	1	-12.4762	0.9	24.8534	366.604
36462	227198_at	AFF3	AF4/FMR2 family, member 3	NM_001025108 /// NM_002285	1	0.593807	1	0.641925	0.808933	0.0362153	-3.10017	9.08341	10.1081	0.4915	-1.02474	-2.03459	Less than 0		227198_at	245.78	497.453	352.404	439.791	355.062	454.17	74.1865	461.393	245.732	367.968	88.2119	13.7412	56.9991	75.6564	245.78	1	1	1	1	1	454.17	1	1	1	1	1	-208.39	1	349.394	89796.6
5962	1561361_at	ZNF660	zinc finger protein 660	NM_173658	0.96244	0.373217	0.9	1	0.808914	0.0138543	-4.18571	5.55132	6.11811	0.675118	-0.566788	-1.48122	Less than 0		1561361_at	12.8041	18.1475	20.5771	31.2928	26.169	29.4186	4.99502	26.2228	22.3446	45.2717	40.104	3.90369	38.0927	9.82784	20.5771	0	1	1	1	1	29.4186	1	1	1	1	1	-8.84149	0.9	23.7243	402.762
23711	214403_x_at	SPDEF	SAM pointed domain containing ets transcription factor	NM_012391	0.83442	0.399057	1	1	0.808369	0.0162511	3.99102	7.78041	7.27735	1.41721	0.503058	1.41721	Greater than 0		214403_x_at	41.5027	20.5477	88.176	44.4377	45.0291	40.2253	123.668	53.1317	78.6059	33.2276	202.085	121.126	121.883	177.77	78.6059	1	1	1	1	1	40.2253	1	1	1	1	1	38.3806	1	56.8551	3437.74
15953	206498_at	OCA2	oculocutaneous albinism II	NM_000275	1	0.231098	1	1	0.807775	0.0137416	4.19585	6.56748	5.26939	2.45904	1.29809	2.45904	Greater than 0		206498_at	27.9087	8.85782	27.9425	6.44478	19.5457	6.31712	106.982	20.4854	11.913	16.3175	110.065	120.569	125.997	89.0305	27.9087	1	1	1	1	1	8.85782	1	1	1	1	1	19.0509	1	25.2714	1846.04
8994	1569013_s_at	LOC96610	BMS1 homolog, ribosome assembly protein (yeast) pseudogene	NR_027293	1	0.329532	0.9	1	0.807383	0.00736185	-5.02452	6.39687	7.08304	0.6215	-0.686173	-1.60901	Less than 0		1569013_s_at	56.3685	75.4988	38.3236	68.2492	58.9323	59.4033	7.70182	42.5131	50.0142	78.333	66.0882	93.2247	18.1191	139.842	50.0142	1	1	1	0	1	68.2492	1	1	1	1	1	-18.235	0.9	53.5338	1269.16
37026	227763_at	LYPD6	LY6/PLAUR domain containing 6	NM_001195685 /// NM_194317	0.99428	0.334058	0.9	1	0.807085	0.0225516	3.61025	7.6237	7.0415	1.49714	0.582205	1.49714	Greater than 0		227763_at	172.418	59.9593	123.41	64.9956	76.3452	67.0356	60.9669	74.0768	82.2398	38.1179	8.01692	20.4986	51.8685	88.7212	82.2398	1	1	1	1	1	64.9956	1	1	1	0	1	17.2442	0.9	81.9565	4460.33
4403	1558761_a_at	FAM120AOS	family with sequence similarity 120A opposite strand	NM_198841	1	0.326807	0.9	1	0.806702	0.0253614	-3.47959	5.64516	6.55474	0.532343	-0.909573	-1.87849	Less than 0		1558761_a_at	44.9946	41.7369	18.0266	43.8245	54.4858	58.0006	4.97762	51.1045	26.1883	46.8402	34.4524	9.80785	42.9329	14.3021	26.1883	1	1	1	1	1	46.8402	1	1	0	1	1	-20.6519	0.9	39.018	861.811
37620	228357_at	UNK	unkempt homolog (Drosophila)	NM_001080419	1	0.672622	1	0.552243	0.806216	0.00620209	5.27239	7.92557	7.29719	1.54583	0.628378	1.54583	Greater than 0		228357_at	186.445	78.1007	198.387	94.9104	157.155	107.807	210.802	164.587	172.827	124.984	61.6306	124.187	83.4824	14.0254	186.445	1	1	1	1	1	107.807	1	1	1	1	1	78.6378	1	149.6	12618.5
39274	230011_at	MEI1	meiosis inhibitor 1	NM_152513	1	0.32116	0.9	1	0.80529	0.0292109	3.32613	7.06055	6.37716	1.60591	0.683394	1.60591	Greater than 0		230011_at	27.7077	15.5886	40.1079	20.8395	45.1585	34.0233	107.386	32.105	54.8615	33.5035	337.417	175.245	36.1156	310.865	45.1585	1	1	1	1	1	32.105	0	1	1	1	1	13.0535	0.9	41.1281	1936.59
5267	1560265_at	GRIK2	glutamate receptor, ionotropic, kainate 2	NM_001166247 /// NM_021956 /// NM_175768	1	0.32057	0.9	1	0.805142	0.023775	-3.5511	3.76873	4.42801	0.633197	-0.659274	-1.57929	Less than 0		1560265_at	16.3636	21.3138	7.75376	19.5568	23.3703	21.3469	0.188756	14.5839	9.39462	20.4846	5.75073	10.8124	7.63875	59.3588	9.39462	1	1	1	1	1	20.4846	1	1	0	1	1	-11.09	0.9	15.4357	161.724
37484	228221_at	SLC44A3	solute carrier family 44, member 3	NM_001114106 /// NM_152369	1	0.700571	1	0.519712	0.805071	0.0192535	3.79093	7.34985	6.45975	1.85331	0.890105	1.85331	Greater than 0		228221_at	83.959	29.5101	55.7333	29.0266	46.0736	27.2446	55.4221	35.2931	64.9743	38.6322	119.051	329.282	243.055	259.516	55.7333	1	1	1	1	1	29.5101	1	1	1	1	1	26.2232	1	46.5869	2144.92
54584	65517_at	AP1M2	adaptor-related protein complex 1, mu 2 subunit	NM_005498	1	0.704801	1	0.514908	0.804927	0.0106843	4.51682	6.60868	5.96359	1.56384	0.645095	1.56384	Greater than 0		65517_at	41.1651	17.2666	47.5877	28.9966	44.2315	23.7692	33.3946	26.6854	32.7534	25.0259	165.945	56.9899	43.3684	20.226	41.1651	1	1	1	1	1	25.0259	1	1	1	1	1	16.1392	1	32.0876	598.898
9707	1570202_a_at	MKL2	MKL/myocardin-like 2	NM_014048	1	0.319623	0.9	1	0.804906	0.0240797	-3.53694	6.21058	6.79933	0.66492	-0.588747	-1.50394	Less than 0		1570202_a_at	36.8597	57.144	31.2721	51.7026	44.4365	36.1144	2.69566	38.9658	41.7059	58.787	165.345	442.805	495.327	268.532	36.8597	1	1	0	1	1	51.7026	1	1	1	1	1	-14.843	0.9	39.9684	735.204
49050	239792_at	LOC440288	similar to FLJ16518 protein	XR_109165 /// XR_111534 /// XR_114872	1	0.526246	1	0.691909	0.804539	0.0100558	4.59671	7.36508	6.772	1.50847	0.593083	1.50847	Greater than 0		239792_at	76.0523	46.0972	83.1389	56.0506	63.2584	49.0478	82.3667	57.1765	49.8428	42.4271	76.1418	67.5859	79.5068	87.4132	76.0523	1	1	1	1	1	49.0478	1	1	1	1	1	27.0046	1	60.5458	1078.69
14746	205290_s_at	BMP2	bone morphogenetic protein 2	NM_001200	1	0.31695	0.9	1	0.804237	0.020287	-3.73056	7.0171	7.82879	0.569713	-0.811693	-1.75527	Less than 0		205290_s_at	19.3711	65.3522	36.8522	40.8987	45.7944	93.618	23.204	43.2402	69.8329	110.631	18.8878	16.9004	14.5977	33.7512	36.8522	1	1	1	1	1	65.3522	1	1	1	1	0	-28.5	0.9	54.8795	2518.11
14388	204932_at	TNFRSF11B	tumor necrosis factor receptor superfamily, member 11b	NM_002546	1	0.31351	0.9	1	0.803378	0.0417129	-2.95617	6.06259	6.88928	0.563822	-0.826689	-1.77361	Less than 0		204932_at	83.0676	72.5972	55.8331	53.2877	40.1338	63.4993	24.6195	67.4376	15.7123	92.4952	3.73626	11.9029	35.843	3.61041	40.1338	1	1	1	1	1	67.4376	0	1	1	1	1	-27.3038	0.9	56.8683	1688.72
36222	226958_s_at	MED11	mediator complex subunit 11	NM_001001683	0.85378	0.547436	0.8	1	0.800304	0.0420304	2.94854	9.81685	9.30397	1.42689	0.512877	1.42689	Greater than 0		226958_s_at	269.752	183.699	392.071	198.738	189.186	199.073	349.083	218.159	353.774	179.182	207.025	98.509	77.7891	295.495	349.083	1	1	1	1	1	198.738	1	0	0	1	1	150.345	0.8	253.272	33064.2
3264	1556821_x_at	DLEU2	deleted in lymphocytic leukemia 2 (non-protein coding)	NR_002612	1	0.298816	0.9	1	0.799704	0.0490884	-2.79445	4.72294	5.76785	0.484676	-1.04491	-2.06323	Less than 0		1556821_x_at	39.8091	28.2055	13.0744	29.2049	23.1555	37.9507	2.71309	24.7357	14.4951	72.8546	2.60573	2.0894	15.7566	64.0139	14.4951	1	1	1	1	1	29.2049	0	1	1	1	1	-14.7097	0.9	28.6199	994.091
52173	242915_at	ZNF682	zinc finger protein 682	NM_001077349 /// NM_033196	1	0.4278	1	0.763997	0.797949	0.0291423	3.32865	8.24155	7.46911	1.70815	0.772439	1.70815	Greater than 0		242915_at	215.795	82.0057	116.893	109.747	107.243	58.4359	225.403	89.4368	106.15	84.7405	13.7533	56.3918	15.1188	9.77624	116.893	1	1	1	1	1	84.7405	1	1	1	1	1	32.1526	1	119.585	12049.1
24344	215041_s_at	DOCK9	dedicator of cytokinesis 9	NM_001130048 /// NM_001130049 /// NM_001130050 /// NM_015296	1	0.290027	0.9	1	0.797507	0.0339724	-3.16647	6.59863	7.21205	0.653646	-0.613418	-1.52988	Less than 0		215041_s_at	63.8356	52.4948	28.5064	42.9059	47.3267	67.3929	10.1383	48.6544	39.0903	76.0613	78.0897	41.4209	278.984	123.968	39.0903	1	1	1	1	1	52.4948	0	1	1	1	1	-13.4046	0.9	47.6407	972.436
52765	243507_s_at	C20orf196	chromosome 20 open reading frame 196	NM_152504	0.69924	0.48964	1	1	0.79722	0.0192515	3.79105	6.70849	6.27594	1.34962	0.432553	1.34962	Greater than 0		243508_at	56.7797	12.8031	69.4111	17.2228	37.3591	32.3547	63.5902	40.5916	28.8874	24.9538	38.3336	8.71324	7.32245	8.04574	56.7797	1	1	1	1	1	24.9538	1	1	1	1	1	31.8259	1	38.3953	1641
25766	216466_at	NAV3	neuron navigator 3	NM_014903	1	0.284186	0.9	1	0.796046	0.011245	-4.4502	5.3168	6.45141	0.455456	-1.13462	-2.1956	Less than 0		216466_at	14.8271	27.5896	32.393	58.0352	35.1067	61.5899	2.8404	41.1212	42.3353	164.009	65.7387	11.9573	104.484	65.984	32.393	0	1	1	1	1	58.0352	1	1	1	1	1	-25.6422	0.9	47.9848	5055.42
14881	205425_at	HIP1	huntingtin interacting protein 1	NM_005338	0.8703	0.412245	0.9	1	0.795636	0.0257267	-3.46388	4.74142	5.26262	0.696791	-0.521202	-1.43515	Less than 0		205425_at	17.0663	29.877	8.44708	13.3809	7.37916	14.3615	0.708206	18.184	10.5365	15.6788	54.2227	17.9281	19.5465	74.5237	8.44708	1	1	1	1	1	15.6788	0	1	1	1	1	-7.2317	0.9	13.5619	224.154
48298	239040_at	HNRNPD	Heterogeneous nuclear ribonucleoprotein D (AU-rich element RNA binding protein 1, 37kDa	NM_001003810 /// NM_002138 /// NM_031369 /// NM_031370	0.99666	0.284881	0.9	1	0.795385	0.040772	-2.97918	5.28608	5.86943	0.66741	-0.583354	-1.49833	Less than 0		239040_at	29.9047	28.3511	15.3451	31.4402	28.957	34.6775	2.22494	23.3693	25.6103	65.726	35.5497	174.073	57.799	103.055	25.6103	1	1	1	0	1	31.4402	1	1	1	1	1	-5.82992	0.9	28.5606	664.585
38163	228900_at	SPECC1	sperm antigen with calponin homology and coiled-coil domains 1	NM_001033553 /// NM_001033554 /// NM_001033555 /// NM_152904	1	0.28063	0.9	1	0.795158	0.0425432	-2.93636	6.11435	6.97565	0.550458	-0.861295	-1.81667	Less than 0		228900_at	76.9036	70.9384	32.2723	39.1485	28.4445	71.578	5.23305	44.4609	24.1229	60.9104	20.1098	20.2437	13.9324	11.6115	28.4445	1	1	1	1	1	60.9104	0	1	1	1	1	-32.4659	0.9	45.4013	1441.44
18606	209183_s_at	C10orf10	chromosome 10 open reading frame 10	NM_007021	1	0.277137	0.9	1	0.794284	0.033061	3.19491	7.09443	6.22448	1.8276	0.869949	1.8276	Greater than 0		209183_s_at	2.9146	10.3192	59.5386	19.9168	32.1589	25.0894	53.7932	29.2146	86.0982	24.5222	12.3835	12.621	9.42295	17.6097	53.7932	1	1	1	1	1	24.5222	0	1	1	1	1	29.271	0.9	34.3566	1573.55
39698	230435_at	LOC375190	hypothetical protein LOC375190	NM_001145710	1	0.376753	0.8	1	0.794188	0.0380694	3.04889	9.08684	8.48237	1.52042	0.604468	1.52042	Greater than 0		230435_at	184.598	128.575	257.916	171.973	144.928	142.893	391.844	157.3	238.168	147.11	45.8471	53.7792	29.1745	50.184	238.168	1	1	1	1	1	147.11	1	0	0	1	1	91.0577	0.8	196.531	22052.8
22863	213553_x_at	APOC1	apolipoprotein C-I	NM_001645	0.78864	0.387327	1	1	0.793992	0.0261433	3.44628	8.08471	7.60515	1.39432	0.47956	1.39432	Greater than 0		213553_x_at	66.3258	66.8073	89.9677	55.8675	56.6298	28.8593	181.341	62.9693	141.285	44.0527	197.945	35.2877	119.577	20.0303	89.9677	1	1	1	1	1	55.8675	1	1	1	1	1	34.1002	1	79.4105	7672.5
97	1552375_at	ZNF333	zinc finger protein 333	NM_032433	1	0.27663	0.9	0.99878	0.793853	0.0217243	-3.65246	6.6572	7.24315	0.66621	-0.585952	-1.50103	Less than 0		1552375_at	61.1343	49.1261	47.4324	49.7216	46.3275	68.5953	15.9857	58.3475	50.4232	75.8479	66.1404	39.3956	2.98514	32.3362	47.4324	1	1	1	1	1	58.3475	0	1	1	1	1	-10.9151	0.9	52.2941	645.377
28347	219054_at	C5orf23	chromosome 5 open reading frame 23	NM_024563	0.76072	0.411349	1	1	0.793017	0.0404391	2.98747	7.25726	6.79221	1.38036	0.465042	1.38036	Greater than 0		219054_at	45.6743	32.4263	61.2798	43.0453	34.4495	24.0319	79.1329	43.7376	50.4722	25.3267	278.424	156.195	127.121	111.487	50.4722	1	1	1	1	1	32.4263	1	1	1	1	1	18.0459	1	43.9577	1049.41
16691	207237_at	KCNA3	potassium voltage-gated channel, shaker-related subfamily, member 3	NM_002232	0.87382	0.398069	0.9	1	0.792972	0.0286888	-3.34549	4.4427	4.96567	0.695936	-0.522972	-1.43691	Less than 0		207237_at	16.7555	23.2541	6.28516	12.9423	23.9755	27.7775	1.14666	21.254	10.057	32.6044	963.698	912.436	1065.73	1313.52	10.057	1	1	1	1	1	23.2541	1	1	0	1	1	-13.197	0.9	17.6052	355.365
25771	216471_x_at	SSX2 /// SSX2B	synovial sarcoma, X breakpoint 2 /// synovial sarcoma, X breakpoint 2B	NM_001164417 /// NM_003147 /// NM_175698	1	0.270844	0.9	1	0.792711	0.00618405	-5.27668	5.3066	6.89207	0.333217	-1.58547	-3.00105	Less than 0		216471_x_at	7.50251	167.749	8.10257	80.9114	177.305	283.81	0.360356	78.8427	13.9585	60.2543	156.819	101.299	141.146	119.317	8.10257	1	1	1	1	1	80.9114	1	1	0	1	1	-72.8089	0.9	87.8797	21561.1
40409	231146_at	FAM24B	family with sequence similarity 24, member B	NM_152644	1	0.521668	1	0.647645	0.792328	0.04265	2.93384	9.88681	9.2618	1.54222	0.625005	1.54222	Greater than 0		231146_at	293.113	191.344	317.671	218.591	253.648	243.609	417.688	234.624	474.733	244.812	510.684	437.434	471.359	335.849	317.671	1	1	1	1	1	234.624	1	1	1	1	1	83.0461	1	288.983	38921.6
29570	220277_at	CXXC4	CXXC finger protein 4	NM_025212	1	0.266852	0.9	1	0.791713	0.0103452	-4.55919	6.00336	6.76432	0.590102	-0.760963	-1.69462	Less than 0		220277_at	17.979	34.341	10.5279	19.7002	35.3221	34.2079	1.80335	20.1771	18.4235	77.604	1453.36	1406.93	1475.86	1767.1	17.979	1	1	1	1	1	34.2079	1	1	0	1	1	-16.2289	0.9	27.0086	1039.88
21275	211959_at	IGFBP5	insulin-like growth factor binding protein 5	NM_000599	1	0.266029	0.9	1	0.791507	0.0179153	-3.87512	5.47982	6.2137	0.601283	-0.733884	-1.66311	Less than 0		211959_at	17.1022	16.5241	9.82522	15.1944	29.2694	26.0895	5.95208	24.4749	7.89555	38.3018	125.733	74.1576	138.145	44.5998	9.82522	1	1	1	1	1	24.4749	1	1	0	1	1	-14.6497	0.9	19.0629	255.431
21080	211751_at	LOC653513 /// PDE4DIP	hypothetical LOC653513 /// phosphodiesterase 4D interacting protein	NM_001002810 /// NM_001002811 /// NM_001002812 /// NM_001195260 /// NM_001195261 /// NM	1	0.261415	0.9	1	0.790354	0.0111463	-4.46163	4.82414	5.83906	0.494856	-1.01492	-2.02079	Less than 0		211751_at	9.24852	18.0557	13.1808	18.9308	22.3801	31.7546	2.74525	22.5749	24.9152	69.7762	11.0345	5.71233	2.91363	10.4232	13.1808	1	1	1	1	1	22.5749	1	1	1	1	0	-9.39406	0.9	23.3562	785.392
19897	210497_x_at	SSX2 /// SSX2B	synovial sarcoma, X breakpoint 2 /// synovial sarcoma, X breakpoint 2B	NM_001164417 /// NM_003147 /// NM_175698	1	0.256752	0.9	1	0.789188	0.00898521	-4.74783	4.82966	7.16724	0.197842	-2.33758	-5.05454	Less than 0		210497_x_at	2.44446	102.858	6.21714	38.6245	133.194	177.743	0.454331	73.1675	7.21519	53.728	127.907	53.3157	12.2722	18.4022	6.21714	1	1	1	1	1	73.1675	1	1	0	1	1	-66.9504	0.9	59.5646	8796.95
51897	242639_at	NARG2	NMDA receptor regulated 2	NM_001018089 /// NM_024611	0.88406	0.361018	0.9	1	0.78627	0.03365	-3.17643	5.07978	5.60788	0.693468	-0.528098	-1.44203	Less than 0		242639_at	18.2894	26.895	21.092	26.6777	28.3888	26.6954	8.75984	26.2319	24.6527	39.5959	51.1834	27.7578	110.483	80.0975	21.092	1	1	1	1	1	26.6954	1	1	0	1	1	-5.60333	0.9	24.7279	201.718
5245	1560224_at	AHCTF1	AT hook containing transcription factor 1	NM_015446	0.87128	0.372447	0.9	1	0.785932	0.0173785	-3.91104	5.07535	5.59704	0.696553	-0.521694	-1.43564	Less than 0		1560224_at	14.7846	24.3175	18.8845	24.0865	25.0305	31.2474	1.97375	23.356	21.8209	50.3861	159.533	106.651	175.931	39.8202	18.8845	1	1	1	1	1	24.3175	1	1	0	1	1	-5.43302	0.9	23.5888	502.671
24194	214890_s_at	FAM149A	family with sequence similarity 149, member A	NM_001006655 /// NM_015398	1	0.243176	0.9	1	0.785794	0.0420579	2.94788	7.26695	6.61445	1.57189	0.652499	1.57189	Greater than 0		214890_s_at	55.1403	27.9625	44.3737	24.4142	34.0901	27.3253	141.263	47.3688	44.3304	31.3343	14.7234	38.4337	16.1699	87.5819	44.3737	1	1	1	0	1	27.9625	1	1	1	1	1	16.4112	0.9	47.7603	2585.43
24118	214814_at	YTHDC1	YTH domain containing 1	NM_001031732 /// NM_133370	1	0.24287	0.9	1	0.785717	0.0453143	-2.87337	7.07181	7.78868	0.608416	-0.716869	-1.64361	Less than 0		214814_at	112.136	114.995	84.8314	134.537	161.453	126.49	19.2517	113.323	85.4759	190.243	6.27945	4.24695	46.1843	54.5574	85.4759	1	1	1	1	1	126.49	1	1	0	1	1	-41.0138	0.9	114.274	4684.56
19149	209732_at	CLEC2B	C-type lectin domain family 2, member B	NM_005127	1	0.337469	0.8	1	0.784367	0.0486415	2.80342	9.65729	8.87566	1.71908	0.781634	1.71908	Greater than 0		209732_at	172.042	119.969	402.275	168.118	161.955	167.314	501.321	273.753	558.379	197.077	36.2544	15.3017	9.34374	55.2333	402.275	1	1	1	1	1	168.118	1	0	0	1	1	234.157	0.8	272.22	75645
50869	241611_s_at	FNDC3A	fibronectin type III domain containing 3A	NM_001079673 /// NM_014923	0.60252	0.531946	1	1	0.783616	0.0275944	-3.38747	6.62558	7.00549	0.768487	-0.379908	-1.30126	Less than 0		241611_s_at	27.0102	39.5682	13.8542	49.1891	34.1973	30.5875	4.94331	38.3112	28.5614	44.3227	89.5236	30.8617	219.418	506.774	27.0102	1	1	1	1	1	39.5682	1	1	1	1	1	-12.558	1	31.0545	872.585
12080	202623_at	EAPP	E2F-associated phosphoprotein	NM_018453	1	0.441498	0.9	0.792242	0.783435	0.0451912	-2.87608	10.2844	10.8774	0.662988	-0.592945	-1.50832	Less than 0		202623_at	479.618	824.058	614.372	947.872	958.653	971.171	238.772	795.09	569.723	850.041	24.5669	20.8824	59.232	20.1201	569.723	1	1	1	1	1	850.041	1	1	0	1	1	-280.317	0.9	724.937	233202
14211	204755_x_at	HLF	hepatic leukemia factor	NM_002126	1	0.333706	0.8	1	0.783426	0.025918	-3.45575	3.81125	4.81951	0.497146	-1.00826	-2.01148	Less than 0		204755_x_at	25.8702	22.3308	8.26877	21.1853	23.688	42.3453	4.58354	24.8665	8.8679	20.4929	65.1673	19.5603	115.401	173.51	8.8679	1	1	1	1	1	22.3308	0	1	0	1	1	-13.4629	0.8	20.2499	359.309
16081	206626_x_at	SSX1	synovial sarcoma, X breakpoint 1	NM_005635	1	0.233394	0.9	1	0.783349	0.010294	-4.56573	4.42374	7.48301	0.119969	-3.05927	-8.33551	Less than 0		206626_x_at	0.598687	165.697	3.24999	39.93	211.885	288.761	1.36248	83.8642	6.01861	112.091	111.553	6.53809	4.55727	42.6435	3.24999	1	1	1	1	1	112.091	1	1	0	1	1	-108.841	0.9	91.3458	21830.3
1593	1554464_a_at	CRTAP	cartilage associated protein	NM_006371	0.79978	0.426695	0.9	1	0.781619	0.0141425	-4.16023	7.24133	7.72665	0.71434	-0.485317	-1.39989	Less than 0		1554464_a_at	66.9621	92.7639	77.2151	100.566	76.273	69.0788	37.5201	88.009	72.6861	128.085	13.2629	40.5769	73.6709	10.7394	72.6861	1	1	0	1	1	92.7639	1	1	1	1	1	-20.0778	0.9	80.9159	2185.85
30689	221397_at	TAS2R10	taste receptor, type 2, member 10	NM_023921	0.82372	0.398186	0.9	1	0.780476	0.0406897	-2.98122	4.51623	5.01383	0.708285	-0.497598	-1.41186	Less than 0		221397_at	17.3671	15.2792	7.10393	16.9067	14.4412	15.9604	2.87088	14.5557	9.56612	21.6024	100.198	93.4716	73.4223	140.493	9.56612	1	1	1	1	1	15.9604	0	1	1	1	1	-6.39425	0.9	13.5654	108.605
4199	1558404_at	LOC644242	hypothetical LOC644242	NR_036540	1	0.22023	0.9	1	0.780057	0.0316346	-3.24131	6.49242	7.13831	0.639098	-0.64589	-1.5647	Less than 0		1558404_at	177.586	128.57	39.4674	90.5232	64.6239	95.0206	22.067	108.236	59.4896	179.367	31.9043	101.832	65.0048	46.5794	59.4896	1	1	1	1	1	108.236	0	1	1	1	1	-48.7459	0.9	96.4949	5687.37
28963	219670_at	BEND5	BEN domain containing 5	NM_024603	0.66254	0.457473	1	1	0.780003	0.0333524	-3.18572	6.59602	7.00883	0.751161	-0.412805	-1.33127	Less than 0		219670_at	41.8784	42.9568	40.3197	33.0012	31.9347	54.7164	17.598	55.219	28.4803	58.9399	636.584	397.116	445.776	605.375	31.9347	1	1	1	1	1	54.7164	1	1	1	1	1	-22.7817	1	40.5044	716.093
19708	210299_s_at	FHL1	four and a half LIM domains 1	NM_001159699 /// NM_001159700 /// NM_001159701 /// NM_001159702 /// NM_001159703 /// NM	1	0.385814	1	0.734119	0.779983	0.00781984	4.93945	8.14998	7.5188	1.54884	0.631188	1.54884	Greater than 0		210299_s_at	181.325	82.0927	137.219	122.891	113.969	83.1758	208.047	126.643	107.313	86.995	163.41	140.358	128.209	112.611	137.219	1	1	1	1	1	86.995	1	1	1	1	1	50.2244	1	124.967	6055.32
26324	217025_s_at	DBN1	drebrin 1	NM_004395 /// NM_080881	0.82838	0.520698	1	0.762774	0.777963	0.0102572	-4.57046	8.29537	8.79535	0.707119	-0.499974	-1.41419	Less than 0		217025_s_at	85.1333	127.084	115.488	145.639	82.1507	123.672	91.8493	114.285	109.744	186.314	591.904	442.397	777.502	545.914	91.8493	1	1	1	1	1	127.084	1	1	1	1	1	-35.2345	1	118.136	4521.12
26332	217033_x_at	NTRK3	neurotrophic tyrosine kinase, receptor, type 3	NM_001007156 /// NM_001012338 /// NM_002530	1	0.311698	0.8	1	0.777925	0.0229704	-3.58958	5.91442	6.71371	0.574631	-0.799292	-1.74025	Less than 0		217033_x_at	59.9126	58.4693	10.0867	20.3275	37.1557	56.0626	0.310862	62.5377	30.4281	112.635	2540.47	2298.3	3020.69	2244.63	30.4281	1	0	1	1	1	58.4693	0	1	1	1	1	-28.0412	0.8	44.7926	2963.13
39666	230403_at	RFX3	regulatory factor X, 3 (influences HLA class II expression)	NM_002919 /// NM_134428	1	0.309992	0.8	1	0.777498	0.0422968	-2.94219	9.40174	10.2235	0.565742	-0.821785	-1.76759	Less than 0		230403_at	403.507	704.549	249.871	327.107	399.987	394.007	104.033	405.325	169.057	357.816	26085.3	30904.2	32220.4	26937.8	249.871	1	1	1	1	1	394.007	0	1	0	1	1	-144.136	0.8	351.526	74364.6
19791	210384_at	PRMT2	protein arginine methyltransferase 2	NM_001535 /// NM_206962	0.63196	0.465815	1	1	0.774444	0.0384963	-3.0375	5.29172	5.68785	0.759891	-0.396136	-1.31598	Less than 0		210384_at	10.0633	18.7211	10.5	15.0686	10.5142	12.0057	1.3451	16.6613	10.2225	32.2974	54.1887	123.279	195.33	94.262	10.2225	1	1	1	1	1	16.6613	1	1	1	1	1	-6.4388	1	13.7399	271.533
28634	219341_at	CLN8	ceroid-lipofuscinosis, neuronal 8 (epilepsy, progressive with mental retardation)	NM_018941	0.93554	0.261655	0.9	1	0.774299	0.0241324	-3.53451	6.96683	7.52046	0.681304	-0.55363	-1.46777	Less than 0		219341_at	42.5907	55.7456	39.6679	47.0459	51.8271	53.0948	5.65812	36.268	39.5747	64.1739	197.05	616.629	370.289	577.108	39.6679	1	1	1	0	1	53.0948	1	1	1	1	1	-13.4269	0.9	43.5647	593.048
13931	204475_at	MMP1	matrix metallopeptidase 1 (interstitial collagenase)	NM_001145938 /// NM_002421	1	0.289395	0.8	1	0.772349	0.0348911	-3.13871	7.92482	9.33085	0.377349	-1.40603	-2.65006	Less than 0		204475_at	18.8734	112.426	56.7335	53.7892	70.1282	511.06	31.8693	196.801	234.315	648.995	7.44707	7.71677	3.63775	14.8164	56.7335	1	0	1	1	1	196.801	1	1	1	1	0	-140.067	0.8	193.499	123466
30729	221437_s_at	MRPS15	mitochondrial ribosomal protein S15	NM_031280	0.95846	0.374069	0.8	0.954854	0.771846	0.0342045	3.15938	10.8169	10.2521	1.47923	0.564851	1.47923	Greater than 0		221437_s_at	590.899	563.348	895.827	608.275	539.648	510.936	1244.42	575.422	914.017	520.8	37.0297	135.85	20.9018	21.0972	895.827	1	1	1	1	1	563.348	1	0	0	1	1	332.479	0.8	696.359	197692
37272	228009_x_at	ZNRD1	zinc ribbon domain containing 1	NM_014596 /// NM_170783	0.6819	0.401386	1	1	0.770822	0.0377253	3.05819	9.2159	8.79264	1.34095	0.423254	1.34095	Greater than 0		228009_x_at	285.081	261.74	378.066	210.076	213.109	142.666	238.974	208.967	269.771	107.374	34.9286	45.8092	153.281	201.395	269.771	1	1	1	1	1	208.967	1	1	1	1	1	60.8043	1	231.582	20627.7
24785	215483_at	AKAP9	A kinase (PRKA) anchor protein (yotiao) 9	NM_005751 /// NM_147185	1	0.180331	0.9	1	0.770083	0.0219834	-3.63903	5.07079	6.02542	0.515974	-0.95463	-1.93808	Less than 0		215483_at	41.4901	24.0613	20.3247	26.9011	19.6589	26.6231	1.6379	24.1197	15.8011	56.1012	24.4309	28.6403	37.3079	53.8785	19.6589	1	1	1	1	1	26.6231	0	1	1	1	1	-6.96416	0.9	25.6719	346.847
28913	219620_x_at	C9orf167	chromosome 9 open reading frame 167	NM_017723	0.56744	0.586199	1	0.924376	0.769504	0.0324372	-3.21491	11.0281	11.3884	0.778984	-0.360334	-1.28372	Less than 0		219620_x_at	761.49	1316.23	811.284	1342.03	790.826	856.761	269.356	1056.79	816.49	1216.93	252.87	263.292	304.06	149.162	790.826	1	1	1	1	1	1216.93	1	1	1	1	1	-426.104	1	923.818	547228
52188	242930_at	OSGEP	O-sialoglycoprotein endopeptidase	NM_017807	0.98728	0.290155	0.8	1	0.769359	0.0169258	-3.94239	4.97846	5.5573	0.669505	-0.578833	-1.49364	Less than 0		242930_at	15.7018	13.6967	19.9785	17.4239	19.0729	32.8171	3.92609	19.9249	13.5854	33.5273	51.0283	135.274	128.708	122.949	15.7018	0	1	1	1	1	19.9249	1	0	1	1	1	-4.2231	0.8	18.9655	203.628
9073	1569157_s_at	ZNF846	zinc finger protein 846	NM_001077624	0.9758	0.797738	1	0.302723	0.769065	0.00432341	5.82606	7.27537	6.70209	1.4879	0.573275	1.4879	Greater than 0		1569157_s_at	83.0949	57.9688	72.7849	61.2466	70.9603	52.2438	78.9708	63.1693	71.3865	57.0964	11.8452	1.31434	39.9802	122.494	72.7849	1	1	1	1	1	57.9688	1	1	1	1	1	14.8162	1	66.8922	730.558
38375	229112_at	SIRT5	sirtuin 5	NM_001193267 /// NM_012241 /// NM_031244	0.79388	0.380585	0.9	1	0.768616	0.0268867	3.41568	8.58496	8.10269	1.39694	0.482266	1.39694	Greater than 0		229112_at	106.947	117.761	146.712	114.099	145.917	97.5094	264.175	132.028	187.175	73.1637	289.831	56.0171	70.2535	72.1426	146.712	1	1	1	1	1	114.099	0	1	1	1	1	32.613	0.9	138.549	10008.6
16717	207263_x_at	VEZT	vezatin, adherens junctions transmembrane protein	NM_017599	1	0.174003	0.9	1	0.768501	0.0348972	-3.13853	5.96078	6.70271	0.597937	-0.741934	-1.67242	Less than 0		207263_x_at	60.5365	60.2329	48.3629	81.7251	105.714	80.1818	22.8338	67.6319	56.0973	242.194	149.608	163.01	38.3133	233.465	56.0973	1	1	1	1	1	80.1818	1	1	0	1	1	-24.0845	0.9	82.551	5684.44
23563	214255_at	ATP10A	ATPase, class V, type 10A	NM_024490	1	0.580869	1	0.492199	0.768267	0.0446286	-2.88853	7.75704	8.48936	0.601935	-0.73232	-1.66131	Less than 0		214255_at	114.86	217.116	112.444	170.79	97.5515	176.43	170.243	156.64	62.9528	171.921	108.698	150.484	154.177	126.909	112.444	1	1	1	1	1	171.921	1	1	1	1	1	-59.477	1	145.095	11212.2
26845	217551_at	OR7E14P	olfactory receptor, family 7, subfamily E, member 14 pseudogene	---	1	0.169967	0.9	1	0.767492	0.00821603	-4.87062	4.34869	5.0073	0.633487	-0.658614	-1.57857	Less than 0		217551_at	37.2988	29.3314	13.7736	22.4598	13.0575	19.3331	3.27529	16.5594	7.99572	28.57	99.0339	18.8373	37.963	109.584	13.0575	1	1	1	1	1	22.4598	0	1	1	1	1	-9.40234	0.9	19.1655	166.895
16082	206627_s_at	SSX1	synovial sarcoma, X breakpoint 1	NM_005635	1	0.169858	0.9	1	0.767465	0.0160374	-4.00694	5.05355	7.00887	0.257863	-1.95532	-3.87803	Less than 0		206627_s_at	4.14957	103.292	6.94944	25.1417	135.635	204.206	2.64579	58.5246	7.81685	33.7919	35.4188	134.317	81.7599	41.3811	6.94944	1	1	1	1	1	58.5246	1	1	0	1	1	-51.5752	0.9	58.2153	7169.52
10580	201123_s_at	EIF5A	eukaryotic translation initiation factor 5A	NM_001143760 /// NM_001143761 /// NM_001143762 /// NM_001970	1	0.319648	0.9	0.848849	0.767124	0.0434477	-2.91529	8.84478	9.43783	0.662937	-0.593055	-1.50844	Less than 0		201123_s_at	193.142	316.108	233.501	277.149	272.732	276.937	58.0445	182.636	139.382	265.573	13158.7	14686.2	14479.5	12674.6	193.142	1	1	1	0	1	276.937	1	1	1	1	1	-83.7948	0.9	221.52	17774.8
21786	212472_at	MICAL2	microtubule associated monoxygenase, calponin and LIM domain containing 2	NM_014632	0.62156	0.445469	1	1	0.766757	0.0435376	2.91322	9.95307	9.56265	1.31078	0.390426	1.31078	Greater than 0		212472_at	485.666	309.924	335.815	331.05	371.151	314.815	507.125	299.33	328.341	177.266	27.7965	38.6202	257.675	85.3539	371.151	1	1	1	1	1	309.924	1	1	1	1	1	61.2267	1	346.048	35487.4
5167	1560089_at	LOC100289019	hypothetical LOC100289019	NR_033374	1	0.265273	0.8	1	0.766318	0.0286048	-3.34865	8.73904	9.43948	0.615386	-0.700437	-1.625	Less than 0		1560089_at	285.056	232.921	141.057	197.522	248.051	299.136	100.771	276.813	206.766	477.666	43.8157	196.995	93.3699	260.95	206.766	1	0	1	1	1	276.813	0	1	1	1	1	-70.0471	0.8	246.576	25236.2
4374	1558711_at	FAM13AOS	FAM13A opposite strand (non-protein coding)	NR_002806	0.87354	0.741408	1	0.448719	0.765917	0.0215296	3.66267	7.11457	6.59174	1.43677	0.522831	1.43677	Greater than 0		1558711_at	78.659	37.5449	50.0757	32.4419	58.3893	35.7561	62.8583	41.3853	74.9593	43.2321	185.01	103.262	122.135	192.336	62.8583	1	1	1	1	1	37.5449	1	1	1	1	1	25.3134	1	51.5302	1811.22
14209	204753_s_at	HLF	hepatic leukemia factor	NM_002126	1	0.161008	0.9	1	0.765252	0.0498602	-2.77918	4.85697	5.7162	0.551246	-0.859233	-1.81407	Less than 0		204753_s_at	32.9561	21.6984	9.42328	26.4088	13.7883	15.0071	4.39724	19.0501	9.24199	20.5354	422.476	230.81	356.804	258.895	9.42328	1	1	1	1	1	20.5354	0	1	1	1	1	-11.1121	0.9	17.2507	108.194
40632	231369_at	ZNF333	Zinc finger protein 333	NM_032433	0.60452	0.45408	1	1	0.76465	0.0190588	-3.80273	6.39554	6.77656	0.767894	-0.381021	-1.30226	Less than 0		231369_at	49.1806	34.7482	31.7703	53.4267	31.2932	74.276	12.6013	60.1846	44.9193	67.4401	93.8948	102.095	37.8946	145.671	31.7703	1	1	1	1	1	60.1846	1	1	1	1	1	-28.4143	1	45.984	1447.47
38541	229278_at	USP51	ubiquitin specific peptidase 51	NM_201286	1	0.413264	0.9	0.742804	0.764017	0.0495199	-2.78588	5.67147	6.63363	0.513286	-0.962164	-1.94823	Less than 0		229278_at	7.2906	19.0871	22.6282	30.9144	20.6075	51.9013	36.3159	56.743	10.2692	40.2084	117.167	16.3153	106.01	134.167	20.6075	0	1	1	1	1	40.2084	1	1	1	1	1	-19.6009	0.9	29.5966	1035.16
27830	218536_at	MRS2	MRS2 magnesium homeostasis factor homolog (S. cerevisiae)	NM_020662	0.7061	0.830619	1	0.51928	0.764	0.018021	3.8682	9.23524	8.79902	1.35305	0.436215	1.35305	Greater than 0		218536_at	275.91	177.705	249.388	201.745	238.541	190.798	293.084	209.808	263.533	176.839	76.9119	66.908	103.839	184.06	263.533	1	1	1	1	1	190.798	1	1	1	1	1	72.735	1	227.735	13217.7
6337	1561969_at	ZPLD1	zona pellucida-like domain containing 1	NM_175056	0.88006	0.269909	0.9	1	0.762492	0.0368201	-3.08311	5.83128	6.35738	0.694428	-0.526102	-1.44003	Less than 0		1561969_at	22.6265	28.2574	22.6255	36.2611	17.9075	16.2599	3.47043	24.444	27.8729	48.4744	71.0586	55.9084	77.4931	51.4786	22.6255	1	1	0	1	1	28.2574	1	1	1	1	1	-5.63195	0.9	24.82	350.394
6477	1562238_at	USPL1	ubiquitin specific peptidase like 1	NM_005800	0.98258	0.265528	0.8	1	0.762027	0.0365685	-3.09016	5.12739	5.70395	0.670561	-0.57656	-1.49129	Less than 0		1562238_at	22.7849	28.8929	9.05156	13.6665	23.2703	21.6397	0.281272	21.4867	11.0611	23.313	18.0021	74.8788	20.1143	111.567	11.0611	1	1	1	1	1	21.6397	0	1	0	1	1	-10.5787	0.8	17.5448	181.048
44549	235291_s_at	FLJ32255	hypothetical LOC643977	XR_108575 /// XR_112730 /// XR_113737	1	0.379292	0.8	0.86814	0.761858	0.0384627	3.03839	7.49029	6.72347	1.70151	0.766813	1.70151	Greater than 0		235291_s_at	46.8334	40.9046	87.5362	39.9436	36.6021	25.3096	108.998	50.1356	83.0916	49.8937	9.87719	13.1423	148.44	54.3011	83.0916	1	1	1	1	1	40.9046	1	0	0	1	1	42.187	0.8	56.9248	2460.94
16944	207493_x_at	SSX2 /// SSX2B	synovial sarcoma, X breakpoint 2 /// synovial sarcoma, X breakpoint 2B	NM_001164417 /// NM_003147 /// NM_175698	1	0.147313	0.9	1	0.761828	0.0119499	-4.37195	4.72796	5.47968	0.593894	-0.751724	-1.6838	Less than 0		207493_x_at	7.06777	35.9736	3.9421	19.3583	60.5749	51.7868	3.00358	25.7462	5.52304	21.5906	148.78	113.468	133.699	168.505	5.52304	1	1	1	1	1	25.7462	1	1	0	1	1	-20.2232	0.9	23.4567	552.705
34933	225667_s_at	FAM84A	family with sequence similarity 84, member A	NM_145175	0.76676	0.493834	1	0.785113	0.761427	0.0324075	-3.21587	9.42028	9.88848	0.722867	-0.468198	-1.38338	Less than 0		225667_s_at	370.319	652.239	618.515	724.597	604.406	547.13	446.907	675.933	390.881	866.555	19.9293	66.6454	123.135	110.849	446.907	1	1	1	1	1	675.933	1	1	1	1	1	-229.026	1	589.748	107211
24222	214918_at	HNRNPM	heterogeneous nuclear ribonucleoprotein M	NM_005968 /// NM_031203	1	0.239851	0.8	1	0.759963	0.015151	-4.07577	5.40639	6.07411	0.629501	-0.66772	-1.58856	Less than 0		214918_at	27.7001	48.7171	31.1316	22.9935	26.4829	40.0103	7.31784	25.2211	29.6848	95.8478	103.602	12.7026	20.3995	172.606	27.7001	1	0	1	0	1	40.0103	1	1	1	1	1	-12.3103	0.8	35.5107	1220.42
51452	242194_at	CUL4A	Cullin 4A	NM_001008895 /// NM_003589	1	0.239248	0.8	1	0.759812	0.0492709	-2.79082	6.87643	7.61072	0.601115	-0.734287	-1.66358	Less than 0		242194_at	66.7591	64.9893	36.7048	51.1552	59.4659	58.2837	3.56107	45.7757	37.3025	112.02	113.565	196.9	259.223	225.286	37.3025	1	1	1	1	1	58.2837	0	1	0	1	1	-20.9812	0.8	53.6017	1649.44
19801	210394_x_at	SSX4 /// SSX4B	synovial sarcoma, X breakpoint 4 /// synovial sarcoma, X breakpoint 4B	NM_001034832 /// NM_001040612 /// NM_005636 /// NM_175729	1	0.138736	0.9	1	0.759684	0.0457362	-2.86418	4.95634	6.79204	0.280156	-1.8357	-3.56943	Less than 0		210394_x_at	5.57469	41.0232	2.62356	18.7466	89.2836	84.8173	1.23201	22.9525	3.07672	53.2374	113.056	56.7548	118.872	104.668	3.07672	1	1	1	1	1	41.0232	1	1	0	1	1	-37.9465	0.9	32.2568	1415.78
29991	220698_at	MGC4294	hypothetical MGC4294	XR_109628 /// XR_112170 /// XR_115388	1	0.550456	1	0.488159	0.759654	0.0293537	-3.32091	7.98886	8.82366	0.56066	-0.834803	-1.78361	Less than 0		220698_at	40.9506	158.702	84.1671	199.573	119.542	224.627	149.124	129.437	75.0401	152.948	29.1783	12.4778	29.5933	61.8084	84.1671	1	1	1	1	1	158.702	1	1	1	1	1	-74.535	1	133.411	15718.3
46466	237208_at	WDR61	WD repeat domain 61	NM_025234	1	0.237774	0.8	1	0.759443	0.0259124	-3.45599	5.70456	6.35866	0.635473	-0.654098	-1.57363	Less than 0		237208_at	29.6721	38.5082	31.0915	38.3938	27.1062	36.7802	7.52401	24.4717	40.4436	55.7066	74.4602	80.4287	110.946	97.7578	29.6721	1	1	1	0	1	38.3938	1	1	1	1	0	-8.72175	0.8	32.9698	336.669
12756	203300_x_at	AP1S2	adaptor-related protein complex 1, sigma 2 subunit	NM_003916	1	0.237348	0.8	1	0.759337	0.0334804	-3.18171	7.00066	7.67337	0.627329	-0.672706	-1.59406	Less than 0		203300_x_at	101.708	127.21	66.6655	81.3559	120.982	126.383	23.8225	99.5592	100.873	252.746	1280.79	1282.27	2232.32	1897.75	100.873	1	0	1	0	1	126.383	1	1	1	1	1	-25.5104	0.8	110.13	7464
16598	207143_at	CDK6	cyclin-dependent kinase 6	NM_001145306 /// NM_001259	0.82232	0.308547	0.9	1	0.757717	0.0409903	-2.97378	6.68915	7.18603	0.708637	-0.496882	-1.41116	Less than 0		207143_at	43.2609	56.5198	26.1325	49.3996	34.8025	36.8753	7.09802	30.7754	41.0502	61.2711	139.401	402.364	101.374	112.722	34.8025	1	1	1	0	1	49.3996	1	1	1	1	1	-14.5971	0.9	38.7185	680.578
22483	213172_at	TTC9	tetratricopeptide repeat domain 9	NM_015351	0.86792	0.262334	0.9	1	0.757564	0.0468731	-2.83989	4.98346	5.50347	0.697369	-0.520006	-1.43396	Less than 0		213172_at	23.4401	26.904	15.5575	13.4936	23.1144	32.3614	4.89413	19.4897	16.6931	39.2276	81.433	97.7154	64.8714	7.92689	16.6931	1	0	1	1	1	26.904	1	1	1	1	1	-10.2109	0.9	21.5176	228.264
21340	212025_s_at	FLII	flightless I homolog (Drosophila)	NM_002018	0.59324	0.628899	1	0.802804	0.756236	0.0493897	2.78846	9.00978	8.63503	1.29662	0.374757	1.29662	Greater than 0		212025_s_at	146.069	134.025	187.225	132.434	137.372	112.739	187.382	112.26	206.945	107.527	228.656	71.6579	256.297	248.888	187.225	1	1	1	1	1	112.739	1	1	1	1	1	74.4853	1	146.398	7075.98
32578	223292_s_at	MRPS15	mitochondrial ribosomal protein S15	NM_031280	0.95492	0.456836	0.8	0.810637	0.755598	0.0190752	3.80173	11.1618	10.5987	1.47746	0.56312	1.47746	Greater than 0		223292_s_at	933.127	767.56	1135.72	818.185	678.323	697.752	1401.57	745.738	1179.91	684.327	228.334	341.203	278.022	205.738	1135.72	1	1	1	1	1	745.738	1	0	0	1	1	389.981	0.8	904.221	260852
17643	208209_s_at	C4BPB	complement component 4 binding protein, beta	NM_000716 /// NM_001017364 /// NM_001017365 /// NM_001017366 /// NM_001017367	0.64664	0.631309	1	0.741802	0.754938	0.00699329	5.0978	10.1804	9.77627	1.32332	0.404158	1.32332	Greater than 0		208209_s_at	443.085	370.783	479.465	373.835	507.974	372.677	522.38	361.019	386.431	265.678	56.6923	125.521	136.748	181.49	479.465	1	1	1	1	1	370.783	1	1	1	1	1	108.682	1	408.333	35443.4
15936	206481_s_at	LDB2	LIM domain binding 2	NM_001130834 /// NM_001290	1	0.501532	1	0.515736	0.754317	0.0159249	-4.01541	8.1173	8.73523	0.651606	-0.617928	-1.53467	Less than 0		206481_s_at	139.609	163.619	124.214	259.836	167.167	183.189	72.7437	201.786	101.962	151.028	22.1976	99.9509	66.1481	16.7755	124.214	1	1	1	1	1	183.189	1	1	1	1	1	-58.975	1	156.515	12514.8
22899	213590_at	SLC16A5	solute carrier family 16, member 5 (monocarboxylic acid transporter 6)	NM_004695	0.46518	0.548527	1	1	0.753427	0.0172411	3.92046	8.3552	8.0535	1.23259	0.301696	1.23259	Greater than 0		213590_at	121.26	83.7035	171.759	92.1536	86.1088	82.6074	177.781	73.2371	119.97	67.0347	30.228	141.214	282.975	281.692	121.26	1	1	1	1	1	82.6074	1	1	1	1	1	38.6526	1	107.562	7736.37
13814	204358_s_at	FLRT2	fibronectin leucine rich transmembrane protein 2	NM_013231	1	0.35345	1	0.660003	0.753363	0.04616	-2.85504	8.51982	9.13331	0.653613	-0.613491	-1.52996	Less than 0		204358_s_at	98.6913	104.436	122.967	109.265	99.0035	129.126	53.7137	125.626	99.1737	152.64	1556.38	1757.74	1820.52	1424.64	99.0035	1	1	1	1	1	125.626	1	1	1	1	1	-26.6224	1	109.464	2176.92
53629	244370_at	KIAA2022	KIAA2022	NM_001008537	1	0.212985	0.8	1	0.753246	0.0258009	-3.46072	6.79265	8.01635	0.428181	-1.22371	-2.33546	Less than 0		244370_at	91.4	68.3751	21.8763	31.5746	112.4	155.808	33.3226	99.8034	39.3107	223.859	10079.6	7223.32	5756.11	5221.63	39.3107	1	0	1	1	1	99.8034	1	1	0	1	1	-60.4927	0.8	87.773	7902.36
22021	212707_s_at	RASA4 /// RASA4B /// RASA4P	RAS p21 protein activator 4 /// RAS p21 protein activator 4B /// RAS p21 protein activa	NM_001079877 /// NM_006989 /// NR_024116 /// XM_003118596 /// XM_003118597 /// XM_00311	0.38954	0.6119	1	1	0.75036	0.0384661	-3.0383	6.16388	6.42061	0.836982	-0.256731	-1.19477	Less than 0		212707_s_at	7.88819	28.3045	10.6337	14.6092	13.6097	20.8882	7.41219	19.2061	16.3982	26.4625	347.492	74.864	164.463	111.402	10.6337	1	1	1	1	1	20.8882	1	1	1	1	1	-10.2545	1	16.5412	286.531
41812	232549_at	RBM11	RNA binding motif protein 11	NM_144770	1	0.300609	0.7	1	0.750152	0.0471513	2.83404	4.93887	4.30207	1.55487	0.636798	1.55487	Greater than 0		232549_at	12.7306	13.9047	13.2076	14.6146	14.1883	8.24005	22.2861	14.4075	20.1906	9.05366	58.0099	53.2857	46.9832	55.2843	14.1883	1	0	1	0	1	13.9047	0	1	1	1	1	0.28353	0.7	14.2824	50.0986
51306	242048_at	PFDN6	prefoldin subunit 6	NM_001185181 /// NM_014260	0.78044	0.69534	1	0.521295	0.749269	0.0151912	4.07254	7.89551	7.42019	1.39022	0.475318	1.39022	Greater than 0		242048_at	93.5449	55.6342	117.956	80.2188	86.2374	63.7466	122.801	71.0565	100.71	74.8194	106.587	19.7761	8.35419	78.8743	100.71	1	1	1	1	1	71.0565	1	1	1	1	1	29.6538	1	86.6725	3089.65
38113	228850_s_at	SLIT2	slit homolog 2 (Drosophila)	NM_004787	0.99228	0.527502	1	0.474411	0.748548	0.00673459	-5.15212	11.6905	12.2717	0.668385	-0.581248	-1.49614	Less than 0		228850_s_at	1539.72	2253.47	1644.43	2416.55	2222.14	2317.24	1424.25	1880.1	1181.57	2088.88	97.6558	9.7391	97.3344	140.688	1539.72	1	1	1	1	1	2253.47	1	1	1	1	1	-713.753	1	1896.84	866788
3468	1557137_at	TMEM17	transmembrane protein 17	NM_198276	0.6446	0.487261	1	0.855471	0.746833	0.0124111	-4.3237	6.59339	6.99644	0.756259	-0.403048	-1.3223	Less than 0		1557137_at	54.2701	63.1412	55.6101	57.3459	55.428	66.4509	40.3519	69.7076	52.4285	91.7781	39.1526	6.39956	48.0329	73.4349	54.2701	1	1	1	1	1	66.4509	1	1	1	1	1	-12.1808	1	60.6512	816.041
32972	223687_s_at	LY6K	lymphocyte antigen 6 complex, locus K	NM_001160354 /// NM_001160355 /// NM_017527	1	0.381935	0.9	0.704142	0.746519	0.0134405	4.22344	8.89276	8.09045	1.74388	0.802303	1.74388	Greater than 0		223687_s_at	236.976	162.179	211.456	173.172	161.938	88.3524	128.112	80.3901	169.118	99.4998	122.48	52.882	34.0855	43.1385	169.118	1	0	1	1	1	99.4998	1	1	1	1	1	69.6178	0.9	151.119	9241.94
4014	1557991_at	METTL6	methyltransferase like 6	NM_152396	0.52662	0.454898	1	1	0.745379	0.0061825	-5.27705	5.69031	6.02752	0.791569	-0.337213	-1.26331	Less than 0		1557991_at	29.2855	27.7641	22.4839	27.2155	18.1378	30.4159	7.80593	35.2103	25.6421	40.4471	7.38928	12.3861	13.435	6.23184	22.4839	1	1	1	1	1	30.4159	1	1	1	1	1	-7.93197	1	26.4408	332.902
47704	238446_at	GUSBP3	Glucuronidase, beta pseudogene 3	NR_027386	0.63964	0.341458	1	1	0.745275	0.0182468	-3.85358	6.27511	6.67545	0.757679	-0.400342	-1.31982	Less than 0		238446_at	44.0038	44.7334	35.4629	48.0261	45.6499	43.7424	16.7909	50.4339	33.0711	88.2301	49.5987	13.9617	10.3456	7.81513	35.4629	1	1	1	1	1	48.0261	1	1	1	1	1	-12.5632	1	45.0145	1003.75
39082	229819_at	A1BG	alpha-1-B glycoprotein	NM_130786	0.51032	0.470703	1	1	0.745256	0.0251907	3.48703	5.59776	5.26989	1.25516	0.327867	1.25516	Greater than 0		229819_at	24.1797	12.2248	17.476	17.4576	16.1566	16.1453	22.456	15.7708	20.2524	7.24911	40.8335	262.85	83.7407	190.328	20.2524	1	1	1	1	1	15.7708	1	1	1	1	1	4.4816	1	16.9368	100.319
30854	221562_s_at	SIRT3	sirtuin 3	NM_001017524 /// NM_012239	0.65124	0.329093	1	1	0.745083	0.0394134	3.01353	7.84487	7.43821	1.32562	0.406663	1.32562	Greater than 0		221562_s_at	65.0457	53.7508	100.029	60.0259	60.1257	61.858	133.251	77.2463	84.7113	51.845	299.719	199.686	252.769	288.211	84.7113	1	1	1	1	1	60.0259	1	1	1	1	1	24.6855	1	74.7888	1916.46
15741	206286_s_at	TDGF1 /// TDGF3	teratocarcinoma-derived growth factor 1 /// teratocarcinoma-derived growth factor 3, ps	NM_001174136 /// NM_003212 /// NR_002718	0.50786	0.4698	1	1	0.744415	0.0143348	-4.14358	5.25605	5.58251	0.797492	-0.326457	-1.25393	Less than 0		206286_s_at	17.2279	38.5274	14.7562	30.068	6.93233	17.138	3.47229	17.8001	3.27393	14.5041	57.6652	33.3897	64.8436	64.3672	6.93233	1	1	1	1	1	17.8001	1	1	1	1	1	-10.8678	1	16.37	523.813
51560	242302_at	PDS5B	PDS5, regulator of cohesion maintenance, homolog B (S. cerevisiae)	NM_015032	0.8436	0.228006	0.9	1	0.742902	0.0247778	-3.50527	5.27691	5.78464	0.703331	-0.507724	-1.4218	Less than 0		242302_at	46.7726	28.6776	12.3221	30.6185	27.9717	39.0132	1.8708	40.9738	24.0425	34.7343	284.74	165.41	234.906	270.776	24.0425	1	1	1	1	1	34.7343	0	1	1	1	1	-10.6917	0.9	28.6997	372.559
29050	219757_s_at	C14orf101	chromosome 14 open reading frame 101	NM_017799	0.78052	0.456519	0.9	0.829634	0.741668	0.0234914	-3.56448	7.88917	8.36452	0.719292	-0.475351	-1.39026	Less than 0		219757_s_at	96.6235	94.6465	91.4924	129.394	108.502	136.338	91.1662	118.067	96.0017	169.949	7.75763	51.3896	67.5789	19.742	96.0017	0	1	1	1	1	129.394	1	1	1	1	1	-33.3921	0.9	113.218	2709.57
4266	1558527_at	LOC100132707	hypothetical LOC100132707	NR_024476 /// NR_024477	0.65842	0.307371	1	1	0.741448	0.0417498	-2.95528	6.62828	7.03886	0.752324	-0.410574	-1.32921	Less than 0		1558527_at	23.1666	32.0046	36.2981	44.7373	22.9931	56.58	11.295	25.7351	42.5093	74.4385	124.79	211.442	222.436	155.445	23.1666	1	1	1	1	1	44.7373	1	1	1	1	1	-21.5707	1	36.9758	945.435
52033	242775_at	PTGR1	Prostaglandin reductase 1	NM_001146108 /// NM_001146109 /// NM_012212	0.9655	0.434276	1	0.564846	0.741156	0.0176111	3.89532	7.16951	6.60123	1.48275	0.568275	1.48275	Greater than 0		242775_at	30.9196	19.8653	52.1025	25.6457	34.7307	24.3146	38.2539	31.6937	67.0242	33.5242	14.6929	45.6319	14.9554	49.468	38.2539	1	1	1	1	1	25.6457	1	1	1	1	1	12.6081	1	35.8074	774.179
30882	221591_s_at	FAM64A	family with sequence similarity 64, member A	NM_001195228 /// NM_019013	0.77684	0.398348	1	0.788647	0.740959	0.022267	3.62456	9.0692	8.59576	1.38842	0.47344	1.38842	Greater than 0		221591_s_at	206.787	177.342	302.085	229.22	173.395	150.405	246.296	161.143	237.705	146.496	265.096	22.8816	140.709	61.7305	237.705	1	1	1	1	1	161.143	1	1	1	1	1	76.5625	1	203.087	9100.03
270	1552626_a_at	TMEM163	transmembrane protein 163	NM_030923	1	0.629944	1	0.332933	0.740719	0.0445981	-2.88921	8.43407	9.31611	0.542599	-0.882042	-1.84298	Less than 0		1552626_a_at	132.329	365.096	178.962	384.774	185.858	256.7	220.356	270.865	113.866	228.013	45.2677	10.1903	56.4945	61.1756	178.962	1	1	1	1	1	270.865	1	1	1	1	1	-91.9036	1	233.682	45438.1
13343	203887_s_at	THBD	thrombomodulin	NM_000361	0.75156	0.520635	1	0.683284	0.73887	0.0192436	3.79152	9.9385	9.47826	1.37578	0.460246	1.37578	Greater than 0		203887_s_at	488.795	364.618	442.607	277.964	475.683	457.73	720.11	386.531	543.53	337.88	33.5219	50.1057	74.4405	122.528	488.795	1	1	1	1	1	364.618	1	1	1	1	1	124.176	1	449.545	71571.6
41284	232021_at	GXYLT1	glucoside xylosyltransferase 1	NM_001099650 /// NM_173601	1	0.153822	0.8	1	0.738456	0.0270464	-3.40923	4.54721	5.16177	0.653129	-0.61456	-1.53109	Less than 0		232021_at	32.9931	32.4196	6.1036	13.845	12.2756	15.1215	0.447883	12.3271	15.4109	43.7505	6.95697	6.60593	5.19144	38.4877	12.2756	1	1	1	1	1	15.1215	0	1	1	1	0	-2.84585	0.8	18.4695	252.331
14450	204994_at	MX2	myxovirus (influenza virus) resistance 2 (mouse)	NM_002463	1	0.151361	0.8	1	0.73784	0.0455394	2.86846	6.11253	5.47805	1.55237	0.634476	1.55237	Greater than 0		204994_at	25.1467	10.906	38.5068	33.0639	26.8408	20.9044	18.8202	24.9222	24.32	12.8849	155.004	139.391	121.837	164.33	25.1467	1	0	1	1	1	20.9044	1	1	1	0	1	4.2423	0.8	23.6316	95.8104
48643	239385_at	TFG	TRK-fused gene	NM_001007565 /// NM_001195478 /// NM_001195479 /// NM_006070	1	0.13651	0.8	1	0.734127	0.0331276	-3.1928	5.61606	6.35115	0.600779	-0.735094	-1.66451	Less than 0		239385_at	30.2748	30.6468	27.7826	14.383	27.2338	37.2305	4.0442	35.8988	37.9819	65.8107	21.3622	32.1514	8.35447	9.92356	27.7826	1	0	1	1	1	35.8988	1	1	1	1	0	-8.11613	0.8	31.1287	320.95
32400	223113_at	TMEM138	transmembrane protein 138	NM_016464 /// NR_028473	1	0.233663	0.7	1	0.733416	0.0389686	3.02507	8.39463	7.63609	1.69177	0.758537	1.69177	Greater than 0		223113_at	97.5085	87.1232	211.046	112.099	69.5286	66.026	369.868	109.269	149.184	100.638	52.9472	165.618	38.1787	143.459	149.184	1	1	1	1	1	100.638	0	0	0	1	1	48.5456	0.7	137.229	17806.7
30975	221685_s_at	CCDC99	coiled-coil domain containing 99	NM_017785	0.5906	0.497738	1	0.84132	0.732415	0.00939475	4.68756	10.0503	9.67699	1.2953	0.373291	1.2953	Greater than 0		221685_s_at	360.486	307.352	441.186	312.026	377.391	365.939	607.837	328.05	450.331	271.427	172.773	238.83	98.4925	70.381	441.186	1	1	1	1	1	312.026	1	1	1	1	1	129.16	1	382.202	42567.4
35450	226185_at	CDS1	CDP-diacylglycerol synthase (phosphatidate cytidylyltransferase) 1	NM_001263	0.9356	0.189417	0.8	1	0.731254	0.023298	3.57373	6.2036	5.64994	1.4678	0.553654	1.4678	Greater than 0		226185_at	38.4663	30.6468	20.1224	26.111	16.0315	15.6001	33.1332	19.7197	32.8517	10.1052	216.455	51.8261	100.816	89.4011	32.8517	1	1	1	1	1	19.7197	1	0	0	1	1	13.132	0.8	24.2788	147.628
16118	206663_at	SP4	Sp4 transcription factor	NM_003112	0.85166	0.272457	0.8	1	0.731029	0.0338024	-3.17171	5.37062	5.88242	0.701348	-0.511798	-1.42583	Less than 0		206663_at	32.9279	26.167	11.8601	26.1709	23.4316	38.3989	3.12733	16.5162	19.1735	52.0958	364.556	450.959	441.808	598.913	19.1735	1	1	1	0	1	26.1709	0	1	1	1	1	-6.99742	0.8	24.9869	473.734
16635	207181_s_at	CASP7	caspase 7, apoptosis-related cysteine peptidase	NM_001227 /// NM_033338 /// NM_033339 /// NM_033340	0.46164	0.460927	1	1	0.730642	0.0402185	2.99301	9.90811	9.6085	1.23082	0.299616	1.23082	Greater than 0		207181_s_at	495.961	470.35	436.436	312.398	512.789	446.974	632.357	448.336	560.812	262.804	80.3203	42.6058	7.90366	48.8219	512.789	1	1	1	1	1	446.974	1	1	1	1	1	65.8147	1	457.922	48649.8
51013	241755_at	UQCRC2	ubiquinol-cytochrome c reductase core protein II	NM_003366	1	0.222068	0.7	1	0.730517	0.0171087	-3.92961	4.92105	5.53237	0.654595	-0.611326	-1.52766	Less than 0		241755_at	32.016	35.5165	15.6232	24.7118	25.0192	28.1155	0.192414	19.6218	26.9902	57.7205	25.787	23.9932	6.92957	55.5489	25.0192	1	0	1	0	1	28.1155	0	1	1	1	1	-3.09632	0.7	26.5527	433.557
1785	1554717_a_at	PDE4D	phosphodiesterase 4D, cAMP-specific	NM_001104631 /// NM_001165899 /// NM_001197218 /// NM_001197219 /// NM_001197220 /// NM	0.6003	0.320198	1	1	0.730125	0.0134903	-4.21883	4.82454	5.20321	0.769142	-0.378678	-1.30015	Less than 0		1554717_a_at	13.4167	17.1905	17.2536	17.372	12.4742	18.9576	0.647775	13.732	15.0434	27.6336	116.293	182.251	234.857	184.894	13.4167	1	1	1	1	1	17.372	1	1	1	1	1	-3.95524	1	15.3721	129.959
39891	230628_at	EP400	E1A binding protein p400	NM_015409	0.48872	0.527685	1	0.902929	0.729833	0.00893449	-4.75553	5.93665	6.25206	0.803623	-0.31541	-1.24436	Less than 0		230628_at	2.28529	22.2724	18.322	20.9791	7.47675	25.118	0.858561	14.1632	16.2298	22.4611	17.9288	23.7477	152.957	131.203	7.47675	1	1	1	1	1	22.2724	1	1	1	1	1	-14.7956	1	15.0166	357.86
14521	205065_at	ENPP1	ectonucleotide pyrophosphatase/phosphodiesterase 1	NM_006208	1	0.216722	0.7	1	0.72918	0.00271832	-6.60804	4.16234	4.85891	0.617039	-0.696567	-1.62064	Less than 0		205065_at	14.6543	9.47447	6.48614	12.7304	11.662	24.1892	0.0792808	8.18018	10.1105	16.8965	32.4767	15.4935	4.89213	68.1294	10.1105	0	1	1	0	1	12.7304	0	1	1	1	1	-2.61985	0.7	11.4463	81.1026
38366	229103_at	WNT3	wingless-type MMTV integration site family, member 3	NM_030753	1	0.213487	0.7	1	0.728372	0.0457046	2.86487	7.17534	6.39942	1.71227	0.775913	1.71227	Greater than 0		229103_at	132.536	48.4331	80.2046	45.4835	48.0332	43.5588	30.9408	37.7071	41.2359	14.8667	64.1955	16.9874	174.956	74.6548	48.0332	0	1	1	1	1	43.5588	1	1	1	0	0	4.47447	0.7	52.3	2042.08
38426	229163_at	CAMK2N1	calcium/calmodulin-dependent protein kinase II inhibitor 1	NM_018584	0.87094	0.232638	0.8	1	0.725895	0.044413	-2.89336	7.72931	8.25083	0.696637	-0.521521	-1.43547	Less than 0		229163_at	154.171	140.553	192.77	185.259	127.331	175.214	56.1239	152.132	143.054	282.137	438.934	562.615	595.461	806.907	143.054	0	1	1	1	1	175.214	1	0	1	1	1	-32.16	0.8	160.875	6856.29
36546	227282_at	PCDH19	protocadherin 19	NM_001105243 /// NM_001184880 /// NM_020766	1	0.0977516	0.8	1	0.724438	0.0411817	-2.96908	6.11182	7.08313	0.510043	-0.971309	-1.96062	Less than 0		227282_at	70.1236	25.506	15.5644	22.1648	47.0362	68.8176	9.6758	38.3718	14.7314	78.5269	3264.1	2679.37	3063.48	3917.32	15.5644	1	1	1	1	1	38.3718	0	1	0	1	1	-22.8074	0.8	39.0519	581.496
3726	1557548_at	C10orf108	chromosome 10 open reading frame 108	NR_027151 /// NR_027152	0.74492	0.252829	0.9	1	0.724437	0.024955	-3.4974	5.1992	5.65596	0.728617	-0.456767	-1.37246	Less than 0		1557548_at	13.9192	26.7262	19.9399	24.5549	18.9988	23.1756	0.24936	10.8281	21.8865	35.7236	7.27594	92.7848	13.1837	83.9562	18.9988	1	1	1	0	1	24.5549	1	1	1	1	1	-5.55605	0.9	19.6002	211.733
12616	203159_at	GLS	glutaminase	NM_014905	0.59766	0.479105	1	0.81827	0.723759	0.0443607	-2.89453	10.2428	10.62	0.769925	-0.377209	-1.29883	Less than 0		203159_at	527.209	680.992	387.087	523.619	634.514	591.271	410.293	639.715	382.953	715.388	11.5839	34.2317	40.7705	36.3887	410.293	1	1	1	1	1	639.715	1	1	1	1	1	-229.422	1	549.304	65436.5
27782	218488_at	EIF2B3	eukaryotic translation initiation factor 2B, subunit 3 gamma, 58kDa	NM_001166588 /// NM_020365	0.67342	0.470811	1	0.750437	0.723667	0.0367699	3.08451	10.4366	10.0179	1.33671	0.418684	1.33671	Greater than 0		218488_at	391.195	300.361	506.079	315.991	355.788	289.281	743.173	337.152	489.768	331.159	284.08	212.56	249.091	114.672	489.768	1	1	1	1	1	315.991	1	1	1	1	1	173.777	1	405.995	83185.1
11519	202062_s_at	SEL1L	sel-1 suppressor of lin-12-like (C. elegans)	NM_005065	0.69268	0.301668	0.9	1	0.723587	0.0325602	-3.21093	7.67016	8.0992	0.742754	-0.429043	-1.34634	Less than 0		202062_s_at	120.08	126.405	80.4346	139.636	141.412	127.189	38.7517	105.932	91.5207	150.318	530.494	832.802	957.651	932.644	91.5207	1	1	1	1	1	127.189	1	1	0	1	1	-35.6684	0.9	112.168	3142.83
34021	224753_at	CDCA5	cell division cycle associated 5	NM_080668	0.69572	0.392694	0.8	1	0.722104	0.0493291	2.78966	9.99478	9.56411	1.34786	0.430671	1.34786	Greater than 0		224753_at	403.988	382.684	575.7	410.966	319.057	294.973	752.295	349.314	575.853	288.707	44.1064	18.0948	25.3681	43.4141	575.7	1	1	1	1	1	349.314	1	0	0	1	1	226.385	0.8	435.354	81044.8
35529	226264_at	SUSD1	sushi domain containing 1	NM_022486	0.81624	0.545797	1	0.525742	0.721945	0.0474047	2.82876	8.39649	7.90271	1.40812	0.493775	1.40812	Greater than 0		226264_at	112.723	86.2107	125.172	80.3543	82.2597	69.7817	99.7054	83.7883	139.407	79.5864	132.293	148.962	89.9241	19.5218	112.723	1	1	1	1	1	80.3543	1	1	1	1	1	32.369	1	95.8989	2545.51
42113	232851_at	FBXO3	F-box protein 3	NM_012175 /// NM_033406	0.36616	0.515607	1	1	0.720442	0.0423783	-2.94026	4.17847	4.42102	0.845249	-0.242551	-1.18308	Less than 0		232851_at	5.95649	7.71271	8.83579	14.6395	4.45986	9.01683	2.17013	7.81966	4.16464	14.3242	9.32625	17.6895	70.2279	14.1025	4.45986	1	1	1	1	1	9.01683	1	1	1	1	1	-4.55696	1	7.90999	77.9863
8874	1568805_at	NCOA7	nuclear receptor coactivator 7	NM_001122842 /// NM_181782	0.60352	0.378209	0.9	1	0.720432	0.0161544	-3.99819	3.37762	3.75809	0.76819	-0.380464	-1.30176	Less than 0		1568805_at	7.33924	9.82872	13.3286	12.8056	4.79862	8.45106	1.83111	10.7066	4.44564	14.6249	85.1458	24.698	24.9164	40.6188	4.79862	1	1	1	1	1	10.7066	1	0	1	1	1	-5.90795	0.9	8.81601	60.8788
29029	219736_at	TRIM36	tripartite motif-containing 36	NM_001017397 /// NM_001017398 /// NM_018700	0.61216	0.575258	1	0.689368	0.719197	0.0335774	3.17868	9.64396	9.25873	1.30608	0.385238	1.30608	Greater than 0		219736_at	416.896	394.469	368.992	270.947	430.464	360.145	431.785	320.034	443.407	245.493	30.7465	17.9808	5.45838	8.4386	430.464	1	1	1	1	1	320.034	1	1	1	1	1	110.43	1	368.263	25045.5
30585	221293_s_at	DEF6	differentially expressed in FDCP 6 homolog (mouse)	NM_022047	0.4136	0.716636	1	0.746054	0.719072	0.00796213	4.91425	7.75216	7.48098	1.2068	0.271181	1.2068	Greater than 0		221293_s_at	43.6512	25.5053	38.3462	22.6495	32.1974	24.4238	32.9809	31.1642	38.8389	21.0314	58.2686	242.321	117.145	119.485	38.3462	1	1	1	1	1	24.4238	1	1	1	1	1	13.9224	1	31.0789	375.039
38452	229189_s_at	LOC100507376	hypothetical LOC100507376	XR_108543 /// XR_108544 /// XR_112614 /// XR_112615 /// XR_113612 /// XR_113613	0.86938	0.500886	1	0.503652	0.71848	0.0287222	3.34424	6.82784	6.30711	1.43469	0.520739	1.43469	Greater than 0		229189_s_at	39.9868	44.4821	46.4705	28.5876	36.3284	26.9272	49.8972	30.9989	52.1856	32.9317	19.5042	8.15845	24.1656	17.0176	46.4705	1	1	1	1	1	30.9989	1	1	1	1	1	15.4716	1	38.8796	371.382
33176	223891_at	KCNQ5	potassium voltage-gated channel, KQT-like subfamily, member 5	NM_001160130 /// NM_001160132 /// NM_001160133 /// NM_001160134 /// NM_019842	0.78354	0.285541	0.8	1	0.71727	0.00472766	-5.6847	4.91635	5.39327	0.71851	-0.476921	-1.39177	Less than 0		223891_at	11.4811	14.6023	9.33482	27.7209	9.75412	9.30591	0.357835	8.7771	13.4918	23.6635	22.2008	18.9495	59.495	110.567	9.75412	1	1	0	0	1	14.6023	1	1	1	1	1	-4.8482	0.8	12.8489	157.212
35490	226225_at	MCC	mutated in colorectal cancers	NM_001085377 /// NM_002387	0.49574	0.43383	1	0.93605	0.716405	0.00461019	-5.72421	6.88134	7.20081	0.801362	-0.319473	-1.24787	Less than 0		226225_at	93.7577	99.9801	94.0384	104.602	92.7653	92.9503	59.3445	108.906	68.0073	142.874	21.4478	6.80591	73.2503	7.59427	92.7653	1	1	1	1	1	104.602	1	1	1	1	1	-11.8368	1	95.7226	1999.38
353	1552739_s_at	ST7L	suppression of tumorigenicity 7 like	NM_017744 /// NM_138727 /// NM_138728 /// NM_138729	0.46902	0.396074	1	1	0.716274	0.0191192	3.79906	6.96291	6.65897	1.23451	0.303944	1.23451	Greater than 0		1552739_s_at	52.9051	38.5269	69.0739	58.0727	65.3157	44.3706	119.789	51.4529	65.6536	40.7818	156.302	114.325	89.9769	172.093	65.6536	1	1	1	1	1	44.3706	1	1	1	1	1	21.283	1	60.5942	1946.93
38196	228933_at	NHS	Nance-Horan syndrome (congenital cataracts and dental anomalies)	NM_001136024 /// NM_198270	0.66448	0.488564	1	0.711264	0.716077	0.0372131	-3.0722	9.54854	9.9624	0.750616	-0.413854	-1.33224	Less than 0		228933_at	316.818	513.226	446.257	472.998	473.694	607.627	485.266	534.939	354.358	733.494	9044.37	3900.26	8680.92	6297.65	446.257	1	1	1	1	1	534.939	1	1	1	1	1	-88.6824	1	493.868	61762.5
35907	226643_s_at	NUDCD2	NudC domain containing 2	NM_145266	0.52554	0.532258	1	0.804632	0.715608	0.0312586	3.25396	10.3612	10.0246	1.26277	0.336591	1.26277	Greater than 0		226643_s_at	722.007	673.349	870.178	691.567	689.601	603.81	800.479	670.035	835.297	462.874	134.693	209	43.281	235.447	800.479	1	1	1	1	1	670.035	1	1	1	1	1	130.443	1	701.92	66573.7
44242	234984_at	NEDD1	neural precursor cell expressed, developmentally down-regulated 1	NM_001135175 /// NM_001135176 /// NM_001135177 /// NM_152905	0.66294	0.380861	1	0.815193	0.714748	0.0345946	3.14757	10.861	10.448	1.33147	0.413022	1.33147	Greater than 0		234984_at	1141.44	688.315	978.342	909.129	852.979	735.337	1446.9	778.71	752.215	583.493	2.34726	58.5522	16.2058	6.06835	978.342	1	1	1	1	1	735.337	1	1	1	1	1	243.005	1	886.686	218121
14110	204654_s_at	TFAP2A	transcription factor AP-2 alpha (activating enhancer binding protein 2 alpha)	NM_001032280 /// NM_001042425 /// NM_003220	1	0.356553	0.9	0.602418	0.714743	0.0113003	4.44384	6.36861	5.70588	1.58307	0.662725	1.58307	Greater than 0		204654_s_at	43.2846	22.0577	33.2396	23.4097	26.2411	20.2255	13.5395	13.9613	40.7256	18.2026	464.994	349.474	332.962	453.768	33.2396	1	1	1	1	1	20.2255	1	1	1	0	1	13.0141	0.9	25.4887	350.15
7543	1564240_at	LOC100130856	hypothetical LOC100130856	XR_109559 /// XR_111816 /// XR_115230	0.53942	0.309755	1	1	0.712294	0.0472158	-2.83269	7.57698	7.92148	0.787583	-0.344496	-1.26971	Less than 0		1564240_at	75.1349	115.031	101.123	131.94	71.5706	77.7649	46.1163	102.241	113.667	185.955	24.6536	29.4525	8.80839	51.0129	75.1349	1	1	1	1	1	115.031	1	1	1	1	1	-39.896	1	102.054	4215.61
32749	223463_at	RAB23	RAB23, member RAS oncogene family	NM_016277 /// NM_183227	0.64518	0.652603	1	0.549632	0.711854	0.0101905	4.57909	9.64902	9.24566	1.32259	0.403362	1.32259	Greater than 0		223463_at	526.771	282.793	453.523	432.821	408.769	319.532	525.164	374.768	561.024	331.199	24.0947	11.0719	9.0566	50.967	525.164	1	1	1	1	1	331.199	1	1	1	1	1	193.964	1	421.636	53895.8
28441	219148_at	PBK	PDZ binding kinase	NM_018492	0.59038	0.393607	1	0.854578	0.709641	0.0416383	2.95797	10.0078	9.63468	1.29519	0.373168	1.29519	Greater than 0		219148_at	641.986	451.592	633.419	584.742	515.304	498.332	931.488	543.09	627.365	394.029	10.8004	10.4951	27.893	20.7286	633.419	1	1	1	1	1	498.332	1	1	1	1	1	135.086	1	582.135	77049
22485	213174_at	TTC9	tetratricopeptide repeat domain 9	NM_015351	0.75938	0.297182	0.9	0.87703	0.708398	0.0190045	-3.80605	6.82878	7.29313	0.7248	-0.464346	-1.37969	Less than 0		213174_at	21.9111	48.0878	51.8871	36.1562	28.4387	40.5488	5.54345	38.5804	34.64	57.6064	425.078	318.128	240.771	138.419	28.4387	1	1	1	1	1	40.5488	1	0	1	1	1	-12.1101	0.9	36.34	617.155
31642	222354_at	F11R	F11 receptor	NM_016946	0.81112	0.414567	1	0.601994	0.70692	0.0175819	-3.89728	7.79283	8.28398	0.711458	-0.491149	-1.40556	Less than 0		222354_at	167.636	196.133	118.594	135.073	119.085	187.368	40.089	177.357	94.8418	135.382	51.1168	104.864	12.6619	11.9965	118.594	1	1	1	1	1	177.357	1	1	1	1	1	-58.7627	1	137.156	8471.96
27286	217992_s_at	EFHD2	EF-hand domain family, member D2	NM_024329	0.72214	0.59584	1	0.50759	0.706393	0.0340846	-3.16304	9.93757	10.3823	0.734719	-0.444736	-1.36107	Less than 0		217992_s_at	452.86	621.662	546.338	640.983	563.265	619.528	341.067	588.663	508.698	701.583	593.639	981.989	355.776	450.808	508.698	1	1	1	1	1	621.662	1	1	1	1	1	-112.964	1	558.465	57789.1
5362	1560446_at	LOC100132815	hypothetical LOC100132815	XR_109587 /// XR_111844 /// XR_115256	1	0.193511	0.9	0.731724	0.706309	0.0443558	2.89464	5.7002	5.06962	1.54819	0.630585	1.54819	Greater than 0		1560446_at	11.2127	13.5195	40.683	28.1181	26.0306	16.2899	35.9368	25.5	29.8255	20.4893	63.838	66.663	111.565	75.4318	29.8255	1	1	1	1	1	20.4893	0	1	1	1	1	9.3362	0.9	24.7605	158.179
30272	220979_s_at	ST6GALNAC5	ST6 (alpha-N-acetyl-neuraminyl-2,3-beta-galactosyl-1,3)-N-acetylgalactosaminide alpha-2	NM_030965	1	0.589425	1	0.235352	0.706194	0.0210282	3.68949	6.69904	5.99312	1.63119	0.705923	1.63119	Greater than 0		220979_s_at	65.3109	27.8869	75.5475	37.2719	56.3544	48.587	63.4631	42.5728	86.9798	60.9787	88.7505	68.2966	35.2591	44.954	65.3109	1	1	1	1	1	42.5728	1	1	1	1	1	22.7381	1	56.4953	1699.33
16625	207170_s_at	LETMD1	LETM1 domain containing 1	NM_001024668 /// NM_015416	0.50014	0.582213	1	0.742232	0.706146	0.0227282	3.60148	10.1824	9.86035	1.25007	0.322012	1.25007	Greater than 0		207170_s_at	622.829	311.036	534.174	363.144	431.193	417.822	689.384	496.206	558.466	340.947	67.162	6.23324	17.9737	13.3496	558.466	1	1	1	1	1	363.144	1	1	1	1	1	195.322	1	476.52	82245.2
10498	201041_s_at	DUSP1	dual specificity phosphatase 1	NM_004417	1	0.354335	0.9	0.568861	0.705799	0.00426038	5.84957	11.2378	10.2626	1.966	0.975266	1.966	Greater than 0		201041_s_at	840.246	538.449	1156.53	402.086	581.754	372.512	329.263	382.459	1280.79	587.811	2135.16	809.767	428.377	437.507	840.246	1	1	1	1	1	402.086	1	1	1	0	1	438.161	0.9	647.19	363003
23330	214022_s_at	IFITM1	interferon induced transmembrane protein 1 (9-27)	NM_003641	0.8627	0.419353	0.9	0.6401	0.705538	0.0249684	3.4968	7.9544	7.43702	1.43135	0.517372	1.43135	Greater than 0		214022_s_at	73.15	87.0539	174.917	87.2075	118.003	71.7756	116.41	85.7234	140.243	87.7121	113.76	94.1313	46.1826	103.52	118.003	1	1	1	1	1	87.0539	0	1	1	1	1	30.9487	0.9	104.22	4131.05
38808	229545_at	FERMT1	fermitin family member 1	NM_017671	0.86774	0.151071	0.8	1	0.704703	0.0481518	-2.81336	6.64672	7.16664	0.697411	-0.519919	-1.43387	Less than 0		229545_at	36.6746	53.4887	30.1152	26.2292	45.7779	56.7484	19.7858	37.3162	55.7827	82.0861	223.529	39.2972	225.044	183.046	36.6746	1	0	1	1	1	53.4887	1	1	1	1	0	-16.8141	0.8	44.4005	458.765
49961	240703_s_at	HERC1	hect (homologous to the E6-AP (UBE3A) carboxyl terminus) domain and RCC1 (CHC1)-like do	NM_003922	0.62714	0.285504	0.9	1	0.703161	0.0291754	-3.32743	5.44157	5.83506	0.761287	-0.393488	-1.31357	Less than 0		240703_s_at	10.8221	18.5912	26.8733	23.611	17.5399	25.6161	2.44672	14.8307	12.6434	34.281	135.992	222.314	132.536	139.319	12.6434	1	1	1	1	1	23.611	1	0	1	1	1	-10.9676	0.9	18.7256	217.199
18892	209470_s_at	GPM6A	glycoprotein M6A	NM_005277 /// NM_201591 /// NM_201592	1	0.214694	0.8	0.793962	0.702164	0.032336	-3.21819	7.57048	8.15764	0.665651	-0.587162	-1.50229	Less than 0		209470_s_at	226.48	233.031	105.057	183.973	248.964	237.66	101.997	211.676	84.8125	174.533	5792.29	4872.61	4190.52	3841.13	105.057	1	1	1	1	1	211.676	0	1	0	1	1	-106.619	0.8	180.818	7483.61
18510	209087_x_at	MCAM	melanoma cell adhesion molecule	NM_006500	0.63494	0.313116	1	0.859978	0.702009	0.0308609	3.26753	11.3469	10.9492	1.31747	0.397774	1.31747	Greater than 0		209087_x_at	948.599	897.145	921.074	812.207	861.644	755.149	1628.65	779.328	938.59	625.153	234.619	157.461	266.094	296.429	938.59	1	1	1	1	1	779.328	1	1	1	1	1	159.262	1	916.754	204369
12552	203094_at	MAD2L1BP	MAD2L1 binding protein	NM_001003690 /// NM_014628	0.63864	0.560103	1	0.606627	0.701342	0.033268	3.18837	8.52951	8.12971	1.31932	0.399799	1.31932	Greater than 0		203094_at	246.293	124.032	222.719	157.806	161.555	143.683	324.128	150.798	214.091	157.875	19.0981	15.493	35.1944	11.2775	222.719	1	1	1	1	1	150.798	1	1	1	1	1	71.9208	1	190.298	18887.1
1558	1554411_at	CTNNB1	catenin (cadherin-associated protein), beta 1, 88kDa	NM_001098209 /// NM_001098210 /// NM_001904	1	0.102897	0.7	1	0.700724	0.00603542	-5.31265	5.04385	5.66534	0.649999	-0.621491	-1.53846	Less than 0		1554411_at	37.4899	25.5309	18.2483	18.1099	29.513	31.5749	10.7011	23.1727	17.0275	48.9485	601.243	275.733	582.372	172.706	18.2483	1	0	1	1	1	25.5309	0	1	0	1	1	-7.28263	0.7	26.0317	118.042
10256	200799_at	HSPA1A	heat shock 70kDa protein 1A	NM_005345	0.74542	0.224895	0.9	0.929222	0.699884	0.0368672	-3.08179	10.2505	10.7076	0.728485	-0.457029	-1.37271	Less than 0		200799_at	709.791	809.498	366.156	428.601	774.429	738.205	475.886	820.735	499.779	862.89	408.308	74.8394	148.558	176.417	499.779	1	0	1	1	1	809.498	1	1	1	1	1	-309.719	0.9	648.597	69536.8
18876	209454_s_at	TEAD3	TEA domain family member 3	NM_003214	0.66002	0.340349	1	0.795548	0.698979	0.0356488	3.11645	7.72723	7.3158	1.33001	0.411433	1.33001	Greater than 0		209454_s_at	101.712	60.6204	83.2769	70.2165	93.3513	70.4533	186.003	79.4692	82.2853	65.2662	36.3406	117.929	93.8258	60.0364	93.3513	1	1	1	1	1	70.2165	1	1	1	1	1	23.1348	1	89.2654	4024.16
52985	243727_at	CPNE8	copine VIII	NM_153634	0.9655	0.0250341	0.8	1	0.697634	0.0383686	-3.0409	4.33156	4.89984	0.674422	-0.568277	-1.48275	Less than 0		243728_at	4.19053	4.08707	4.31292	3.10971	6.03517	3.95457	4.66408	7.38279	6.96639	11.2879	40.2068	43.8233	77.376	120.251	4.66408	1	1	1	0	0	4.08707	1	1	1	1	1	0.57701	0.8	5.59912	1.33442
4724	1559309_at	MCFD2	multiple coagulation factor deficiency 2	NM_001171506 /// NM_001171507 /// NM_001171508 /// NM_001171509 /// NM_001171510 /// NM	0.72882	0.258443	0.8	1	0.696816	0.0261367	-3.44655	5.26605	5.71432	0.732917	-0.448278	-1.36441	Less than 0		1559309_at	20.7872	27.4729	17.3169	13.5884	5.996	24.5285	2.86752	13.8418	18.8942	26.1414	13.9045	28.7458	47.1145	58.8984	17.3169	1	0	1	0	1	24.5285	1	1	1	1	1	-7.2116	0.8	17.1435	157.696
12181	202724_s_at	FOXO1	forkhead box O1	NM_002015	1	0.38663	0.9	0.498338	0.696242	0.0234895	-3.56458	8.57181	9.23363	0.632079	-0.661823	-1.58208	Less than 0		202724_s_at	183.181	290.524	143.092	235.115	260.163	231.996	89.3033	307.987	91.2996	161.668	154.787	17.7818	15.0775	12.5135	143.092	1	1	1	1	1	235.115	1	1	0	1	1	-92.023	0.9	199.433	21183.2
3507	1557206_at	C17orf104	chromosome 17 open reading frame 104	NM_001145080	0.74948	0.234882	0.8	1	0.69609	0.0392295	-3.01828	5.68622	6.14538	0.727411	-0.459157	-1.37474	Less than 0		1557206_at	20.0355	34.8543	17.9657	26.0716	30.5582	29.6847	6.32493	27.4063	37.2663	66.0673	32.1028	20.5528	12.8228	117.698	20.0355	1	1	1	1	1	29.6847	1	1	0	1	0	-9.64914	0.8	29.6235	517.442
5135	1560029_a_at	C11orf57	chromosome 11 open reading frame 57	NM_001082969 /// NM_001082970 /// NM_018195	0.29538	0.488304	1	1	0.695921	0.0226677	-3.60447	6.01244	6.21117	0.871317	-0.19873	-1.14769	Less than 0		1560029_a_at	14.4577	16.2733	11.4819	17.9457	12.4095	21.4244	4.28035	18.4175	11.9031	36.2791	15.4674	28.9934	11.781	33.2164	11.9031	1	1	1	1	1	18.4175	1	1	1	1	1	-6.51441	1	16.4873	311.448
26906	217612_at	TIMM50	translocase of inner mitochondrial membrane 50 homolog (S. cerevisiae)	NM_001001563	0.58298	0.297842	0.9	1	0.695205	0.0330011	-3.19681	6.3724	6.74144	0.774298	-0.369039	-1.29149	Less than 0		217612_at	39.7835	47.617	35.3779	40.6181	36.9964	44.293	9.77533	35.6661	39.5276	73.5239	10.2975	11.7339	32.6151	88.404	36.9964	1	1	1	0	1	44.293	1	1	1	1	1	-7.29655	0.9	40.3179	644.124
849	1553423_a_at	SLFN13	schlafen family member 13	NM_144682	1	0.24664	0.8	0.733269	0.694977	0.0430927	-2.9235	5.70495	6.3695	0.630885	-0.664551	-1.58507	Less than 0		1553423_a_at	32.4361	53.9978	36.7978	30.9268	20.8633	29.4957	5.31456	25.7578	21.9705	37.0243	74.3288	97.4103	118.598	90.0947	21.9705	1	1	1	1	1	30.9268	0	0	1	1	1	-8.9563	0.8	29.4585	357.844
54392	41644_at	SASH1	SAM and SH3 domain containing 1	NM_015278	0.6179	0.260523	0.9	1	0.694606	0.0388164	-3.02906	7.37172	7.76013	0.763972	-0.388408	-1.30895	Less than 0		41644_at	58.8414	79.1742	81.5258	88.6632	64.3836	90.5383	22.1588	74.4345	98.4698	151.196	19.3416	30.8918	17.8764	23.6506	64.3836	1	1	1	1	1	88.6632	1	1	1	1	0	-24.2796	0.9	80.9386	2516.26
12537	203079_s_at	CUL2	cullin 2	NM_001198777 /// NM_001198778 /// NM_001198779 /// NM_003591	0.52242	0.654249	1	0.600901	0.694392	0.04769	2.82285	9.51636	9.18155	1.26121	0.334809	1.26121	Greater than 0		203079_s_at	341.538	272.726	335.281	310.052	315.223	230.611	427.616	272.341	381.33	238.246	852.74	965.624	809.14	758.135	341.538	1	1	1	1	1	272.341	1	1	1	1	1	69.1976	1	312.496	22754.1
36674	227410_at	FAM43A	family with sequence similarity 43, member A	NM_153690	1	0.312662	1	0.462243	0.693726	0.0201305	-3.73946	9.34518	10.0444	0.615922	-0.69918	-1.62358	Less than 0		227410_at	226.798	709.857	333.348	428.875	363.023	414.443	65.3089	256.762	191.348	287.577	151.739	129.608	132.202	196.614	226.798	1	1	1	1	1	414.443	1	1	1	1	1	-187.645	1	327.734	84215.1
32560	223274_at	TCF19	transcription factor 19	NM_001077511 /// NM_007109	0.7793	0.472832	0.8	0.718809	0.692735	0.0357149	3.11453	9.97379	9.49907	1.38965	0.474721	1.38965	Greater than 0		223274_at	484.76	298.454	581.9	423.998	322.818	331.972	533.779	376.117	660.85	344.527	148.333	44.7922	156.874	74.9557	533.779	1	1	1	1	1	344.527	1	0	0	1	1	189.252	0.8	435.918	65454.6
54530	57715_at	CALHM2	calcium homeostasis modulator 2	NM_015916 /// NR_024552	0.74392	0.193935	0.9	0.932619	0.692619	0.0196721	3.76602	5.19577	4.73953	1.37196	0.456242	1.37196	Greater than 0		57715_at	16.4638	13.8271	24.3702	14.6885	14.1517	9.91737	15.2493	21.0098	17.976	9.93394	143.874	123.308	92.6457	107.876	16.4638	1	1	1	0	1	13.8271	1	1	1	1	1	2.63669	0.9	15.7588	35.4732
33100	223815_at	CCDC45	Coiled-coil domain containing 45	NM_138363	0.6539	0.215866	0.9	1	0.692442	0.0356048	-3.11773	5.41274	5.82085	0.753606	-0.408117	-1.32695	Less than 0		223815_at	18.9396	12.7969	17.6714	23.3298	18.8047	19.7247	7.73936	27.2853	21.6128	42.7515	244.66	143.132	110.688	57.8797	18.8047	0	1	1	1	1	23.3298	1	1	1	1	1	-4.52508	0.9	21.0656	169.088
20324	210948_s_at	LEF1	lymphoid enhancer-binding factor 1	NM_001130713 /// NM_001130714 /// NM_001166119 /// NM_016269	0.7794	0.215563	0.8	0.974009	0.692243	0.0307148	-3.27257	6.02402	6.49879	0.719581	-0.474771	-1.3897	Less than 0		210948_s_at	34.3183	27.9033	22.5607	38.761	10.4057	26.9696	2.19347	28.4468	38.3226	41.5047	34.9493	150.357	95.7726	91.099	22.5607	1	1	1	1	1	28.4468	0	1	1	1	0	-5.88609	0.8	27.1386	311.193
23712	214404_x_at	SPDEF	SAM pointed domain containing ets transcription factor	NM_012391	1	0.167748	0.6	1	0.691937	0.0260616	3.4497	8.37899	7.79046	1.50371	0.58853	1.50371	Greater than 0		214404_x_at	35.1117	25.4371	71.5131	85.8454	53.6483	61.9845	171.567	56.9832	94.9183	30.4156	125.708	74.4429	44.9769	78.8743	71.5131	1	0	1	1	1	56.9832	0	0	0	1	1	14.5299	0.6	68.7425	2758.69
24541	215238_s_at	DOCK9	dedicator of cytokinesis 9	NM_001130048 /// NM_001130049 /// NM_001130050 /// NM_015296	0.65406	0.31302	0.8	1	0.69177	0.0254675	-3.475	5.54258	5.95078	0.753562	-0.408202	-1.32703	Less than 0		215238_s_at	15.3434	23.5415	11.5569	13.1146	13.5818	18.949	2.31134	10.3731	13.1938	24.8361	88.9638	100.692	181.454	112.482	13.1938	1	0	1	0	1	18.949	1	1	1	1	1	-5.7552	0.8	14.6802	121.292
735	1553267_a_at	CNOT6L	CCR4-NOT transcription complex, subunit 6-like	NM_144571	0.85422	0.11084	0.8	1	0.691265	0.0382332	-3.04451	6.56164	7.07473	0.700716	-0.513098	-1.42711	Less than 0		1553267_a_at	44.5327	54.6569	15.7538	24.3699	31.2145	32.2128	5.12257	20.9739	13.6857	24.5616	1839.23	1795.33	2736.17	1946.56	15.7538	1	1	1	1	1	24.5616	0	1	0	1	1	-8.80782	0.8	26.7084	215.908
31274	221985_at	KLHL24	kelch-like 24 (Drosophila)	NM_017644	0.65132	0.212999	0.9	1	0.69108	0.031123	-3.25856	8.09564	8.50235	0.754343	-0.406708	-1.32566	Less than 0		221985_at	105.859	130.804	163.155	148.621	111.504	149.655	53.8622	115.811	136.889	275.58	297.606	385.101	437.234	387.675	111.504	1	1	1	1	1	148.621	1	0	1	1	1	-37.1167	0.9	139.174	6210.1
11303	201846_s_at	RYBP	RING1 and YY1 binding protein	NM_012234	0.71384	0.250388	0.8	1	0.691057	0.0173454	-3.9133	7.53938	7.97972	0.736963	-0.440337	-1.35692	Less than 0		201846_s_at	89.5466	103.787	66.9332	88.1111	82.0607	89.1417	22.2429	65.0926	80.6703	165.421	348.234	455.126	406.594	426.531	80.6703	1	1	1	0	1	89.1417	0	1	1	1	1	-8.47143	0.8	85.3007	2893.4
2497	1555675_at	BLID	BH3-like motif containing, cell death inducer	NM_001001786	1	0.16257	0.6	1	0.690642	0.0287388	-3.34362	7.55972	8.29639	0.600125	-0.736665	-1.66632	Less than 0		1555675_at	132.157	114.736	147.621	212.003	173.174	139.145	24.9674	140.98	163.924	380.526	71.4832	33.8085	164.623	19.2659	147.621	1	0	1	1	0	140.98	0	1	1	0	1	6.6404	0.6	162.923	11940.3
23353	214045_at	LIAS	lipoic acid synthetase	NM_006859 /// NM_194451	0.57912	0.509195	1	0.669687	0.689501	0.00658403	-5.18491	7.4204	7.78728	0.775457	-0.366882	-1.28956	Less than 0		214045_at	73.2157	79.5514	61.7862	83.8183	65.9903	87.3889	43.3636	78.2545	79.0928	102.543	168.061	134.643	153.454	147.878	65.9903	1	1	1	1	1	83.8183	1	1	1	1	1	-17.828	1	75.5004	1168.71
16027	206572_x_at	ZNF85	zinc finger protein 85	NM_003429 /// NR_034060	0.7745	0.178991	0.8	1	0.688373	0.0262553	3.4416	7.52726	7.05503	1.38725	0.472226	1.38725	Greater than 0		206572_x_at	117.166	62.9602	175.512	158.084	97.2168	83.4317	121.286	122.081	129.602	66.7733	33.2371	123.379	8.04514	99.0143	121.286	1	0	1	0	1	83.4317	1	1	1	1	1	37.8539	0.8	113.411	2174.21
9126	1569264_at	LOC400655	hypothetical LOC400655	NR_034133	0.93486	0.112369	0.7	1	0.686807	0.0112147	-4.45369	5.21651	5.7698	0.681465	-0.553289	-1.46743	Less than 0		1569264_at	30.7211	23.2052	8.82106	18.5103	14.5785	10.5634	1.68093	19.8202	20.1102	36.676	50.4517	19.5143	16.4168	12.3055	14.5785	1	1	0	1	1	19.8202	0	1	1	1	0	-5.24164	0.7	18.4687	108
37061	227798_at	SMAD1	SMAD family member 1	NM_001003688 /// NM_005900	0.57878	0.70457	1	0.462124	0.686369	0.0247624	-3.50595	10.1166	10.4833	0.77556	-0.366689	-1.28939	Less than 0		227798_at	699.631	844.951	786.075	906.635	730.617	969.349	672.951	824.634	702.406	1053.43	6.11475	35.0494	50.3976	30.0279	702.406	1	1	1	1	1	906.635	1	1	1	1	1	-204.229	1	819.068	101469
19632	210222_s_at	RTN1	reticulon 1	NM_021136 /// NM_206852 /// NM_206857	0.82212	0.323823	1	0.597157	0.685775	0.0112961	-4.44433	7.82084	8.31763	0.708686	-0.496782	-1.41106	Less than 0		210222_s_at	135.032	211.1	199.413	123.15	108.889	147.754	95.9274	206.523	95.184	207.909	403.985	525.679	577.254	546.26	108.889	1	1	1	1	1	206.523	1	1	1	1	1	-97.6334	1	153.088	6863.91
35984	226720_at	PWWP2A	PWWP domain containing 2A	NM_001130864 /// NM_052927	0.58018	0.64583	1	0.511292	0.684325	0.0208701	3.6981	8.425	8.05753	1.29009	0.367471	1.29009	Greater than 0		226720_at	231.436	153.768	181.016	145.887	176.271	146.59	210.326	168.363	182.524	126.573	54.3002	15.3739	102.802	122.939	182.524	1	1	1	1	1	146.59	1	1	1	1	1	35.9335	1	172.275	5778.79
42215	232953_at	LOC100507279 /// LOC728323 /// NCRNA00266 /// PCMTD2	hypothetical LOC100507279 /// hypothetical LOC728323 /// non-protein coding RNA 266 ///	NM_001104925 /// NM_018257 /// NR_024437 /// XR_110389 /// XR_110618	0.4804	0.355354	0.9	1	0.683939	0.0353623	-3.1248	4.27379	4.58437	0.806321	-0.310574	-1.2402	Less than 0		232953_at	8.29412	16.212	5.9103	15.3685	6.34329	19.7354	0.134382	13.0001	17.1962	48.5698	11.8021	12.4088	9.87275	3.94088	6.34329	1	1	1	1	1	16.212	1	1	1	1	0	-9.86871	0.9	15.0764	562.611
15570	206115_at	EGR3	early growth response 3	NM_004430	1	0.0281494	0.9	0.807081	0.683808	0.0246334	-3.51173	4.28245	5.79757	0.349867	-1.51512	-2.85823	Less than 0		206115_at	75.5645	43.2934	5.95997	25.7672	22.6388	35.6047	3.1858	36.4291	11.5792	12.4839	1594.45	3361.63	2779.08	1679.29	11.5792	1	1	1	1	1	35.6047	0	1	1	1	1	-24.0255	0.9	27.2506	120.062
35353	226088_at	ZDHHC12	zinc finger, DHHC-type containing 12	NM_032799	0.53608	0.625104	1	0.573421	0.683651	0.0415767	2.95946	7.19755	6.85495	1.26804	0.342601	1.26804	Greater than 0		226088_at	67.5792	44.0347	83.6398	55.0062	55.3491	49.1105	69.1675	42.2989	58.7308	44.8149	171.281	447.894	341.767	157.496	67.5792	1	1	1	1	1	44.8149	1	1	1	1	1	22.7643	1	56.9732	984.084
47698	238440_at	CLYBL	citrate lyase beta like	NM_206808	0.7962	0.26966	0.9	0.765514	0.682843	0.0474063	-2.82873	6.796	7.27947	0.715255	-0.48347	-1.3981	Less than 0		238440_at	58.0825	62.0528	33.1212	37.9537	44.1918	44.5582	28.4903	56.0581	26.8899	52.0835	346.928	191.56	352.414	365.442	33.1212	1	1	1	1	1	52.0835	0	1	1	1	1	-18.9623	0.9	44.3482	383.54
3272	1556831_at	DYNC1H1	Dynein, cytoplasmic 1, heavy chain 1	NM_001376	0.5245	0.449834	1	0.754691	0.682256	0.0389802	-3.02477	5.3533	5.6893	0.792236	-0.335997	-1.26225	Less than 0		1556831_at	19.0944	24.1863	21.9904	26.6589	19.4139	21.7275	8.86361	23.3786	21.0896	30.3817	165.591	119.843	261.81	299.095	19.4139	1	1	1	1	1	24.1863	1	1	1	1	1	-4.77237	1	21.6785	128.744
20144	210754_s_at	LYN	v-yes-1 Yamaguchi sarcoma viral related oncogene homolog	NM_001111097 /// NM_002350	0.75122	0.696845	1	0.279354	0.681855	0.0212456	3.67777	7.57034	7.11026	1.37561	0.460076	1.37561	Greater than 0		210754_s_at	51.4645	40.8015	53.644	29.8288	44.0952	41.7402	54.5128	34.0354	48.3247	40.771	22.0136	43.0114	38.3951	40.2399	51.4645	1	1	1	1	1	40.771	1	1	1	1	1	10.6936	1	43.9218	420.74
22895	213586_at	CDKN2D	Cyclin-dependent kinase inhibitor 2D (p19, inhibits CDK4)	NM_001800 /// NM_079421	0.66302	0.333294	0.9	0.820376	0.679173	0.0432963	2.91878	7.65043	7.23736	1.33151	0.413064	1.33151	Greater than 0		213586_at	39.9143	35.0637	33.9272	28.7435	38.8457	41.0857	34.8988	23.3902	54.7838	22.6345	325.258	449.952	474.16	170.268	38.8457	1	1	0	1	1	28.7435	1	1	1	1	1	10.1022	0.9	35.3287	264.733
24320	215017_s_at	FNBP1L	formin binding protein 1-like	NM_001024948 /// NM_001164473 /// NM_017737	0.7326	0.57589	1	0.408165	0.679164	0.0243744	-3.52343	10.7334	11.1837	0.731903	-0.450275	-1.3663	Less than 0		215017_s_at	982.153	1177.7	1002.28	1305.89	999.718	1170.35	558.626	1120.81	785.335	1101.3	38.6711	62.663	76.1817	18.0742	982.153	1	1	1	1	1	1170.35	1	1	1	1	1	-188.195	1	1020.41	239608
11140	201683_x_at	TOX4	TOX high mobility group box family member 4	NM_014828	1	0.110045	0.6	1	0.677511	0.0489625	-2.79697	7.47742	8.11577	0.642444	-0.638357	-1.55656	Less than 0		201683_x_at	102.088	90.7002	93.4008	75.2785	103.559	102.579	21.9913	86.3589	85.2292	151.992	885.454	388.006	646.876	426.187	93.4008	1	1	0	1	0	90.7002	1	1	1	0	0	2.70059	0.6	91.3176	1012.83
13076	203620_s_at	FCHSD2	FCH and double SH3 domains 2	NM_014824	0.70176	0.502452	1	0.488221	0.673108	0.020872	-3.69799	9.87982	10.3137	0.740256	-0.433904	-1.35088	Less than 0		203620_s_at	503.536	662.145	437.139	819.073	655.927	563.341	367.095	661.402	461.81	628.052	203.873	212.736	18.8081	72.4743	461.81	1	1	1	1	1	661.402	1	1	1	1	1	-199.591	1	575.952	82538.3
10582	201125_s_at	ITGB5	integrin, beta 5	NM_002213	0.86358	0.496284	1	0.32798	0.671961	0.0221394	-3.63105	11.0597	11.5775	0.698426	-0.517821	-1.43179	Less than 0		201125_s_at	677.54	943.375	760.684	730.364	584.604	783.88	734.942	762.63	580.769	919.137	117.983	115.84	113.414	127.86	677.54	1	1	1	1	1	783.88	1	1	1	1	1	-106.34	1	747.793	64135.6
13958	204502_at	SAMHD1	SAM domain and HD domain 1	NM_015474	1	0.333915	0.8	0.553067	0.671746	0.0491839	2.79255	7.72562	6.98871	1.6666	0.736905	1.6666	Greater than 0		204502_at	53.6004	27.7118	86.0705	39.2093	32.1275	34.6121	104.608	57.4778	91.7273	60.6124	14.6892	4.53504	6.51389	17.0105	86.0705	1	1	1	1	1	39.2093	1	0	0	1	1	46.8612	0.8	58.7757	2205.52
17110	207660_at	DMD	dystrophin	NM_000109 /// NM_004006 /// NM_004007 /// NM_004009 /// NM_004010 /// NM_004011 /// NM_	0.46288	0.321741	0.9	1	0.671155	0.0256246	-3.46824	4.84897	5.14931	0.812059	-0.300344	-1.23144	Less than 0		207660_at	8.24898	13.277	11.4475	14.093	13.9222	14.5557	2.42517	10.3202	11.4823	18.2988	152.196	148.507	70.0601	192.987	11.4475	1	1	1	0	1	14.093	1	1	1	1	1	-2.64553	0.9	11.8071	52.9853
14799	205343_at	SULT1C2	sulfotransferase family, cytosolic, 1C, member 2	NM_001056 /// NM_176825	0.7666	0.0155714	0.9	1	0.670543	0.0112673	4.44763	5.29847	4.83035	1.3833	0.468119	1.3833	Greater than 0		205343_at	16.8019	7.0588	23.3648	18.9311	21.614	50.3339	25.9249	9.25555	22.4607	10.0014	4.60613	4.66238	13.1417	4.41888	22.4607	1	1	0	1	1	10.0014	1	1	1	1	1	12.4593	0.9	20.5747	21.2735
39574	230311_s_at	PRDM6	PR domain containing 6	NM_001136239	0.57542	0.203034	0.9	1	0.669613	0.00597606	-5.32731	6.3873	6.7521	0.776573	-0.364806	-1.28771	Less than 0		230311_s_at	43.3276	41.5041	18.99	22.4221	24.5964	32.2796	14.8253	25.4421	18.1363	48.723	116.02	99.7677	135.259	105.202	18.99	1	1	1	1	1	32.2796	0	1	1	1	1	-13.2897	0.9	29.0246	254.978
2612	1555829_at	ESYT2	extended synaptotagmin-like protein 2	NM_020728	0.97324	0.287711	0.8	0.617301	0.669563	0.0246336	-3.51172	4.14777	4.71981	0.672667	-0.572036	-1.48662	Less than 0		1555829_at	14.1821	21.6195	20.5304	30.0974	11.8619	16.86	0.326528	13.5296	15.6173	19.6633	95.8767	122.274	111.662	91.3076	14.1821	1	1	1	0	1	19.6633	1	0	1	1	1	-5.48117	0.8	16.4288	154.068
29307	220014_at	PRR16	proline rich 16	NM_016644	1	0.347626	0.9	0.427678	0.668826	0.0159032	4.01706	8.70807	7.97794	1.65879	0.730132	1.65879	Greater than 0		220014_at	123.734	78.2999	241.108	84.6339	235.624	160.908	275.92	185.011	419.727	218.713	83.5734	22.0946	70.9806	39.2601	241.108	1	1	1	1	1	160.908	0	1	1	1	1	80.1998	0.9	202.368	32324.5
4401	1558759_s_at	CLASP2	cytoplasmic linker associated protein 2	NM_015097	0.69782	0.164669	0.8	1	0.665622	0.00187532	-7.29695	4.49632	4.92812	0.741337	-0.431798	-1.34891	Less than 0		1558759_s_at	20.5614	12.5749	12.5259	15.1006	12.329	17.6981	1.54112	11.5227	11.8693	31.8959	7.37118	69.6754	14.3813	61.6337	12.329	1	1	1	0	1	15.1006	0	1	1	1	1	-2.77162	0.8	14.7619	89.7931
16360	206905_s_at	MATN1	matrilin 1, cartilage matrix protein	NM_002379	0.39352	0.268867	1	1	0.665597	0.0246419	-3.51135	5.44828	5.70741	0.835592	-0.25913	-1.19676	Less than 0		206905_s_at	21.0606	15.0022	14.6605	16.9476	21.8671	22.0496	7.52642	25.1677	9.48635	28.1693	130.04	112.006	234.692	123.444	14.6605	1	1	1	1	1	22.0496	1	1	1	1	1	-7.38909	1	18.1937	107.16
20522	211150_s_at	DLAT	dihydrolipoamide S-acetyltransferase	NM_001931	0.5158	0.531059	1	0.613186	0.665011	0.0485423	2.80543	8.7131	8.38209	1.2579	0.331013	1.2579	Greater than 0		211150_s_at	188.029	151.415	242.13	193.338	167.861	144.826	241.759	167.444	234.279	148.395	126.575	68.1691	20.3403	73.3344	234.279	1	1	1	1	1	151.415	1	1	1	1	1	82.864	1	187.948	7216.77
26793	217499_x_at	OR7E37P	olfactory receptor, family 7, subfamily E, member 37 pseudogene	NR_002163	1	0.344627	0.8	0.51391	0.664634	0.0319478	3.23091	8.97868	8.26714	1.63755	0.711542	1.63755	Greater than 0		217499_x_at	425.028	104.022	228.993	163.6	139.575	183.844	296.733	213.131	259.827	172.963	39.5736	150.029	197.812	147.853	259.827	1	1	1	1	1	172.963	1	0	0	1	1	86.8634	0.8	218.771	26275.6
38503	229240_at	ZDHHC21	zinc finger, DHHC-type containing 21	NM_178566	0.44904	0.372645	0.9	0.935065	0.664187	0.00125014	-8.1214	7.67873	7.97094	0.81665	-0.292211	-1.22452	Less than 0		229240_at	134.861	167.968	121.109	102.006	108.913	137.155	74.8709	142.7	103.622	193.25	15.6954	14.8927	13.9034	5.48898	108.913	1	0	1	1	1	142.7	1	1	1	1	1	-33.7871	0.9	128.646	3988.14
36540	227276_at	PLXDC2	plexin domain containing 2	NM_032812	0.69172	0.360932	0.9	0.70381	0.664115	0.026359	-3.43729	7.6406	8.06914	0.743017	-0.428532	-1.34586	Less than 0		227276_at	96.2348	124.018	145.862	135.049	106.387	139.292	32.0803	135.129	107.985	162.388	247.485	98.4971	199.485	264.158	106.387	1	1	1	1	1	135.129	1	0	1	1	1	-28.7419	0.9	118.442	4298.47
46108	236850_at	CAPRIN1	Cell cycle associated protein 1	NM_005898 /// NM_203364	0.61506	0.239925	0.8	1	0.663746	0.0209108	-3.69588	4.38142	4.76827	0.764801	-0.386843	-1.30753	Less than 0		236850_at	15.6543	12.0079	9.95264	14.2845	16.6671	17.9327	4.98879	13.4386	9.97048	27.491	23.4931	61.2532	71.3684	124.69	9.97048	1	1	1	1	1	14.2845	0	1	0	1	1	-4.31407	0.8	14.2388	77.9609
556	1553027_a_at	KLHL4	kelch-like 4 (Drosophila)	NM_019117 /// NM_057162	0.57378	0.439173	1	0.634505	0.661864	0.0132133	-4.24475	7.57951	7.9434	0.777068	-0.363887	-1.28689	Less than 0		1553027_a_at	106.821	122.515	103.115	128.033	120.231	123.887	46.1586	120.535	83.1031	126.607	390.123	400.618	385.366	468.193	103.115	1	1	1	1	1	123.887	1	1	1	1	1	-20.7722	1	108.101	2629.22
51666	242408_at	STYX	serine/threonine/tyrosine interacting protein	NM_001130701 /// NM_145251	0.70514	0.13845	0.8	1	0.660897	0.0215438	-3.66192	5.83287	6.26857	0.739334	-0.435701	-1.35257	Less than 0		242408_at	59.264	32.2868	18.6451	30.2285	38.7071	55.4787	17.6985	37.832	26.7236	62.3486	16.5447	5.90014	89.4481	14.359	26.7236	1	1	1	1	1	37.832	0	1	0	1	1	-11.1084	0.8	37.9213	326.456
21871	212557_at	ZNF451	zinc finger protein 451	NM_001031623 /// NM_015555	0.61484	0.339511	0.9	0.788958	0.660827	0.0435788	2.91227	11.072	10.6853	1.30742	0.386725	1.30742	Greater than 0		212557_at	824.685	664.832	769.544	905.277	896.542	685	1208.79	794.848	886.797	533.854	188.439	176.04	156.737	67.6171	886.797	1	0	1	1	1	685	1	1	1	1	1	201.797	0.9	817.017	100509
31466	222177_s_at	SCAND2	SCAN domain containing 2 pseudogene	NR_003654 /// NR_004859	0.82708	0.481976	1	0.332136	0.660298	0.0215533	-3.66142	7.99516	8.49448	0.707443	-0.499314	-1.41354	Less than 0		222177_s_at	84.9154	127.248	127.947	133.175	115.913	133.112	71.4238	175.027	120.459	142.019	119.398	143.207	135.932	191.581	115.913	1	1	1	1	1	133.175	1	1	1	1	1	-17.2621	1	123.124	3607.05
17279	207831_x_at	DHPS	deoxyhypusine synthase	NM_001930 /// NM_013406 /// NM_013407	0.42838	0.411957	0.8	1	0.660084	0.0365747	3.08999	10.6197	10.3397	1.21419	0.279996	1.21419	Greater than 0		207831_x_at	559.006	474.337	702.653	523.422	404.626	379.499	697.311	518.653	686.367	342.439	38.274	56.3014	50.9442	62.8287	686.367	1	1	1	1	1	474.337	1	0	0	1	1	212.031	0.8	528.831	65871.7
34326	225060_at	LRP11	low density lipoprotein receptor-related protein 11	NM_032832	0.5896	0.547917	0.8	0.700469	0.659496	0.036906	3.08071	9.67661	9.30388	1.2948	0.372734	1.2948	Greater than 0		225060_at	491.891	396.351	614.788	339.645	361.641	391.905	541.662	399.955	549.028	334.315	17.3842	91.9475	85.2874	51.3452	541.662	1	1	1	1	1	391.905	1	0	0	1	1	149.757	0.8	442.118	48558.3
14625	205169_at	RBBP5	retinoblastoma binding protein 5	NM_001193272 /// NM_001193273 /// NM_005057	0.60568	0.59269	1	0.43846	0.659208	0.0210019	-3.69091	9.14214	9.5238	0.767556	-0.381656	-1.30284	Less than 0		205169_at	318.277	476.764	295.992	357.93	389.066	443.479	218.335	459.226	322.522	401.258	151.162	112.315	70.3709	129.298	318.277	1	1	1	1	1	443.479	1	1	1	1	1	-125.202	1	368.285	35338.8
45215	235957_at	GRIP1	glutamate receptor interacting protein 1	NM_001178074 /// NM_021150	0.62598	0.165514	0.9	0.941924	0.658354	0.00573734	-5.38815	6.44671	6.83956	0.761623	-0.392852	-1.31299	Less than 0		235957_at	66.7781	53.7948	40.9202	42.9224	47.8098	50.2242	23.1001	56.2525	41.4794	68.2908	505.65	642.432	609.337	342.022	41.4794	1	1	1	1	1	53.7948	0	1	1	1	1	-12.3154	0.9	49.1572	264.166
31922	222634_s_at	TBL1XR1	transducin (beta)-like 1 X-linked receptor 1	NM_024665	0.78004	0.150028	0.7	1	0.657517	0.0154135	-4.05489	7.01873	7.49384	0.719413	-0.475108	-1.39002	Less than 0		222634_s_at	71.8661	66.171	58.2234	84.3045	66.5922	94.1623	17.4194	48.8371	100.162	150.739	356.784	414.637	479.965	519.734	66.5922	0	1	1	0	1	84.3045	1	1	1	1	0	-17.7123	0.7	75.8477	1688.73
19832	210425_x_at	GOLGA8B	golgin A8 family, member B	NM_001023567 /// NR_027410	0.58266	0.292469	0.9	0.85303	0.65704	0.0481818	2.81275	10.1182	9.74937	1.29133	0.368853	1.29133	Greater than 0		210425_x_at	744.44	529.152	632.469	569.307	761.357	642.436	1107.91	659.111	534.951	409.299	14.4199	89.4832	11.5848	79.7169	744.44	1	1	1	1	1	569.307	1	1	1	1	0	175.133	0.9	659.043	94443.8
9028	1569077_x_at	ZNF836	zinc finger protein 836	NM_001102657	0.76808	0.333147	0.9	0.625522	0.656687	0.0228649	3.59475	9.63775	9.16886	1.38404	0.468888	1.38404	Greater than 0		1569077_x_at	372.11	193.095	426.065	352.241	286.554	205.343	507.613	379.285	334.585	260.073	35.1754	34.4802	15.0363	25.2588	372.11	1	1	1	0	1	260.073	1	1	1	1	1	112.037	0.9	331.696	28825.1
30858	221566_s_at	NOL3	nucleolar protein 3 (apoptosis repressor with CARD domain)	NM_001185057 /// NM_001185058 /// NM_003946	0.42704	0.433564	0.9	0.863439	0.656011	0.0242787	3.5278	8.6895	8.4103	1.21352	0.279203	1.21352	Greater than 0		221566_s_at	103.071	102.406	172.206	123.776	137.353	104.315	184.575	134.351	162.94	92.9682	670.289	840.303	479.472	515.191	162.94	1	1	1	1	1	104.315	0	1	1	1	1	58.6251	0.9	131.796	4093.73
54385	41386_i_at	KDM6B	lysine (K)-specific demethylase 6B	NM_001080424	0.69268	0.299411	0.8	0.829741	0.655458	0.0423827	-2.94015	10.1177	10.5468	0.742752	-0.429047	-1.34634	Less than 0		41386_i_at	642.604	756.891	393.204	630.68	754.321	696.498	275.643	612.912	311.033	597.642	18533.6	20741.9	15564	10360.7	393.204	1	1	1	1	1	630.68	0	1	0	1	1	-237.476	0.8	567.143	84238.9
42106	232844_at	IFT140	Intraflagellar transport 140 homolog (Chlamydomonas)	NM_014714	0.66762	0.250824	0.7	1	0.654611	0.0216634	-3.65564	6.01369	6.42924	0.749732	-0.415553	-1.33381	Less than 0		232844_at	22.1595	30.3892	32.0557	28.8087	31.4186	44.1095	3.79768	23.7427	28.0416	47.3842	399.888	327.856	262.929	632.537	28.0416	1	1	1	0	1	30.3892	1	0	0	1	1	-2.34763	0.7	29.1907	324.46
34149	224882_at	ACSS1	acyl-CoA synthetase short-chain family member 1	NM_032501	0.62984	0.386101	1	0.600472	0.654103	0.0104186	4.54987	8.11233	7.71736	1.31492	0.394975	1.31492	Greater than 0		224882_at	115.879	56.0525	82.532	57.0669	72.2121	59.0625	116.612	78.9215	58.4766	53.6552	89.6405	69.4781	41.7802	32.6943	82.532	1	1	1	1	1	57.0669	1	1	1	1	1	25.4652	1	75.047	1986.78
13674	204218_at	C11orf51	chromosome 11 open reading frame 51	NM_014042	0.42842	0.381857	0.8	1	0.652569	0.0437795	2.90769	9.82783	9.54782	1.21421	0.280018	1.21421	Greater than 0		204218_at	422.002	352.766	532.155	334.312	274.091	281.389	419.883	299.609	370.519	206.334	37.5693	75.1446	77.7719	267.324	419.883	1	1	1	1	1	299.609	1	0	0	1	1	120.274	0.8	349.306	29619.5
14966	205510_s_at	FLJ10038	hypothetical protein FLJ10038	NR_026891	0.63844	0.17073	0.8	1	0.652292	0.041223	-2.96807	6.64496	7.04465	0.758022	-0.399689	-1.31922	Less than 0		205510_s_at	55.1746	55.8374	51.093	63.2334	60.9541	56.3394	14.5331	43.6503	55.1989	95.4795	38.7987	6.1343	17.5535	33.5333	55.1746	1	1	1	0	1	56.3394	1	1	0	1	1	-1.16484	0.8	55.1494	601.963
24869	215567_at	FCF1	FCF1 small subunit (SSU) processome component homolog (S. cerevisiae)	NM_015962	0.75238	0.341278	1	0.513201	0.651715	0.0181046	-3.86276	6.91194	7.37262	0.726644	-0.460678	-1.37619	Less than 0		215567_at	61.6434	64.6112	66.599	88.9943	83.1317	116.296	21.0213	83.6492	55.3941	72.1365	46.4412	0.979648	71.3587	40.074	61.6434	1	1	1	1	1	83.6492	1	1	1	1	1	-22.0058	1	71.3477	1901.58
13321	203865_s_at	ADARB1	adenosine deaminase, RNA-specific, B1	NM_001112 /// NM_001160230 /// NM_015833 /// NM_015834 /// NR_027672 /// NR_027673 ///	0.73044	0.484995	0.8	0.588289	0.650931	0.0427995	2.93033	9.07322	8.62409	1.36522	0.449131	1.36522	Greater than 0		203865_s_at	280.866	158.511	178.846	144.22	140.389	117.889	260.753	141.246	202.853	134.831	14.9091	17.8169	19.4036	14.3836	202.853	1	1	1	1	1	141.246	1	0	0	1	1	61.6071	0.8	176.04	13469.6
1202	1553906_s_at	FGD2	FYVE, RhoGEF and PH domain containing 2	NM_173558	0.98262	0.196213	0.7	0.724656	0.650872	0.0132892	4.23758	6.18335	5.60677	1.49131	0.57658	1.49131	Greater than 0		1553906_s_at	31.3798	9.96617	16.5683	5.00199	7.16209	9.62773	14.5298	20.6083	17.9211	9.47419	43.5618	18.9567	22.2435	131.594	16.5683	1	1	1	0	1	9.62773	1	0	0	1	1	6.94058	0.7	14.224	108.127
18650	209227_at	TUSC3	tumor suppressor candidate 3	NM_006765 /// NM_178234	0.84674	0.342053	0.9	0.51208	0.650218	0.032185	3.22312	7.65956	7.15025	1.42337	0.509311	1.42337	Greater than 0		209227_at	165.097	78.9193	119.615	84.123	81.434	70.8466	104.153	109.066	103.844	72.2211	58.3111	26.7073	18.9052	102.809	104.153	1	1	1	0	1	78.9193	1	1	1	1	1	25.2342	0.9	98.9319	2527.06
17004	207554_x_at	TBXA2R	thromboxane A2 receptor	NM_001060 /// NM_201636	0.98232	0.404334	1	0.210634	0.649322	0.0390021	-3.0242	7.43304	8.00947	0.67062	-0.576432	-1.49116	Less than 0		207554_x_at	85.1813	143.101	128.104	107.758	98.7964	154.17	61.5626	144.135	127.66	128.055	201.333	40.9411	31.7907	33.981	98.7964	1	1	1	1	1	143.101	1	1	1	1	1	-44.3042	1	117.852	3094.59
48340	239082_at	FZD3	frizzled homolog 3 (Drosophila)	NM_017412	0.65426	0.139672	0.8	1	0.648483	0.0399117	-3.00077	4.82865	5.23695	0.753507	-0.408307	-1.32713	Less than 0		239082_at	25.3214	16.1974	16.1255	15.7803	8.98588	12.593	3.91674	14.8713	6.71727	29.2438	106.387	40.7119	69.8636	129.052	8.98588	1	1	1	1	1	15.7803	0	0	1	1	1	-6.79441	0.8	14.9753	76.2811
21442	212127_at	RANGAP1	Ran GTPase activating protein 1	NM_002883	0.5832	0.209149	0.8	1	0.648087	0.00943479	-4.68184	8.13882	8.50798	0.774236	-0.369155	-1.2916	Less than 0		212127_at	65.1807	96.4472	79.3546	93.144	100.425	114.325	61.6095	57.0653	81.9608	164.525	405.759	131.209	445.353	532.447	79.3546	1	1	1	0	1	96.4472	1	1	0	1	1	-17.0926	0.8	91.4038	1876.23
17211	207761_s_at	METTL7A	methyltransferase like 7A	NM_014033	0.74788	0.509514	1	0.332289	0.647421	0.0326805	-3.20705	8.16194	8.62026	0.727833	-0.458321	-1.37394	Less than 0		207761_s_at	180.265	275.969	173.759	325.51	162.983	190.528	95.003	226.073	157.049	189.101	111.265	94.9538	58.736	92.0767	162.983	1	1	1	1	1	226.073	1	1	1	1	1	-63.0898	1	197.624	19195.1
35880	226616_s_at	NDUFV3	NADH dehydrogenase (ubiquinone) flavoprotein 3, 10kDa	NM_001001503 /// NM_021075	0.78974	0.493145	0.8	0.505128	0.647003	0.0346702	3.14531	8.62103	8.14089	1.39487	0.480134	1.39487	Greater than 0		226616_s_at	242.707	107.753	179.373	100.823	133.702	141.571	197.854	172.545	237.406	136.12	32.335	74.8402	77.1447	170.692	197.854	1	1	1	1	1	136.12	1	0	0	1	1	61.7341	0.8	164.985	11037.8
18184	208760_at	UBE2I	ubiquitin-conjugating enzyme E2I (UBC9 homolog, yeast)	NM_003345 /// NM_194259 /// NM_194260 /// NM_194261	0.76092	0.47219	1	0.35485	0.64699	0.0214998	-3.66424	9.88665	10.3518	0.724396	-0.465149	-1.38046	Less than 0		208760_at	266.279	441.366	387.802	514.649	479.435	554.971	488.793	556.443	395.287	574.403	15.5951	48.8216	118.327	105.658	395.287	1	1	1	1	1	554.971	1	1	1	1	1	-159.684	1	465.943	38967.1
23030	213721_at	SOX2	SRY (sex determining region Y)-box 2	NM_003106	0.35658	0.328904	0.9	1	0.646371	0.0444738	-2.89199	6.88013	7.11682	0.848689	-0.236692	-1.17829	Less than 0		213721_at	16.6277	29.5901	29.9459	31.4631	32.6209	36.4484	3.41584	25.9019	24.3559	45.873	314.86	287.616	309.742	290.688	24.3559	1	1	1	1	1	31.4631	1	1	0	1	1	-7.1072	0.9	27.6243	388.258
20006	210612_s_at	SYNJ2	synaptojanin 2	NM_001178088 /// NM_003898	0.62386	0.650489	1	0.31075	0.646275	0.0035963	-6.12647	10.2981	10.6898	0.762237	-0.391688	-1.31193	Less than 0		210612_s_at	455.699	720.146	573.828	675.123	614.153	769.306	405.816	702.683	621.259	699.461	10.2425	8.02204	11.5279	59.1412	573.828	1	1	1	1	1	702.683	1	1	1	1	1	-128.855	1	623.747	80275.1
31940	222652_s_at	GLYR1	glyoxylate reductase 1 homolog (Arabidopsis)	NM_032569	0.63748	0.421638	0.9	0.624208	0.645832	0.0347797	-3.14203	7.35144	7.7506	0.758299	-0.399161	-1.31874	Less than 0		222652_s_at	36.5825	56.7877	30.4871	39.8183	52.0391	55.1055	23.8107	45.5909	34.734	48.202	28.5733	99.2796	145.966	34.661	34.734	1	1	1	1	1	48.202	1	1	0	1	1	-13.4681	0.9	42.3158	460.377
14720	205264_at	CD3EAP	CD3e molecule, epsilon associated protein	NM_012099	0.68514	0.232629	0.8	0.863196	0.645241	0.0485703	-2.80486	9.88639	10.3114	0.744841	-0.424996	-1.34257	Less than 0		205264_at	583.965	497.553	421.421	564.424	697.769	702.49	304.855	626.385	506.596	765.694	69.8338	66.1544	38.9048	14.7585	506.596	0	1	1	1	1	626.385	1	1	0	1	1	-119.789	0.8	567.115	41208.7
30602	221310_at	FGF14	fibroblast growth factor 14	NM_004115 /// NM_175929	0.61382	0.165695	0.8	1	0.644879	0.00348798	-6.1776	5.36539	5.75155	0.765163	-0.386162	-1.30691	Less than 0		221310_at	29.4671	27.8162	21.3483	21.6024	23.116	23.9004	2.34978	18.9111	9.7699	26.2399	918.339	1131.13	1562.83	1260.58	21.3483	1	1	1	0	1	23.9004	0	1	1	1	1	-2.55214	0.8	20.4521	105.099
25183	215881_x_at	SSX2 /// SSX2B /// SSX3	synovial sarcoma, X breakpoint 2 /// synovial sarcoma, X breakpoint 2B /// synovial sar	NM_001164417 /// NM_003147 /// NM_021014 /// NM_175698 /// NM_175711	0.36668	0.31187	0.9	1	0.644637	0.0477898	-2.82079	4.78979	5.03265	0.845068	-0.24286	-1.18334	Less than 0		215881_x_at	7.20568	20.1918	9.46015	11.5256	27.9666	33.0003	4.58683	27.461	5.49792	17.3056	188.931	284.259	27.3351	135.704	7.20568	1	1	1	1	1	20.1918	1	1	0	1	1	-12.9861	0.9	16.4201	299.943
11545	202088_at	SLC39A6	solute carrier family 39 (zinc transporter), member 6	NM_001099406 /// NM_012319	0.55376	0.412449	1	0.611305	0.644379	0.0316719	3.24007	11.2004	10.8478	1.27688	0.352627	1.27688	Greater than 0		202088_at	1312.34	981.867	1177.93	1001.42	1023.95	979.785	1639.4	1246.21	1336.87	859.385	84.7323	17.7243	62.529	48.2274	1312.34	1	1	1	1	1	981.867	1	1	1	1	1	330.472	1	1155.92	202154
21338	212023_s_at	MKI67	antigen identified by monoclonal antibody Ki-67	NM_001145966 /// NM_002417	0.64506	0.431355	1	0.500386	0.6442	0.0199125	3.752	10.0166	9.61332	1.32253	0.403301	1.32253	Greater than 0		212023_s_at	673.801	278.34	471.167	281.841	349.974	327.657	797.795	473.372	536.118	401.026	104.735	142.014	184.624	128.231	536.118	1	1	1	1	1	327.657	1	1	1	1	1	208.462	1	459.109	113768
33613	224337_s_at	FZD4	frizzled homolog 4 (Drosophila)	NM_012193	1	0.248873	0.8	0.527063	0.643984	0.0457467	-2.86395	7.51829	8.30492	0.579696	-0.786632	-1.72504	Less than 0		224337_s_at	34.6733	112.988	69.9836	71.6257	83.6003	59.9953	11.2164	68.1902	51.6916	67.6446	236.245	74.3115	150.034	221.893	51.6916	1	1	1	1	1	68.1902	1	0	0	1	1	-16.4986	0.8	63.1609	1671.3
19459	210045_at	IDH2	isocitrate dehydrogenase 2 (NADP+), mitochondrial	NM_002168	1	0.190408	0.8	0.583089	0.643374	0.0453916	-2.87168	6.80395	7.55387	0.594636	-0.749921	-1.6817	Less than 0		210045_at	62.9084	57.1253	55.2296	65.3212	41.5692	49.3597	10.3508	47.5203	16.4055	43.2636	198.627	14.4106	40.4629	170.071	41.5692	1	1	1	1	1	49.3597	0	0	1	1	1	-7.79044	0.8	44.9054	579.524
42491	233230_s_at	SLAIN2	SLAIN motif family, member 2	NM_020846	0.60396	0.168189	0.8	1	0.643037	0.0186045	-3.83085	4.60017	4.98088	0.768059	-0.38071	-1.30198	Less than 0		233230_s_at	22.5352	18.3516	11.3166	15.9245	13.2672	16.4854	0.451871	13.049	15.9519	27.3692	3.54748	6.05423	6.77491	9.07448	13.2672	1	1	1	0	1	16.4854	0	1	1	1	1	-3.21819	0.8	15.4702	76.4906
27953	218660_at	DYSF	dysferlin, limb girdle muscular dystrophy 2B (autosomal recessive)	NM_001130455 /// NM_001130976 /// NM_001130977 /// NM_001130978 /// NM_001130979 /// NM	0.82066	0.48251	0.9	0.368919	0.643022	0.0402172	2.99304	9.15966	8.66363	1.41033	0.496036	1.41033	Greater than 0		218660_at	296.808	154.812	316.889	126.528	222.659	200.017	148.604	150.02	273.98	180.062	259.116	268.253	252.266	348.3	273.98	1	1	1	1	1	154.812	1	1	1	0	1	119.168	0.9	207.038	20025.7
15622	206167_s_at	ARHGAP6	Rho GTPase activating protein 6	NM_006125 /// NM_013423 /// NM_013427	0.51308	0.336279	0.9	0.819977	0.642334	0.0377745	-3.05685	7.80258	8.13203	0.795839	-0.329451	-1.25654	Less than 0		206167_s_at	141.192	126.124	101.265	163.551	111.223	183.403	28.3708	101.787	88.4941	132.33	11.9253	17.3955	8.01502	16.8077	101.265	1	1	1	1	1	132.33	0	1	1	1	1	-31.0656	0.9	117.774	5600.42
13489	204033_at	TRIP13	thyroid hormone receptor interactor 13	NM_001166260 /// NM_004237	0.48546	0.566008	1	0.515893	0.64184	0.0461086	2.85615	9.37553	9.06203	1.24273	0.313508	1.24273	Greater than 0		204033_at	403.812	261.756	395.465	261.178	327.856	301.327	580.812	315.385	461.555	316.168	10.6217	55.3334	32.3413	35.2866	403.812	1	1	1	1	1	301.327	1	1	1	1	1	102.485	1	362.531	50934.8
23474	214166_at	SDHB	succinate dehydrogenase complex, subunit B, iron sulfur (Ip)	NM_003000	0.58062	0.186713	0.8	1	0.641833	0.0260249	3.45124	6.41191	6.04419	1.29031	0.367721	1.29031	Greater than 0		214166_at	29.7355	33.275	41.8185	26.5065	43.3662	43.6963	37.0065	33.1925	35.9358	19.0295	7.57795	11.2975	12.672	6.91203	37.0065	1	1	0	1	1	33.1925	0	1	1	1	1	3.81395	0.8	34.3562	103.443
14034	204578_at	PPIP5K1	diphosphoinositol pentakisphosphate kinase 1	NM_001130858 /// NM_001130859 /// NM_001190214 /// NM_014659	0.7167	0.266639	1	0.57699	0.640082	0.0114929	4.42202	8.47305	8.03119	1.35835	0.441857	1.35835	Greater than 0		204578_at	144.122	84.8096	151.578	110.383	114.202	69.9057	315.179	129.345	124.244	124.922	197.18	73.438	150.294	318.193	144.122	1	1	1	1	1	110.383	1	1	1	1	1	33.7383	1	136.869	10887.3
24653	215350_at	SYNE1	spectrin repeat containing, nuclear envelope 1	NM_015293 /// NM_033071 /// NM_133650 /// NM_182961	0.30012	0.256422	1	1	0.639136	0.00277467	-6.57168	3.69454	3.89625	0.869523	-0.201704	-1.15006	Less than 0		215350_at	4.56196	5.29936	4.42143	7.36644	6.35115	6.50184	1.49257	4.87037	5.56284	14.6054	1.90465	14.4104	30.8197	5.48471	4.56196	1	1	1	1	1	6.50184	1	1	1	1	1	-1.93989	1	6.10334	26.4176
37355	228092_at	CREM	cAMP responsive element modulator	NM_001881 /// NM_181571 /// NM_182717 /// NM_182718 /// NM_182719 /// NM_182720 /// NM_	0.90942	0.39649	0.8	0.449609	0.63888	0.0363224	3.09712	7.52717	6.98644	1.45471	0.540732	1.45471	Greater than 0		228092_at	165.757	95.4203	133.157	91.0746	92.4654	103.07	228.386	101.982	149.674	117.553	37.6531	40.7029	32.4303	24.085	149.674	1	1	1	1	1	101.982	1	0	0	1	1	47.6919	0.8	127.854	6777.71
21836	212522_at	PDE8A	phosphodiesterase 8A	NM_002605 /// NM_173454	0.52156	0.539807	1	0.491441	0.638202	0.0487997	2.80024	9.91271	9.5784	1.26078	0.334311	1.26078	Greater than 0		212522_at	507.159	429.397	434.239	397.463	445.457	342.774	573.156	437.752	484.494	333.433	113.941	76.9807	105.925	130.615	484.494	1	1	1	1	1	397.463	1	1	1	1	1	87.0309	1	438.532	25369.9
21411	212096_s_at	MTUS1	microtubule associated tumor suppressor 1	NM_001001924 /// NM_001001925 /// NM_001001931 /// NM_001166393 /// NM_020749	1	0.414602	0.9	0.23669	0.637823	0.0381624	3.0464	7.46281	6.82345	1.55763	0.639354	1.55763	Greater than 0		212096_s_at	86.5885	37.9631	60.5995	29.3528	58.9485	47.6101	32.7088	39.398	71.9602	44.5459	59.3509	50.5416	71.4696	166.144	60.5995	1	1	1	1	1	39.398	1	1	1	0	1	21.2015	0.9	50.9675	1252.96
30504	221212_x_at	PBRM1	polybromo 1	NM_018165 /// NM_018313 /// NM_181042	0.25452	0.543934	1	0.751218	0.637418	0.0250739	-3.49215	3.10635	3.27917	0.887109	-0.172817	-1.12726	Less than 0		221212_x_at	6.25603	7.56173	7.31914	10.1157	6.14685	8.42663	1.87146	9.23723	6.64888	9.24613	4.93641	1.2206	2.8614	34.3762	6.25603	1	1	1	1	1	9.23723	1	1	1	1	1	-2.9812	1	7.28298	26.716
32511	223225_s_at	SEH1L	SEH1-like (S. cerevisiae)	NM_001013437 /// NM_031216	0.59616	0.480468	0.8	0.672218	0.637211	0.0215517	3.66151	8.88388	8.5075	1.29808	0.376376	1.29808	Greater than 0		223225_s_at	230.688	184.975	244.123	220.075	180.659	146.531	253.789	196.623	261.897	151.457	18.0767	14.1553	40.2947	8.73352	244.123	1	1	1	1	1	184.975	1	0	0	1	1	59.148	0.8	207.082	7370.93
89	1552362_a_at	LEAP2	liver expressed antimicrobial peptide 2	NM_052971	0.71836	0.315414	0.9	0.614402	0.637044	0.0479246	-2.81802	4.50516	4.9479	0.73574	-0.442733	-1.35918	Less than 0		1552362_a_at	12.8374	17.0007	8.67843	9.7802	7.66953	22.0781	2.94343	9.52541	9.75275	11.5024	89.9326	103.832	32.353	57.3905	8.67843	1	1	1	1	1	11.5024	0	1	1	1	1	-2.82397	0.9	11.1768	78.4292
14173	204717_s_at	SLC29A2	solute carrier family 29 (nucleoside transporters), member 2	NM_001532	0.8696	0.507726	1	0.167615	0.636235	0.0297913	3.30508	8.04715	7.5263	1.4348	0.520846	1.4348	Greater than 0		204717_s_at	73.6713	53.47	78.1978	65.433	69.5318	51.2892	103.585	49.1135	91.4971	78.0167	285.897	192.298	360.354	213.045	78.1978	1	1	1	1	1	53.47	1	1	1	1	1	24.7278	1	71.3806	1419.93
20423	211050_x_at	LOC100134822 /// LOC100288069	similar to hCG1739109 /// hypothetical LOC100288069	NR_033908 /// XR_038775	0.73256	0.109663	0.7	1	0.635556	0.0261862	-3.44448	6.98372	7.43396	0.731917	-0.450249	-1.36628	Less than 0		211050_x_at	56.4181	48.7187	52.0185	51.3725	71.7675	77.0054	11.8992	48.027	69.1988	132.723	102.414	75.1843	13.4992	19.8917	56.4181	1	1	0	1	0	51.3725	1	1	1	0	1	5.04558	0.7	61.9149	932.087
31249	221960_s_at	RAB2A	RAB2A, member RAS oncogene family	NM_002865	0.3976	0.453945	1	0.690674	0.635555	0.0115659	-4.41386	8.98596	9.24755	0.834165	-0.261596	-1.1988	Less than 0		221960_s_at	196.803	246.14	210.802	221.373	185.534	246.927	152.194	215.95	216.607	326.64	1212.43	1011.71	945.98	560.735	196.803	1	1	1	1	1	246.14	1	1	1	1	1	-49.3369	1	221.897	8707.83
29609	220316_at	NPAS3	neuronal PAS domain protein 3	NM_001164749 /// NM_001165893 /// NM_022123 /// NM_173159	0.8158	0.12599	0.6	1	0.635448	0.0256667	-3.46644	5.42339	5.91694	0.710277	-0.493547	-1.4079	Less than 0		220316_at	28.7615	22.7203	28.1294	23.517	25.3932	13.3411	1.32603	34.0795	14.3491	44.5978	916.726	577.849	393.837	416.538	25.3932	1	1	1	0	0	23.517	1	1	1	0	0	1.87626	0.6	23.6215	162.38
27624	218330_s_at	NAV2	neuron navigator 2	NM_001111018 /// NM_001111019 /// NM_145117 /// NM_182964	0.42422	0.292073	0.9	0.923772	0.635016	0.0309038	3.26605	10.6267	10.3492	1.21211	0.277526	1.21211	Greater than 0		218330_s_at	711.706	747.481	1077.58	720.509	978.553	813.542	800.669	850.255	874.179	476.915	239.276	312.495	104.374	191.316	874.179	1	1	1	1	1	747.481	0	1	1	1	1	126.698	0.9	805.139	69553.1
15673	206218_at	MAGEB2	melanoma antigen family B, 2	NM_002364	0.94908	0.312074	0.9	0.374588	0.633935	0.0161782	3.99642	4.70451	4.14424	1.47454	0.560267	1.47454	Greater than 0		206218_at	25.1103	9.34444	10.4795	9.94025	21.6819	14.0584	7.91475	10.4192	23.3084	10.1128	82.1796	93.6311	38.2216	83.3373	21.6819	1	1	1	1	1	10.1128	1	1	1	0	1	11.5691	0.9	14.237	119.852
44686	235428_at	LOC100508176	hypothetical LOC100508176	XR_113188 /// XR_113189 /// XR_113190 /// XR_114230 /// XR_114231 /// XR_114232	0.76414	0.235492	0.9	0.63349	0.633281	0.0142427	4.15152	7.6271	7.16027	1.38207	0.466832	1.38207	Greater than 0		235428_at	91.1488	51.1204	78.4814	36.986	53.3755	45.7758	159.249	98.3592	78.054	64.4396	2.21244	52.2427	48.2458	45.4085	78.4814	1	1	1	0	1	51.1204	1	1	1	1	1	27.361	0.9	75.6989	2677.4
13585	204129_at	BCL9	B-cell CLL/lymphoma 9	NM_004326	0.79966	0.320069	0.9	0.503914	0.630911	0.0438479	-2.90613	8.15632	8.64157	0.714374	-0.485249	-1.39983	Less than 0		204129_at	231.779	216.271	145.553	258.987	163.604	181.429	65.9831	210.297	117.772	165.084	135.283	122.823	116.904	84.8491	145.553	1	1	1	1	1	210.297	0	1	1	1	1	-64.7437	0.9	175.676	9448.01
54464	49679_s_at	MMP24	Matrix metallopeptidase 24 (membrane-inserted)	NM_006690	0.53458	0.687077	1	0.297815	0.629868	0.0263701	3.43683	9.81051	9.46877	1.26729	0.341747	1.26729	Greater than 0		49679_s_at	363.673	317.335	465.508	284.331	379.246	353.671	422.92	283.487	426.431	337.711	1193.9	367.384	1233.7	742.497	422.92	1	1	1	1	1	317.335	1	1	1	1	1	105.585	1	363.431	23159.5
2269	1555352_at	FOXP2	forkhead box P2	NM_001172766 /// NM_001172767 /// NM_014491 /// NM_148898 /// NM_148899 /// NM_148900 /	0.474	0.47025	1	0.573467	0.629429	0.0437724	-2.90785	4.02898	4.33582	0.808408	-0.306844	-1.237	Less than 0		1555352_at	6.11319	19.6211	9.58786	11.2485	10.0127	11.1298	2.32142	13.8948	9.84052	11.4075	18.6295	99.7922	59.5721	164.858	9.58786	1	1	1	1	1	11.4075	1	1	1	1	1	-1.81967	1	10.5177	86.5889
7666	1564514_at	SNRK	SNF related kinase	NM_001100594 /// NM_017719	0.54722	0.235693	0.8	0.930664	0.628394	0.0267515	-3.42117	5.48087	5.82979	0.785172	-0.348919	-1.27361	Less than 0		1564514_at	21.2143	29.5639	12.3641	17.4747	10.8612	11.4299	3.14598	16.7699	14.1123	19.0637	29.4849	45.5706	49.0514	33.9583	12.3641	1	1	0	1	1	17.4747	0	1	1	1	1	-5.11055	0.8	15.6	106.303
23912	214605_x_at	GPR1	G protein-coupled receptor 1	NM_001098199 /// NM_005279	0.8334	0.282822	0.9	0.495938	0.62804	0.026905	-3.41494	7.39771	7.90024	0.705868	-0.50253	-1.4167	Less than 0		214605_x_at	123.363	138.59	136.082	225.292	164.823	178.444	40.5553	130.072	106.502	141.186	146.689	107.129	129.794	155.135	123.363	1	1	1	1	1	141.186	1	1	0	1	1	-17.8229	0.9	138.491	5869.02
16534	207079_s_at	MED6	mediator complex subunit 6	NM_005466	0.78144	0.518234	1	0.21237	0.628011	0.0321948	-3.2228	8.79996	9.2758	0.719052	-0.475831	-1.39072	Less than 0		207079_s_at	256.008	312.051	326.922	354.851	254.869	344.658	163.746	356.671	244.226	296.988	1103.17	1252.22	1121.29	1057.64	254.869	1	1	1	1	1	344.658	1	1	1	1	1	-89.789	1	291.099	17593.7
41671	232408_at	ZFYVE28	zinc finger, FYVE domain containing 28	NM_001172656 /// NM_001172657 /// NM_001172658 /// NM_001172659 /// NM_001172660 /// NM	0.53764	0.174201	0.8	1	0.62796	0.0229653	-3.58983	7.03558	7.37907	0.788133	-0.343489	-1.26882	Less than 0		232408_at	49.5343	58.4314	44.6128	55.241	65.4169	40.3648	21.7806	48.5745	33.8142	70.3783	86.7319	53.5605	766.496	99.4413	44.6128	1	1	0	1	1	55.241	1	1	0	1	1	-10.6282	0.8	48.8149	334.447
20356	210980_s_at	ASAH1	N-acylsphingosine amidohydrolase (acid ceramidase) 1	NM_001127505 /// NM_004315 /// NM_177924	0.40044	0.658243	1	0.452253	0.627734	0.0296671	3.30954	9.99566	9.73236	1.20022	0.2633	1.20022	Greater than 0		210980_s_at	583.527	425.48	644.144	473.604	522.485	454.336	760.085	339.203	566.346	452.303	18.3343	32.5059	28.6464	39.8013	583.527	1	1	1	1	1	452.303	1	1	1	1	1	131.224	1	522.151	86799.2
13471	204015_s_at	DUSP4	dual specificity phosphatase 4	NM_001394 /// NM_057158	0.5122	0.646819	1	0.350199	0.627305	0.0310756	-3.26018	11.3091	11.638	0.796112	-0.328956	-1.2561	Less than 0		204015_s_at	705.411	1187.25	977.286	1107	976.12	1256.4	809.032	1040.3	1000.66	1254.33	255.554	295.815	230.642	202.921	976.12	1	1	1	1	1	1187.25	1	1	1	1	1	-211.131	1	1031.38	189551
18912	209490_s_at	EGFL8 /// PPT2	EGF-like-domain, multiple 8 /// palmitoyl-protein thioesterase 2	NM_005155 /// NM_030652 /// NM_138717	0.5129	0.541505	1	0.450479	0.626221	0.0081194	4.88703	9.27735	8.948	1.25645	0.32935	1.25645	Greater than 0		209490_s_at	254.396	227.005	295.092	199.691	207.872	138.166	266.007	193.79	234.986	182.948	595.378	299.956	616.751	169.274	254.396	1	1	1	1	1	193.79	1	1	1	1	1	60.6058	1	219.995	10033.2
36422	227158_at	C14orf126	chromosome 14 open reading frame 126	NM_080664	0.59896	0.239328	0.9	0.76436	0.625662	0.0390852	-3.02203	10.1582	10.5362	0.76954	-0.377932	-1.29948	Less than 0		227158_at	519.14	465.063	438.596	480.558	653.471	582.911	383.127	758.666	381.036	707.367	106.848	60.5755	19.8239	27.104	438.596	1	1	1	1	1	582.911	1	1	0	1	1	-144.315	0.9	536.994	38340
14458	205002_at	AHDC1	AT hook, DNA binding motif, containing 1	NM_001029882	0.55686	0.139659	0.8	1	0.62413	0.0445188	-2.89099	7.43477	7.78914	0.78221	-0.354372	-1.27843	Less than 0		205002_at	68.3325	67.8944	45.9682	53.246	59.8858	62.1164	28.546	33.6525	36.5922	88.1253	2106.1	2357.25	2497.22	2623.32	45.9682	1	1	1	0	1	62.1164	0	1	1	1	1	-16.1482	0.8	54.4359	431.778
24943	215641_at	SEC24D	SEC24 family, member D (S. cerevisiae)	NM_014822	0.79338	0.00266412	0.7	1	0.624011	0.0227166	-3.60205	4.55597	5.03798	0.715979	-0.48201	-1.39669	Less than 0		215641_at	28.6941	15.8492	12.4606	16.5771	12.5491	11.7709	0.160347	9.50441	14.7966	18.4896	4.65617	7.30117	5.40541	10.1113	12.5491	1	1	0	0	1	15.8492	0	1	1	1	1	-3.30015	0.7	14.0852	1.24651
24774	215472_at	PACRG	PARK2 co-regulated	NM_001080378 /// NM_001080379 /// NM_152410	0.62812	0.0569962	0.8	1	0.621279	0.0246255	-3.51208	5.54478	5.93882	0.760998	-0.394035	-1.31406	Less than 0		215472_at	23.8874	6.71989	6.41731	14.609	24.006	17.1313	5.59293	20.7825	2.77209	22.3768	720.186	931.266	875.12	854.999	6.41731	1	1	1	1	1	17.1313	0	1	0	1	1	-10.7139	0.8	14.4295	35.8863
45507	236249_at	IKBIP	IKBKB interacting protein	NM_153687 /// NM_201612 /// NM_201613	0.69006	0.346779	0.8	0.644574	0.620353	0.0416167	2.95849	10.1369	9.70925	1.34503	0.427643	1.34503	Greater than 0		236249_at	556.281	506.664	682.529	523.245	478.137	447.199	946.175	526.223	637.207	459.27	174.401	207.639	46.8996	79.0553	637.207	1	1	1	1	1	506.664	1	0	0	1	1	130.543	0.8	576.293	70178.9
21474	212159_x_at	AP2A2	adaptor-related protein complex 2, alpha 2 subunit	NM_012305	0.41916	0.684308	1	0.374053	0.61938	0.0282774	3.36105	8.11102	7.83651	1.20958	0.274501	1.20958	Greater than 0		212159_x_at	129.073	100.001	133.244	107.808	108.106	75.5826	115.016	87.5977	128.702	91.4478	496.086	380.533	249.493	499.965	128.702	1	1	1	1	1	91.4478	1	1	1	1	1	37.2537	1	107.658	2301.41
12456	202998_s_at	LOXL2	lysyl oxidase-like 2	NM_002318	0.4995	0.609773	1	0.362978	0.618063	0.037165	3.07353	9.77693	9.45529	1.24975	0.321641	1.24975	Greater than 0		202998_s_at	612.608	457.184	550.458	489.472	449.313	415.244	589.106	405.748	548.847	412.922	15.0071	32.3176	16.3712	15.376	550.458	1	1	1	1	1	415.244	1	1	1	1	1	135.214	1	493.09	32462.9
14303	204847_at	ZBTB11	zinc finger and BTB domain containing 11	NM_014415	0.54734	0.422968	1	0.497748	0.617014	0.0265788	3.42823	9.80474	9.45576	1.27367	0.34899	1.27367	Greater than 0		204847_at	500.941	385.188	407.952	307.094	437.713	326.671	694.031	435.79	441.937	343.609	33.022	6.65138	29.2297	22.7939	441.937	1	1	1	1	1	343.609	1	1	1	1	1	98.3282	1	428.093	46816
15029	205573_s_at	SNX7	sorting nexin 7	NM_015976 /// NM_152238 /// NR_033716	0.5282	0.320949	1	0.611237	0.615097	0.0312109	3.25557	10.9003	10.5621	1.2641	0.338109	1.2641	Greater than 0		205573_s_at	886.983	782.464	1027.24	871.016	950.045	885.35	1600.6	900.474	1011.71	752.951	98.9961	63.7488	127.783	67.9141	1011.71	1	1	1	1	1	871.016	1	1	1	1	1	140.695	1	966.883	164948
4661	1559204_x_at	KRAS	v-Ki-ras2 Kirsten rat sarcoma viral oncogene homolog	NM_004985 /// NM_033360	0.63682	0.606303	1	0.217099	0.615055	0.0257031	3.46488	3.50741	3.10861	1.31841	0.398801	1.31841	Greater than 0		1559204_x_at	9.78954	1.15816	5.64599	5.34218	7.56243	1.87052	5.78398	2.4084	8.41781	5.43582	37.9925	59.3852	87.2026	37.645	7.56243	1	1	1	1	1	2.4084	1	1	1	1	1	5.15403	1	5.34148	44.0357
30778	221486_at	ENSA	endosulfine alpha	NM_004436 /// NM_207042 /// NM_207043 /// NM_207044 /// NM_207045 /// NM_207046 /// NM_	0.28392	0.405628	1	0.768038	0.614396	0.0372803	3.07035	10.0673	9.87578	1.14196	0.191517	1.14196	Greater than 0		221486_at	426.473	274.062	486.673	447.013	439.792	414.156	514.796	449.784	502.951	283.633	62.5757	44.9036	19.3298	109.726	486.673	1	1	1	1	1	414.156	1	1	1	1	1	72.5179	1	423.933	25204.1
34617	225351_at	FAM45A	family with sequence similarity 45, member A	NM_207009	0.61044	0.459041	1	0.383901	0.613346	0.0247267	3.50754	10.3621	9.9778	1.30522	0.384294	1.30522	Greater than 0		225351_at	546.52	382.096	522.725	384.737	424.024	398.45	754.153	457.351	542.29	438.174	54.0072	51.8262	99.0507	72.6541	542.29	1	1	1	1	1	398.45	1	1	1	1	1	143.84	1	485.052	53130
47487	238229_at	TMEM67	transmembrane protein 67	NM_001142301 /// NM_153704 /// NR_024522	0.6638	0.484744	0.9	0.40306	0.612901	0.0124741	-4.31728	7.33999	7.75347	0.750807	-0.413485	-1.3319	Less than 0		238229_at	84.2683	76.476	73.8507	100.835	85.3337	101.576	61.5306	125.353	77.3163	99.4758	8.02718	3.84867	26.2008	54.86	77.3163	0	1	1	1	1	100.835	1	1	1	1	1	-23.5189	0.9	88.6017	1474.22
12876	203420_at	FAM8A1	family with sequence similarity 8, member A1	NM_016255	0.9428	0.39476	0.9	0.213178	0.612685	0.0263424	3.43798	8.42821	7.87102	1.4714	0.557186	1.4714	Greater than 0		203420_at	216.919	97.6137	151.55	90.5621	229.621	138.501	283.136	218.767	206.942	176.294	82.0145	72.7002	94.8954	82.1998	216.919	1	1	1	0	1	138.501	1	1	1	1	1	78.4181	0.9	180.991	13427.1
44229	234971_x_at	PLCD3	phospholipase C, delta 3	NM_133373	0.59082	0.45552	1	0.400453	0.611698	0.0484476	-2.80735	9.73975	10.1132	0.771954	-0.373413	-1.29541	Less than 0		234971_x_at	353.669	386.3	403.435	454.768	457.218	461.271	340.195	474.998	335.724	503.861	369.508	353.986	294.981	292.837	353.669	1	1	1	1	1	461.271	1	1	1	1	1	-107.602	1	417.144	15284.8
34931	225665_at	ZAK	sterile alpha motif and leucine zipper containing kinase AZK	NM_016653 /// NM_133646	0.52996	0.525555	1	0.390423	0.611485	0.039165	3.01995	10.7804	10.4413	1.26498	0.339119	1.26498	Greater than 0		225665_at	1148.94	695.008	946.616	909.963	1129.48	692.361	983.078	800.222	773.878	648.141	137.566	19.4844	23.1961	35.0593	983.078	1	1	1	1	1	695.008	1	1	1	1	1	288.069	1	872.769	152844
10153	200696_s_at	GSN	gelsolin	NM_000177 /// NM_001127662 /// NM_001127663 /// NM_001127664 /// NM_001127665 /// NM_00	0.59716	0.341704	0.9	0.60672	0.611396	0.0267603	-3.42081	9.85963	10.2366	0.770073	-0.376932	-1.29858	Less than 0		200696_s_at	443.481	528.96	595.846	628.591	476.165	530.563	340.331	538.585	504.356	771.511	1624.65	461.987	1014.68	352.156	476.165	1	1	1	1	1	538.585	1	0	1	1	1	-62.4195	0.9	535.839	40708.3
35561	226296_s_at	MRPS15	mitochondrial ribosomal protein S15	NM_031280	0.85826	0.39183	0.8	0.39498	0.611268	0.0330175	3.19629	12.1322	11.617	1.42913	0.515137	1.42913	Greater than 0		226296_s_at	1193.78	1049.76	1357.65	983.961	1039.42	1014.79	1936.88	1076.68	1565.63	1161.35	665.676	252.495	500.45	202.455	1357.65	1	1	1	1	1	1049.76	1	0	0	1	1	307.897	0.8	1237.99	326462
18728	209305_s_at	GADD45B	growth arrest and DNA-damage-inducible, beta	NM_015675	0.55176	0.337325	0.8	0.755281	0.611092	0.0463614	2.85073	7.80645	7.45496	1.27588	0.351491	1.27588	Greater than 0		209305_s_at	116.834	65.4644	96.117	70.5785	54.8726	55.0567	56.3591	51.8715	97.8282	47.5336	231.003	584.084	387.338	737.54	96.117	1	1	1	1	1	55.0567	1	0	0	1	1	41.0603	0.8	71.2515	1729.38
24327	215024_at	C7orf28B	chromosome 7 open reading frame 28B	NM_198097	0.48508	0.156338	0.8	1	0.610355	0.0136935	-4.20021	4.14181	4.45509	0.804804	-0.31329	-1.24254	Less than 0		215024_at	6.77174	10.8973	9.59493	8.92665	8.69104	12.718	2.21561	8.60307	15.9439	30.0006	41.7191	92.2798	9.22512	61.9618	8.69104	1	1	1	0	1	10.8973	1	1	1	1	0	-2.20628	0.8	11.4363	77.9995
43139	233880_at	RNF213	ring finger protein 213	NM_020914 /// NM_020954	0.76132	0.675695	1	0.00321112	0.610057	0.0391309	3.02084	6.80248	6.33712	1.38066	0.46536	1.38066	Greater than 0		233880_at	46.1961	18.9063	37.1326	23.7431	42.273	20.3451	34.9319	22.1946	39.581	37.096	35.9921	19.2658	27.0231	18.4232	39.581	1	1	1	1	1	22.1946	1	1	1	1	1	17.3865	1	32.24	605.743
49551	240293_at	CCDC153	coiled-coil domain containing 153	NM_001145018	0.78602	0.376689	1	0.277054	0.609941	0.0466357	2.8449	7.85402	7.37581	1.39301	0.47821	1.39301	Greater than 0		240293_at	118.343	71.7777	66.4661	68.0575	86.8745	46.4178	110.222	75.5755	71.035	64.66	91.1908	351.217	295.55	350.908	86.8745	1	1	1	1	1	68.0575	1	1	1	1	1	18.817	1	77.9429	1599.02
39751	230488_s_at	NCRNA00118	non-protein coding RNA 118	NR_002783	0.8408	0.48162	1	0.115485	0.609476	0.016102	4.00209	6.31436	5.80806	1.4204	0.506296	1.4204	Greater than 0		230488_s_at	40.5548	28.0977	41.834	17.6045	30.1258	26.4569	43.0802	30.5731	35.5251	35.9901	108.014	159.429	320.868	189.547	40.5548	1	1	1	1	1	28.0977	1	1	1	1	1	12.4571	1	32.9842	274.55
23445	214137_at	PTPRJ	Protein tyrosine phosphatase, receptor type, J	NM_001098503 /// NM_002843	0.48284	0.15109	0.8	1	0.608483	0.023204	-3.57825	5.11353	5.42552	0.805532	-0.311987	-1.24142	Less than 0		214137_at	15.3125	20.8489	17.8164	19.016	17.7045	10.9069	3.7528	12.8466	13.8473	31.0124	100.016	117.808	43.7114	125.513	15.3125	1	1	0	0	1	19.016	1	1	1	1	1	-3.70349	0.8	16.3064	68.63
38351	229088_at	ENPP1	ectonucleotide pyrophosphatase/phosphodiesterase 1	NM_006208	1	0.424256	1	0.00413267	0.607097	0.00770299	-4.96057	10.749	11.3482	0.660133	-0.599172	-1.51485	Less than 0		229088_at	687.159	1119.76	1055	1970.52	1058.94	1872.87	874.421	1289.88	927.48	956.234	17.4221	27.849	22.2639	16.3587	927.48	1	1	1	1	1	1289.88	1	1	1	1	1	-362.4	1	1181.23	679267
32789	223503_at	TMEM163	transmembrane protein 163	NM_030923	1	0.384584	0.9	0.142941	0.606881	0.0441237	-2.89987	8.94516	9.95472	0.496696	-1.00956	-2.0133	Less than 0		223503_at	124.781	415.842	194.661	368.803	204.522	323.803	422.693	337.993	132.115	285.533	5.29757	2.64096	21.6959	113.017	194.661	1	1	1	1	1	337.993	1	1	1	0	1	-143.331	0.9	281.075	42667.2
26522	217226_s_at	SFXN3	sideroflexin 3	NM_030971	0.46352	0.56939	1	0.393474	0.606596	0.0399173	-3.00063	10.9829	11.2837	0.811843	-0.300727	-1.23176	Less than 0		217226_s_at	1003.44	1184.31	1042.75	1086.01	1157.21	1497.55	902.497	1514.86	859.311	1302.69	159.301	135.288	210.29	199.728	1003.44	1	1	1	1	1	1302.69	1	1	1	1	1	-299.251	1	1155.06	262510
38341	229078_s_at	KIAA1704 /// LOC100507773	KIAA1704 /// hypothetical LOC100507773	NM_018559 /// XR_111382	0.6569	0.413459	0.9	0.455429	0.606447	0.033161	-3.19174	7.4261	7.83584	0.752757	-0.409744	-1.32845	Less than 0		229078_s_at	105.322	129.266	82.2237	151.535	147.037	126.846	75.1904	153.671	72.1186	111.356	2.94628	59.435	2.58502	71.5117	82.2237	1	1	1	1	1	129.266	1	1	0	1	1	-47.0424	0.9	115.457	3639.75
18455	209032_s_at	CADM1	cell adhesion molecule 1	NM_001098517 /// NM_014333	0.39782	0.127729	0.9	1	0.606387	0.00962553	-4.65499	4.98509	5.24682	0.834088	-0.261729	-1.19891	Less than 0		209032_s_at	27.3239	25.0188	14.7453	19.8284	17.9977	16.9097	4.977	15.7236	8.14754	18.6571	948.769	593.693	278.731	537.746	14.7453	1	1	1	1	1	18.6571	0	1	1	1	1	-3.91176	0.9	16.9329	52.6526
23144	213835_x_at	GTPBP3	GTP binding protein 3 (mitochondrial)	NM_001128855 /// NM_001195422 /// NM_032620 /// NM_133644	0.3521	0.502598	0.9	0.669119	0.605954	0.044378	-2.89414	11.2447	11.4786	0.850303	-0.233951	-1.17605	Less than 0		213835_x_at	1126.32	1568.52	1149.57	1337.78	1473.78	1439.58	1019.19	1332.27	1003.72	1765.08	257.138	38.6671	165.568	137.446	1126.32	1	1	1	1	1	1439.58	1	1	0	1	1	-313.266	0.9	1321.58	279109
47755	238497_at	TMEM136	transmembrane protein 136	NM_001198670 /// NM_001198671 /// NM_001198672 /// NM_001198673 /// NM_001198674 /// NM	0.49408	0.604843	1	0.324651	0.605893	0.021734	-3.65195	10.4297	10.7482	0.8019	-0.318505	-1.24704	Less than 0		238497_at	509.817	784.471	621.702	750.514	576.839	628.792	380.556	654.712	522.943	673.453	19.1137	24.9768	23.4953	18.6535	522.943	1	1	1	1	1	673.453	1	1	1	1	1	-150.51	1	610.38	77454.9
14522	205066_s_at	ENPP1	ectonucleotide pyrophosphatase/phosphodiesterase 1	NM_006208	0.8576	0.30924	1	0.254756	0.605399	0.024634	-3.5117	10.3915	10.9063	0.699887	-0.514806	-1.4288	Less than 0		205066_s_at	375.199	613.625	818.946	1060.02	518.616	944.684	576.029	639.402	744.664	894.908	14.5541	14.6409	21.6012	20.6777	576.029	1	1	1	1	1	894.908	1	1	1	1	1	-318.879	1	718.61	125259
27765	218471_s_at	BBS1	Bardet-Biedl syndrome 1	NM_024649	0.577	0.408532	0.9	0.53407	0.604901	0.043091	-2.92354	9.11187	9.47756	0.776095	-0.365695	-1.2885	Less than 0		218471_s_at	232.079	295.854	272.502	291.938	267.427	251.125	212.527	300.807	256.1	378.981	119.082	15.1	71.9555	27.6984	256.1	1	1	0	1	1	295.854	1	1	1	1	1	-39.7539	0.9	275.934	7732.3
1060	1553696_s_at	ZNF569	zinc finger protein 569	NM_152484	0.70962	0.429133	0.8	0.479035	0.604447	0.0494599	2.78707	8.46382	8.02574	1.35481	0.438085	1.35481	Greater than 0		1553696_s_at	220.118	138.226	204.832	141.732	123.978	137.12	249.382	147.569	172.112	141.156	88.7708	107.225	43.0761	81.3501	204.832	1	1	1	1	1	141.156	1	0	0	1	1	63.6753	0.8	167.623	7002.32
54025	244766_at	LOC100271836 /// LOC440354 /// LOC595101 /// LOC641298 /// SMG1	SMG1 homolog, phosphatidylinositol 3-kinase-related kinase pseudogene /// PI-3-kinase-r	NM_015092 /// NR_002453 /// NR_002473 /// NR_027154 /// NR_027155	0.78588	0.131194	0.5	1	0.604268	0.0348973	-3.13852	6.25642	6.73455	0.717908	-0.478129	-1.39294	Less than 0		244766_at	36.238	35.8997	34.0224	29.1409	30.206	32.6545	0.989938	28.8197	38.4339	72.669	7.08854	21.816	31.0707	18.0119	34.0224	0	1	1	1	0	32.6545	1	0	0	0	1	1.36789	0.5	33.9074	351.573
22559	213248_at	LOC730101	hypothetical LOC730101	NR_024403 /// NR_024405	1	0.260891	0.8	0.348009	0.602225	0.0251448	3.48904	7.52184	6.90312	1.53551	0.618714	1.53551	Greater than 0		213248_at	108.032	78.4341	105.393	86.1914	73.3377	44.135	181.097	97.6034	106.263	97.1191	23.6704	39.8031	41.876	7.96729	106.263	1	1	1	1	1	86.1914	1	0	0	1	1	20.0713	0.8	97.7605	2911.78
14400	204944_at	PTPRG	protein tyrosine phosphatase, receptor type, G	NM_002841	0.57028	0.500921	1	0.336609	0.601952	0.0378562	-3.05464	10.6266	10.9886	0.778125	-0.361925	-1.28514	Less than 0		204944_at	355.444	590.838	588.085	746.562	664.24	679.391	552.424	760.261	458.968	712.625	10.5512	2.80746	3.66654	53.6411	552.424	1	1	1	1	1	712.625	1	1	1	1	1	-160.201	1	610.884	75779.8
13446	203990_s_at	KDM6A	lysine (K)-specific demethylase 6A	NM_021140	0.52778	0.178126	0.7	1	0.601476	0.010051	-4.59735	5.40342	5.7413	0.791206	-0.337875	-1.26389	Less than 0		203990_s_at	9.51293	15.5616	14.9099	17.1955	13.8221	13.6174	0.50608	11.034	18.6637	39.3655	16.0499	7.64625	73.603	26.6897	13.8221	1	1	0	0	1	15.5616	1	1	1	1	0	-1.7395	0.7	15.4189	154.915
2267	1555350_at	PPHLN1	periphilin 1	NM_001143787 /// NM_001143788 /// NM_001143789 /// NM_016488 /// NM_201438 /// NM_20143	0.24262	0.259832	0.9	1	0.600613	0.0232814	3.57452	5.27852	5.11333	1.12131	0.165189	1.12131	Greater than 0		1555350_at	15.3265	15.742	14.0967	17.5908	20.5357	17.0189	9.94753	17.465	12.6405	25.9203	19.6881	11.7167	19.0892	10.4284	14.0967	1	1	1	1	1	17.465	1	1	0	1	1	-3.36835	0.9	16.6284	44.9022
19388	209973_at	NFKBIL1	nuclear factor of kappa light polypeptide gene enhancer in B-cells inhibitor-like 1	NM_001144961 /// NM_001144962 /// NM_001144963 /// NM_005007	0.41052	0.388069	1	0.603599	0.600547	0.0356208	3.11726	8.54051	8.27117	1.20526	0.269347	1.20526	Greater than 0		209973_at	59.7917	56.0532	77.1572	67.2655	52.9979	46.9289	71.8163	52.4603	78.1678	47.2149	195.665	147.984	121.115	108.343	71.8163	1	1	1	1	1	52.4603	1	1	1	1	1	19.356	1	60.9854	490.111
23154	213845_at	GRIK2	glutamate receptor, ionotropic, kainate 2	NM_001166247 /// NM_021956 /// NM_175768	1	0.400214	0.9	0.100202	0.600104	0.0333262	-3.18654	9.24516	9.85598	0.654822	-0.610826	-1.52713	Less than 0		213845_at	389.322	602.626	373.649	472.336	412.443	420.444	403.93	487.22	275.328	386.137	9029.39	12006.4	10305.9	9785.43	389.322	1	1	1	1	0	472.336	1	1	1	1	1	-83.0136	0.9	422.344	26428.9
38681	229418_at	C17orf63	chromosome 17 open reading frame 63	NM_001077498 /// NM_018182	0.47022	0.375576	1	0.551602	0.599349	0.0134757	-4.22017	9.44429	9.74893	0.809643	-0.304642	-1.23511	Less than 0		229418_at	446.943	400.327	260.281	360.612	399.413	511.04	341.856	492.583	309.198	471.343	65.4641	12.4335	50.8282	17.2894	341.856	1	1	1	1	1	471.343	1	1	1	1	1	-129.487	1	399.36	22868.8
54315	38157_at	DOM3Z	dom-3 homolog Z (C. elegans)	NM_005510	0.69668	0.361481	0.8	0.531703	0.597466	0.0332559	3.18875	9.16343	8.73225	1.34834	0.431184	1.34834	Greater than 0		38157_at	230.238	175.707	229.62	173.349	139.303	127.015	312.918	172.208	210.127	163.797	141.178	328.424	288.885	228.028	229.62	1	1	1	1	1	172.208	1	0	0	1	1	57.4125	0.8	193.428	9618.04
10782	201325_s_at	EMP1	epithelial membrane protein 1	NM_001423	0.58532	0.267431	0.9	0.63696	0.597428	0.0301806	-3.29123	11.4699	11.8403	0.773598	-0.370345	-1.29266	Less than 0		201325_s_at	1360.42	1381.31	1056.14	1374.08	1893.21	1843.57	1231.26	1788.76	1076.71	1835.64	119.418	39.1752	19.6748	17.9558	1231.26	1	1	1	1	1	1788.76	1	1	0	1	1	-557.506	0.9	1484.11	257801
2122	1555168_a_at	CALN1	calneuron 1	NM_001017440 /// NM_031468	0.59104	0.0977897	0.7	1	0.597207	0.049646	-2.78339	5.45734	5.83087	0.771892	-0.373528	-1.29552	Less than 0		1555168_a_at	25.4734	18.5701	6.81461	8.03096	24.6009	18.2612	6.61655	18.3929	8.86535	42.3774	997.102	744.276	1280.27	1096.05	8.86535	1	0	1	1	1	18.3929	0	1	0	1	1	-9.52752	0.7	17.8003	110.634
51766	242508_at	KIAA2018	KIAA2018	NM_001009899	0.5144	0.171929	0.7	1	0.596582	0.0341227	-3.16187	5.89337	6.22359	0.795416	-0.330219	-1.2572	Less than 0		242508_at	10.4682	18.2194	16.5184	14.4781	10.5644	13.8005	3.44038	9.68204	17.5124	33.9805	165.42	29.6355	96.4377	94.4497	10.5644	1	1	1	0	1	14.4781	1	0	1	1	0	-3.91374	0.7	14.8664	100.216
39226	229963_at	BEX5	brain expressed, X-linked 5	NM_001012978 /// NM_001159560	0.9565	0.159818	0.6	0.668717	0.596259	0.0305963	3.27668	8.99375	8.42986	1.47825	0.563888	1.47825	Greater than 0		229963_at	187.228	189.048	258.875	118.354	168.709	145.817	551.634	227.363	174.742	196.808	91.7715	12.9219	82.2566	93.6809	187.228	1	0	0	1	1	189.048	1	0	1	0	1	-1.8201	0.6	221.858	21510.8
12518	203060_s_at	PAPSS2	3'-phosphoadenosine 5'-phosphosulfate synthase 2	NM_001015880 /// NM_004670	0.74782	0.35657	0.8	0.480126	0.596129	0.0495802	2.78469	10.2396	9.78129	1.37391	0.458289	1.37391	Greater than 0		203060_s_at	566.26	393.948	601.193	471.504	460.48	481.835	969.096	496.822	685.863	508.099	9.90206	144.312	41.8623	8.1012	601.193	1	1	1	1	1	481.835	1	0	0	1	1	119.358	0.8	563.51	86617.2
2246	1555324_at	PTK7	PTK7 protein tyrosine kinase 7	NM_002821 /// NM_152880 /// NM_152881 /// NM_152882	1	0.328914	0.9	0.149539	0.594613	0.0265397	3.42983	6.09869	5.49549	1.51908	0.603199	1.51908	Greater than 0		1555324_at	30.5254	11.1414	51.2625	25.868	40.6748	20.1809	35.2294	37.3639	64.7734	43.8626	1.62031	1.54829	1.7611	1.34224	40.6748	1	1	1	1	0	25.868	1	1	1	1	1	14.8068	0.9	36.0882	706.417
42849	233589_x_at	C9orf167	chromosome 9 open reading frame 167	NM_017723	0.6089	0.0687821	0.7	1	0.594421	0.0493152	-2.78994	10.528	10.9115	0.766605	-0.383444	-1.30445	Less than 0		233589_x_at	853.901	606.745	477.572	554.605	1138.09	862.672	362.571	661.974	603.29	1767.19	631.098	172.941	46.262	214.773	603.29	1	0	1	1	1	661.974	0	1	0	1	1	-58.6844	0.7	788.861	103583
51024	241766_at	LOC100509303 /// LOC100510086	hypothetical LOC100509303 /// hypothetical LOC100510086	XR_112009 /// XR_112010 /// XR_112011 /// XR_115086 /// XR_115087 /// XR_115088	0.30826	0.26856	0.8	1	0.594205	0.0242902	-3.52727	5.42096	5.62776	0.866457	-0.2068	-1.15413	Less than 0		241766_at	11.8335	14.5029	11.12	11.0522	3.5755	9.85303	7.52414	10.2726	9.75718	23.6325	70.7966	86.773	38.2684	30.2913	9.75718	1	1	1	1	1	11.0522	0	0	1	1	1	-1.29499	0.8	11.3123	65.0402
2662	1555894_s_at	MTSS1L	metastasis suppressor 1-like	NM_138383	0.32762	0.43975	1	0.607573	0.593736	0.0350957	3.13264	7.06476	6.8459	1.16381	0.218861	1.16381	Greater than 0		1555894_s_at	92.2527	43.6209	94.0439	53.8015	82.4239	84.7803	71.6902	80.4717	90.0052	53.0281	302.072	373.343	237.734	20.6661	90.0052	1	1	1	1	1	53.8015	1	1	1	1	1	36.2037	1	74.6118	1315.92
44244	234986_at	GCLM	glutamate-cysteine ligase, modifier subunit	NM_002061	1	0.384408	0.8	0.189534	0.593485	0.0362086	3.10036	8.17271	7.58173	1.50627	0.590977	1.50627	Greater than 0		234986_at	232.461	156.944	168.03	126.647	145.288	162.604	220.652	128.961	170.623	156.73	23.1628	63.8264	2.67127	9.96028	170.623	1	1	1	1	1	156.73	1	0	0	1	1	13.8935	0.8	166.894	4209.46
1615	1554489_a_at	CEP70	centrosomal protein 70kDa	NM_024491	0.6876	0.53075	1	0.153862	0.593053	0.0309512	3.26443	7.73046	7.30414	1.3438	0.426315	1.3438	Greater than 0		1554489_a_at	88.4422	61.1871	87.1906	75.0674	89.9856	57.7551	77.5649	84.1968	94.6333	74.9335	13.9433	7.95677	7.9973	22.779	88.4422	1	1	1	1	1	74.9335	1	1	1	1	1	13.5087	1	79.0957	717.015
32973	223688_s_at	LY6K	lymphocyte antigen 6 complex, locus K	NM_001160354 /// NM_001160355 /// NM_017527	0.92108	0.475611	0.9	0.0754185	0.593027	0.0285621	3.35025	5.18144	4.63493	1.46054	0.546503	1.46054	Greater than 0		223688_s_at	18.4693	9.52243	11.2248	4.46322	10.0102	2.39137	11.4869	7.43676	14.7781	11.6202	49.0592	95.7775	17.0758	61.2814	11.4869	1	1	1	1	0	7.43676	1	1	1	1	1	4.0501	0.9	10.1403	93.2405
19064	209646_x_at	ALDH1B1	aldehyde dehydrogenase 1 family, member B1	NM_000692	0.49644	0.252389	0.8	0.822909	0.592934	0.0425253	-2.93678	10.6939	11.0138	0.801144	-0.319867	-1.24822	Less than 0		209646_x_at	537.476	529.546	557.851	612.296	534.071	572.844	413.152	532.302	500.277	894.003	721.913	345.905	208.194	217.978	534.071	0	1	1	0	1	572.844	1	1	1	1	1	-38.773	0.8	568.382	35780.1
54507	55081_at	MICALL1	MICAL-like 1	NM_033386	0.46162	0.731117	1	0.170821	0.590889	0.0209667	3.69283	8.11865	7.81904	1.23081	0.299607	1.23081	Greater than 0		55081_at	118.333	79.4374	114.941	88.5036	100.466	69.036	110.215	80.1438	97.4315	91.8409	5.17118	92.091	142.913	106.585	110.215	1	1	1	1	1	80.1438	1	1	1	1	1	30.0713	1	95.0348	1753.64
33603	224327_s_at	DGAT2	diacylglycerol O-acyltransferase 2	NM_032564	0.4854	0.637267	1	0.240857	0.590881	0.0210747	-3.68697	7.82733	8.14081	0.8047	-0.313477	-1.2427	Less than 0		224327_s_at	87.0357	135.975	130.926	149.421	117.646	158.119	83.7871	147.848	118.496	137.821	108.528	211.676	115.973	222.364	117.646	1	1	1	1	1	147.848	1	1	1	1	1	-30.2025	1	126.708	3659.35
27165	217871_s_at	MIF	macrophage migration inhibitory factor (glycosylation-inhibiting factor)	NM_002415	0.57214	0.18691	0.8	0.80437	0.590855	0.0449541	2.8813	11.6641	11.3011	1.28607	0.362966	1.28607	Greater than 0		217871_s_at	1241.95	1310.08	1472.39	1430.77	1130.23	1118.74	1657.49	1080.5	1220.08	803.597	59.7855	233.343	282.026	182.687	1241.95	0	0	1	1	1	1118.74	1	1	1	1	1	123.21	0.8	1246.58	95738
34257	224990_at	C4orf34	chromosome 4 open reading frame 34	NM_174921	0.4605	0.242049	0.8	0.859657	0.590552	0.0277767	-3.38034	9.13964	9.43859	0.812845	-0.298947	-1.23025	Less than 0		224990_at	190.916	329.026	293.068	290.678	416.691	401.274	237.896	436.191	376.229	562.356	20.7977	22.2964	15.0158	14.9713	293.068	1	0	1	1	1	401.274	1	1	0	1	1	-108.205	0.8	353.433	25474.8
19282	209867_s_at	LPHN3	latrophilin 3	NM_015236	1	0.393106	0.9	0.0668836	0.589997	0.0461286	-2.85572	8.41897	9.10034	0.623572	-0.681372	-1.60366	Less than 0		209867_s_at	103.272	254.113	110.57	314.986	274.291	349.274	151.007	255.586	115.028	133.931	40.4896	189.865	198.961	236.07	115.028	1	1	1	1	1	255.586	1	1	0	1	1	-140.558	0.9	206.206	30660.7
37760	228497_at	SLC22A15	solute carrier family 22, member 15	NM_018420	0.31292	0.409027	0.9	0.737764	0.589928	0.0265395	3.42984	8.37404	8.16432	1.15646	0.209711	1.15646	Greater than 0		228497_at	203.147	117.64	174.998	131.149	136.485	138.731	248.121	179.657	176.118	114.944	14.2352	11.9073	16.5483	8.52222	176.118	1	1	1	0	1	131.149	1	1	1	1	1	44.9689	0.9	162.099	6591.95
15261	205805_s_at	ROR1	receptor tyrosine kinase-like orphan receptor 1	NM_001083592 /// NM_005012	0.6115	0.0848574	0.7	0.95753	0.588472	0.0473165	2.83059	6.90243	6.51756	1.30575	0.384877	1.30575	Greater than 0		205805_s_at	57.991	42.514	67.7791	55.2575	53.745	42.4693	21.3011	32.4852	36.4597	21.3773	10.7593	10.5364	18.8599	6.3312	53.745	1	0	1	1	1	42.4693	1	1	1	0	0	11.2757	0.7	43.1379	186.388
18660	209237_s_at	SLC23A2	solute carrier family 23 (nucleobase transporters), member 2	NM_005116 /// NM_203327	0.38772	0.392345	0.9	0.67276	0.588206	0.0346652	3.14546	6.99409	6.73846	1.19386	0.255632	1.19386	Greater than 0		209237_s_at	41.8802	33.0985	36.0437	38.7013	33.4574	19.9684	35.8387	31.4523	44.3294	23.1577	19.3504	140.59	186.601	288.366	36.0437	1	0	1	1	1	31.4523	1	1	1	1	1	4.59136	0.9	33.7928	204.045
47720	238462_at	UBASH3B	ubiquitin associated and SH3 domain containing B	NM_032873	0.38192	0.522572	1	0.447915	0.588102	0.0479207	-2.8181	11.2028	11.4549	0.839661	-0.252121	-1.19096	Less than 0		238462_at	1443.54	1657.93	1264.24	1421.79	1487.03	1821.6	1244.64	1540.98	947.825	1668.34	13.0988	82.5662	38.4308	4.4926	1264.24	1	1	1	1	1	1657.93	1	1	1	1	1	-393.685	1	1449.79	296997
15347	205891_at	ADORA2B	adenosine A2b receptor	NM_000676	0.542	0.197958	0.7	0.909061	0.587255	0.0494947	2.78638	10.6528	10.3069	1.271	0.345961	1.271	Greater than 0		205891_at	888.663	810.015	894.768	829.245	684.487	722.867	1193.62	700.449	675.536	482.598	70.6385	29.0937	18.644	33.2252	888.663	1	1	1	1	1	722.867	1	0	0	1	0	165.795	0.7	788.225	62711
20248	210864_x_at	HFE	hemochromatosis	NM_000410 /// NM_139003 /// NM_139004 /// NM_139006 /// NM_139007 /// NM_139008 /// NM_	0.4733	0.596463	1	0.276628	0.586598	0.0192857	3.78899	6.36266	6.05622	1.23665	0.306437	1.23665	Greater than 0		210864_x_at	23.0774	10.034	18.5936	9.69573	18.6551	9.66627	11.3573	12.1134	16.1397	12.0345	83.467	45.0887	79.7215	150.028	18.5936	1	1	1	1	1	10.034	1	1	1	1	1	8.55958	1	14.1367	117.506
28937	219644_at	CCDC41	coiled-coil domain containing 41	NM_001042399 /// NM_016122	0.3069	0.468216	1	0.570101	0.586304	0.0397392	-3.00516	9.14222	9.34818	0.866962	-0.205959	-1.15345	Less than 0		219644_at	273.924	287.549	263.192	376.131	293.993	283.998	232.952	295.293	216.69	373.074	24.6644	27.6778	135.184	87.7933	263.192	1	1	1	1	1	295.293	1	1	1	1	1	-32.1007	1	289.68	11242.2
11987	202530_at	MAPK14	mitogen-activated protein kinase 14	NM_001315 /// NM_139012 /// NM_139013 /// NM_139014	0.52066	0.338196	0.7	0.784911	0.585942	0.049531	2.78566	11.3555	11.0217	1.26033	0.333804	1.26033	Greater than 0		202530_at	780.509	839.212	1041.54	826.008	734.558	756.794	1270.21	783.84	1090.5	635.372	126.545	42.3596	18.8767	158.771	1041.54	1	1	1	1	1	783.84	0	0	0	1	1	257.702	0.7	875.854	115797
44249	234991_at	ZXDC	ZXD family zinc finger C	NM_001040653 /// NM_025112	0.533	0.399906	1	0.407702	0.585152	0.0377487	-3.05755	6.48376	6.82461	0.789578	-0.340847	-1.2665	Less than 0		234991_at	58.1627	84.1479	39.209	62.3766	47.7645	66.6539	18.457	58.5192	58.4718	54.4958	98.9586	38.5024	77.2155	118.073	47.7645	1	1	1	1	1	62.3766	1	1	1	1	1	-14.6121	1	54.8258	1084.27
6320	1561939_at	DYNC2H1	dynein, cytoplasmic 2, heavy chain 1	NM_001080463 /// NM_001377	0.47102	0.169391	0.7	1	0.585103	0.0222344	-3.62621	4.41738	4.72249	0.80938	-0.305111	-1.23551	Less than 0		1561939_at	5.71065	11.9066	13.9159	14.3635	8.98998	12.6427	1.5169	7.06897	15.2786	21.6633	59.0231	49.126	13.8741	22.5057	8.98998	1	1	1	0	1	12.6427	1	0	1	1	0	-3.65268	0.7	11.3057	49.4308
27471	218177_at	CHMP1B	chromatin modifying protein 1B	NM_020412	0.45662	0.375675	0.9	0.602363	0.583665	0.027358	-3.3968	7.44062	7.73729	0.814129	-0.29667	-1.22831	Less than 0		218177_at	120.722	106.139	119.174	133.876	125.596	134.447	92.6335	160.669	65.5635	148.15	87.3866	26.88	41.3646	48.4808	119.174	0	1	1	1	1	134.447	1	1	1	1	1	-15.2729	0.9	120.697	2546.95
50275	241017_at	RPL31 /// TBC1D8	ribosomal protein L31 /// TBC1 domain family, member 8 (with GRAM domain)	NM_000993 /// NM_001098577 /// NM_001099693 /// NM_001102426	0.99314	0.337661	0.9	0.1034	0.58355	0.0262564	3.44155	7.79427	7.21261	1.49657	0.581662	1.49657	Greater than 0		241017_at	128.827	61.2835	97.641	79.8919	80.2201	49.6247	119.722	66.132	85.6145	111.435	105.217	139.36	57.3342	170.397	97.641	1	1	1	1	0	66.132	1	1	1	1	1	31.5089	0.9	88.0392	2063.74
15745	206290_s_at	RGS7	regulator of G-protein signaling 7	NM_002924	1	0.288188	0.8	0.245375	0.583391	0.00318291	6.33276	6.10262	5.3477	1.68754	0.754922	1.68754	Greater than 0		206290_s_at	46.0406	16.82	39.772	16.3802	33.8585	25.1881	21.973	25.4816	36.2716	40.6892	110.645	181.577	74.7111	47.7055	36.2716	1	1	1	1	0	25.1881	1	1	1	0	1	11.0835	0.8	30.2475	284.693
37705	228442_at	NFATC2	nuclear factor of activated T-cells, cytoplasmic, calcineurin-dependent 2	NM_001136021 /// NM_012340 /// NM_173091	0.90254	0.0895662	0.8	0.54137	0.583369	0.0369199	-3.08033	7.93673	8.47405	0.68905	-0.53732	-1.45127	Less than 0		228442_at	117.189	109.385	128.546	87.6984	84.3322	101.039	40.275	101.407	84.0655	129.931	18.174	42.5869	41.8526	82.3174	84.3322	1	1	1	1	1	101.407	0	0	1	1	1	-17.0749	0.8	98.3869	563.293
13010	203554_x_at	PTTG1	pituitary tumor-transforming 1	NM_004219	0.64852	0.472215	1	0.212302	0.583259	0.0432096	2.92078	12.4689	12.0637	1.32426	0.405191	1.32426	Greater than 0		203554_x_at	1861.72	1435.65	1921.85	1608.64	1793.57	1735.88	2535.43	1617.63	2008.36	1777.79	50.9549	79.8519	54.8025	18.3034	1921.85	1	1	1	1	1	1617.63	1	1	1	1	1	304.221	1	1829.65	378439
18206	208782_at	FSTL1	follistatin-like 1	NM_007085	0.45618	0.324497	0.9	0.65111	0.582947	0.0251525	3.4887	11.3444	11.048	1.22809	0.296413	1.22809	Greater than 0		208782_at	1063.57	1063.97	1070.81	826.032	1144.44	1088.61	1534.63	1101.35	1140.38	756.224	13.9781	63.0215	12.1957	15.2731	1140.38	1	1	1	1	1	1063.97	0	1	1	1	1	76.407	0.9	1079	124916
38071	228808_s_at	LOXL2	Lysyl oxidase-like 2	NM_002318	0.38422	0.578474	1	0.368826	0.58288	0.0499815	2.77681	7.58074	7.32722	1.19211	0.253515	1.19211	Greater than 0		228808_s_at	41.6867	19.5009	21.6588	25.9845	41.4821	15.6313	32.8165	23.1082	36.0742	22.0504	73.0734	360.275	292.207	207.659	36.0742	1	1	1	1	1	22.0504	1	1	1	1	1	14.0238	1	27.9994	454.857
37753	228490_at	ABHD2	abhydrolase domain containing 2	NM_007011 /// NM_152924	0.555	0.0742432	0.7	1	0.582311	0.0117804	-4.39024	6.05575	6.40908	0.782778	-0.353325	-1.2775	Less than 0		228490_at	39.143	24.5722	18.2325	14.4587	32.7549	40.6906	19.7193	47.027	43.3651	69.722	15.0031	27.3883	13.675	22.4337	32.7549	0	0	1	1	1	40.6906	1	1	1	1	0	-7.93569	0.7	34.9685	187.104
10638	201181_at	GNAI3	guanine nucleotide binding protein (G protein), alpha inhibiting activity polypeptide 3	NM_006496	0.22134	0.515637	1	0.592215	0.582298	0.0464563	2.84871	8.10547	7.95404	1.11067	0.151424	1.11067	Greater than 0		201181_at	139.216	77.573	165.594	112.879	114.28	99.8231	111.178	115.761	157.25	90.8633	17.3737	59.8661	129.056	76.7314	139.216	1	1	1	1	1	99.8231	1	1	1	1	1	39.3925	1	118.442	3633.52
20665	211316_x_at	CFLAR	CASP8 and FADD-like apoptosis regulator	NM_001127183 /// NM_001127184 /// NM_003879	0.67572	0.223513	0.8	0.629203	0.582109	0.0158026	-4.02472	6.35881	6.77874	0.747463	-0.419927	-1.33786	Less than 0		211316_x_at	53.7488	59.5973	42.485	53.8649	52.0841	51.2472	20.6898	62.483	65.7495	70.0147	88.8717	130.762	21.9848	23.254	52.0841	1	1	0	1	1	59.5973	1	1	1	1	0	-7.51319	0.8	53.1964	389.998
24837	215535_s_at	AGPAT1	1-acylglycerol-3-phosphate O-acyltransferase 1 (lysophosphatidic acid acyltransferase,	NM_006411 /// NM_032741	0.37634	0.640384	1	0.309916	0.58166	0.0426544	2.93374	9.29934	9.05059	1.18817	0.248746	1.18817	Greater than 0		215535_s_at	386.895	221.562	418.916	297.425	298.277	224.522	314.507	247.86	354.838	276.929	97.9762	73.5324	273.5	151.078	354.838	1	1	1	1	1	247.86	1	1	1	1	1	106.977	1	304.173	25516.1
34876	225610_at	UHRF2	ubiquitin-like with PHD and ring finger domains 2	NM_152896	0.45292	0.356356	0.9	0.615472	0.581187	0.0484778	-2.80673	10.6744	10.9689	0.815358	-0.294495	-1.22646	Less than 0		225610_at	696.362	1062.72	865.624	810.14	933.772	1081.71	946.334	1086.61	877.609	1448.31	190.267	197.558	211.712	133.154	877.609	1	0	1	1	1	1081.71	1	1	1	1	1	-204.1	0.9	980.918	136839
16372	206917_at	GNA13	guanine nucleotide binding protein (G protein), alpha 13	NM_006572	0.53998	0.079426	0.7	1	0.579852	0.0385571	-3.03589	3.71785	4.06267	0.787409	-0.344815	-1.26999	Less than 0		206917_at	16.5628	11.2821	7.77989	7.27185	6.48441	8.95272	2.44394	7.85268	9.84793	23.6674	59.5287	41.4986	128.953	64.8547	7.77989	1	0	1	1	1	8.95272	0	1	1	1	0	-1.17282	0.7	10.2146	25.3057
41245	231982_at	C19orf77	chromosome 19 open reading frame 77	NM_001136503	0.5999	0.119095	0.6	1	0.579749	0.00673159	5.15276	4.94167	4.56321	1.29995	0.378455	1.29995	Greater than 0		231982_at	17.6362	15.3668	13.0929	7.10346	8.29217	12.0462	9.63508	11.2099	16.0504	6.19975	150.321	185.817	96.7639	187.446	13.0929	0	1	1	1	1	11.2099	1	0	0	0	1	1.88305	0.6	11.6633	16.3344
2932	1556316_s_at	LOC284889	hypothetical LOC284889	XM_002343790 /// XM_002345496 /// XM_002348117	0.50058	0.335064	1	0.480411	0.579014	0.0292818	3.32353	11.8111	11.4888	1.25029	0.322262	1.25029	Greater than 0		1556316_s_at	1112.38	937.04	1081.56	981.614	942.448	908.451	1455.04	904.746	930.684	780.703	1501.92	1640.86	1219.85	1789.69	1081.56	1	1	1	1	1	908.451	1	1	1	1	1	173.112	1	1003.47	101921
18934	209512_at	HSDL2	hydroxysteroid dehydrogenase like 2	NM_001195822 /// NM_032303 /// NR_036651	0.31186	0.629784	1	0.37316	0.578701	0.0244284	3.52098	8.87803	8.66898	1.15593	0.209055	1.15593	Greater than 0		209512_at	311.959	261.643	333.471	266.97	269.984	215.169	319	280.356	318.593	235.725	62.9833	48.4596	56.7007	52.7495	318.593	1	1	1	1	1	261.643	1	1	1	1	1	56.9499	1	281.287	8593.36
5281	1560290_at	LOC100129895	Hypothetical protein LOC100129895	---	0.4481	0.570094	1	0.293304	0.577875	0.0102125	-4.57623	6.04198	6.33364	0.816963	-0.291658	-1.22405	Less than 0		1560290_at	32.9558	33.8124	33.9485	36.304	30.0798	42.8321	27.4208	43.4265	35.0299	41.5579	86.3183	192.602	270.85	229.054	32.9558	1	1	1	1	1	41.5579	1	1	1	1	1	-8.60204	1	35.7368	148.209
32729	223443_s_at	AMZ2P1	archaelysin family metallopeptidase 2 pseudogene 1	NR_026903	0.50546	0.222359	0.9	0.681286	0.577276	0.0435498	2.91294	9.49168	9.1666	1.25273	0.32508	1.25273	Greater than 0		223443_s_at	232.254	101.667	281.723	128.598	290.585	261.317	424.102	377.159	282.743	195.994	17.3248	15.0398	70.5439	33.5184	282.743	1	1	1	0	1	195.994	1	1	1	1	1	86.749	0.9	257.614	19951.6
14519	205063_at	SIP1	survival of motor neuron protein interacting protein 1	NM_001009182 /// NM_001009183 /// NM_003616	0.43316	0.440888	1	0.434934	0.577246	0.0468425	-2.84053	8.90621	9.18904	0.821975	-0.282833	-1.21658	Less than 0		205063_at	294.872	287.081	284.339	356.904	310.609	298.51	222.803	340.466	260.454	367.15	39.384	2.5773	15.7345	25.4911	284.339	1	1	1	1	1	340.466	1	1	1	1	1	-56.1264	1	302.319	7674.73
23174	213865_at	DCBLD2	discoidin, CUB and LCCL domain containing 2	NM_080927	0.3753	0.504344	1	0.422958	0.575651	0.0352405	-3.12837	11.0752	11.3233	0.842	-0.248108	-1.18765	Less than 0		213865_at	680.378	967.559	829.576	905.159	882.823	1125.77	668.119	844.712	862.513	1119.49	127.414	170.85	202.047	125.052	829.576	1	1	1	1	1	967.559	1	1	1	1	1	-137.983	1	888.61	108010
20687	211340_s_at	MCAM	melanoma cell adhesion molecule	NM_006500	0.51054	0.428075	1	0.363272	0.575472	0.029019	3.3332	10.8662	10.5382	1.25527	0.328003	1.25527	Greater than 0		211340_s_at	1219.02	1018.34	1083.57	981.741	1155.88	941.205	1699.74	967.035	1106.73	951.156	68.1393	8.66338	71.9537	41.6432	1155.88	1	1	1	1	1	967.035	1	1	1	1	1	188.844	1	1112.44	197536
9450	1569792_a_at	C12orf72	chromosome 12 open reading frame 72	NM_001135863 /// NM_001135864 /// NM_173802	0.7172	0.195467	0.8	0.587985	0.575163	0.0422369	-2.94361	5.69742	6.13954	0.736049	-0.442126	-1.3586	Less than 0		1569792_a_at	33.6529	37.6215	29.357	39.6486	36.7213	29.7659	8.71577	50.5704	44.6346	43.7794	100.5	178.431	118.314	194.151	33.6529	1	1	0	1	1	39.6486	1	1	1	1	0	-5.99572	0.8	35.4467	233.329
35987	226723_at	CCDC23	coiled-coil domain containing 23	NM_199342	0.6783	0.253105	0.8	0.567268	0.574668	0.0298475	3.30307	9.36122	8.9399	1.33915	0.421321	1.33915	Greater than 0		226723_at	256.08	211.247	346.129	249.091	219.699	170.26	608.77	282.661	345.923	276.664	14.2399	24.0278	50.2066	24.3964	345.923	1	1	1	1	1	249.091	1	0	0	1	1	96.8316	0.8	296.652	34419.1
1262	1553992_s_at	NBR2	neighbor of BRCA1 gene 2 (non-protein coding)	NR_003108	0.6847	0.211801	0.9	0.49965	0.574038	0.0388273	-3.02877	9.00512	9.42989	0.744961	-0.424764	-1.34235	Less than 0		1553992_s_at	247.339	240.256	169.444	189.949	176.733	200.514	62.8422	212.333	151.287	191.742	86.2009	150.301	142.213	77.7173	169.444	1	1	1	1	1	200.514	0	1	1	1	1	-31.0707	0.9	184.244	5159.65
3570	1557309_at	DENND1B	DENN/MADD domain containing 1B	NM_001195215 /// NM_001195216 /// NM_144977	0.64216	0.0500511	0.8	0.801562	0.573443	0.0132248	4.24366	4.54677	4.14505	1.32108	0.401717	1.32108	Greater than 0		1557309_at	16.6319	6.98518	21.5322	13.7896	14.926	20.7478	14.5069	24.8614	21.051	10.5631	73.6371	74.9695	9.78659	109.359	16.6319	1	1	0	0	1	13.7896	1	1	1	1	1	2.84238	0.8	16.5595	13.6914
4071	1558122_s_at	CSRNP3	cysteine-serine-rich nuclear protein 3	NM_001172173 /// NM_024969	0.3516	0.240204	0.7	1	0.572951	0.0153085	-4.06319	4.24983	4.48346	0.850488	-0.233638	-1.1758	Less than 0		1558122_s_at	6.84398	11.0175	8.39669	7.97866	4.87329	6.2205	1.5671	6.30753	7.1207	20.4573	88.0485	55.3084	115.69	8.45292	6.84398	1	1	0	0	1	7.97866	1	0	1	1	1	-1.13468	0.7	8.07832	53.7298
18431	209008_x_at	KRT8	keratin 8	NM_002273	0.57356	0.516475	0.9	0.301008	0.572761	0.00251984	6.74395	10.044	9.68027	1.28678	0.363769	1.28678	Greater than 0		209008_x_at	441.025	327.983	513.079	428.933	393.983	265.228	397.343	264.016	427.515	342.795	1050.1	893.31	1062.04	1129.27	427.515	1	0	1	1	1	327.983	1	1	1	1	1	99.5319	0.9	380.19	29592.5
14818	205362_s_at	PFDN4	prefoldin subunit 4	NM_002623	0.38584	0.422238	0.9	0.582876	0.572738	0.031131	3.25829	10.04	9.78555	1.19292	0.254494	1.19292	Greater than 0		205362_s_at	393.504	335.15	399.119	352.438	395.1	428.654	570.059	322.874	478.486	304.859	169.833	85.9033	223.591	336.217	399.119	1	1	0	1	1	335.15	1	1	1	1	1	63.969	0.9	398.024	24235.2
21787	212473_s_at	MICAL2	microtubule associated monoxygenase, calponin and LIM domain containing 2	NM_014632	0.4891	0.366717	0.8	0.633532	0.572337	0.00934082	4.69531	11.3205	11.0048	1.24455	0.315622	1.24455	Greater than 0		212473_s_at	1353.49	1008.87	1198.42	1205.98	1123.64	985.682	1524.98	1007.85	1005.45	760.898	78.0982	160.627	80.9434	49.4094	1198.42	1	0	1	1	1	1007.85	1	1	1	1	0	190.567	0.8	1117.53	152945
44545	235287_at	CDK6	cyclin-dependent kinase 6	NM_001145306 /// NM_001259	0.45212	0.130311	0.7	1	0.570608	0.0224021	-3.61774	3.65471	3.94874	0.81562	-0.294032	-1.22606	Less than 0		235287_at	17.0896	15.6742	11.156	8.36556	10.8561	15.4658	1.06394	10.3724	12.7986	23.2886	43.6734	6.82501	87.5776	59.1285	11.156	1	0	1	0	1	15.4658	0	1	1	1	1	-4.30981	0.7	12.6131	40.8138
38060	228797_at	NLN	neurolysin (metallopeptidase M3 family)	NM_020726	0.36614	0.546154	1	0.36928	0.570393	0.0367487	3.08511	8.35296	8.11042	1.18307	0.242536	1.18307	Greater than 0		228797_at	125.63	94.6591	128.187	106.28	111.883	82.9938	159.88	114.639	122.844	100.031	97.4212	101.611	229.551	47.1414	125.63	1	1	1	1	1	100.031	1	1	1	1	1	25.5992	1	114.703	2244.61
19198	209781_s_at	KHDRBS3	KH domain containing, RNA binding, signal transduction associated 3	NM_006558	0.49884	0.220735	0.8	0.759452	0.569757	0.0442301	-2.89747	9.99624	10.3175	0.800372	-0.321257	-1.24942	Less than 0		209781_s_at	372.834	449.185	396.625	367.094	353.122	478.965	280.635	507.828	558.508	724.758	393.997	640.499	534.316	859.167	372.834	1	0	1	1	1	478.965	1	1	1	1	0	-106.13	0.8	448.955	32047.5
11654	202197_at	MTMR3	myotubularin related protein 3	NM_021090 /// NM_153050 /// NM_153051	0.07528	0.369975	0.9	0.93181	0.569266	0.0384519	3.03868	9.01517	8.96186	1.03764	0.0533093	1.03764	Greater than 0		202197_at	273.144	172.487	287.526	183.519	238.704	199.785	214.793	253.451	205.284	122.097	267.961	180.757	73.0129	78.6341	238.704	1	1	1	0	1	183.519	1	1	1	1	1	55.1858	0.9	215.079	8300.88
22103	212789_at	NCAPD3	non-SMC condensin II complex, subunit D3	NM_015261	0.74374	0.25882	0.8	0.474249	0.569202	0.0406253	2.98282	9.45856	9.00242	1.37187	0.45614	1.37187	Greater than 0		212789_at	273.608	204.905	342.046	275.543	200.912	178.358	503.569	246.008	290.382	256.853	28.5519	12.9271	48.7892	144.766	290.382	1	1	1	1	1	246.008	1	0	0	1	1	44.374	0.8	277.218	20146.7
31837	222549_at	CLDN1	claudin 1	NM_021101	0.64054	0.034052	0.6	1	0.568648	0.034371	3.15432	5.6188	5.21797	1.32027	0.40083	1.32027	Greater than 0		222549_at	23.4019	9.9993	21.9719	21.4374	17.9635	19.7082	14.5509	18.4841	8.69966	6.41741	120.563	81.8168	8.27427	133.182	17.9635	0	1	1	1	0	18.4841	0	0	1	1	1	-0.5206	0.6	16.2634	11.1122
35287	226022_at	SASH1	SAM and SH3 domain containing 1	NM_015278	0.25824	0.467202	1	0.544355	0.567449	0.038753	-3.03072	10.1989	10.3741	0.885642	-0.175205	-1.12912	Less than 0		226022_at	676.774	829.611	740.882	792.37	784.872	805.383	471.157	789.341	433.779	847.242	81.9879	191.365	151.629	220.398	676.774	1	1	1	1	1	805.383	1	1	1	1	1	-128.609	1	717.141	91486.1
18330	208906_at	BSCL2	Berardinelli-Seip congenital lipodystrophy 2 (seipin)	NM_001122955 /// NM_001130702 /// NM_032667	0.2842	0.66025	1	0.321054	0.566376	0.0310753	3.26019	9.3898	9.19811	1.1421	0.191689	1.1421	Greater than 0		208906_at	339.254	264.849	328.326	271.989	272.745	257.115	375.579	218.37	356.354	267.529	606.629	376.587	442.935	562.548	339.254	1	1	1	1	1	264.849	1	1	1	1	1	74.4045	1	295.211	15398.3
11254	201797_s_at	VARS	valyl-tRNA synthetase	NM_006295	0.49374	0.564746	1	0.205795	0.56607	0.0384949	3.03754	8.43289	8.11458	1.24687	0.318306	1.24687	Greater than 0		201797_s_at	105.935	89.456	138.596	95.4858	109.233	97.1765	105.709	84.379	125.46	102.219	363.156	560.462	634.35	493.925	109.233	1	1	1	1	1	95.4858	1	1	1	1	1	13.7472	1	105.365	1350.62
14845	205389_s_at	ANK1	ankyrin 1, erythrocytic	NM_000037 /// NM_001142445 /// NM_001142446 /// NM_020475 /// NM_020476 /// NM_020477 /	0.66324	0.0441533	0.7	0.856735	0.566032	0.0128685	4.27796	7.38469	6.97151	1.33162	0.413182	1.33162	Greater than 0		205389_s_at	86.1992	56.9033	86.3761	59.8704	35.9678	60.4548	48.1103	60.3552	49.7162	33.0693	156.149	154.92	150.9	166.115	49.7162	1	1	1	1	0	59.8704	0	0	1	1	1	-10.1542	0.7	57.7023	127.567
16015	206560_s_at	MIA	melanoma inhibitory activity	NM_006533	0.8967	0.323112	1	0.0425414	0.565588	0.0153877	-4.05692	7.95061	8.48502	0.690441	-0.53441	-1.44835	Less than 0		206560_s_at	57.6994	93.3705	76.8976	135.155	86.9102	75.4501	66.755	98.8007	50.1362	67.3443	1183.78	934.183	822.367	917.515	66.755	1	1	1	1	1	93.3705	1	1	1	1	1	-26.6156	1	80.8519	1735.06
38652	229389_at	ATG16L2	ATG16 autophagy related 16-like 2 (S. cerevisiae)	NM_033388	0.7598	0.0569801	0.6	0.844649	0.565357	0.0303338	-3.28584	6.48327	6.94784	0.72469	-0.464563	-1.3799	Less than 0		229389_at	23.4869	24.0649	42.9161	35.167	30.6707	44.0663	5.40113	22.5468	47.2349	58.7534	137.985	201.358	162.914	134.517	30.6707	0	1	1	0	1	35.167	1	0	1	1	0	-4.49634	0.6	33.4308	121.722
54212	34406_at	PACS2	phosphofurin acidic cluster sorting protein 2	NM_001100913 /// NM_015197	0.45462	0.332047	0.8	0.67328	0.564987	0.00604571	-5.31012	7.38146	7.67696	0.814793	-0.295495	-1.22731	Less than 0		34406_at	73.2671	79.8614	60.9804	69.191	57.1682	72.19	32.9371	56.0538	55.6448	83.4199	42.2919	210.35	218.778	224.3	57.1682	1	1	1	0	1	72.19	0	1	1	1	1	-15.0218	0.8	64.0714	651.547
33081	223796_at	CNTNAP3	contactin associated protein-like 3	NM_033655	0.5917	0.352268	1	0.315644	0.564903	0.0325717	-3.21055	8.70294	9.07683	0.771695	-0.373898	-1.29585	Less than 0		223796_at	167.356	268.067	307.742	381.158	345.452	328.598	250.385	371.298	256.738	357.357	19.3324	13.9269	61.5399	61.4827	256.738	1	1	1	1	1	357.357	1	1	1	1	1	-100.619	1	303.415	14349.4
45198	235940_at	C9orf64	chromosome 9 open reading frame 64	NM_032307	0.3704	0.581426	1	0.307511	0.564834	0.03032	3.28632	8.20247	7.95734	1.1852	0.245125	1.1852	Greater than 0		235940_at	190.313	137.132	190.345	111.467	171.504	135.477	249.74	145.549	161.755	153.431	8.02226	3.51998	5.71432	55.6523	190.313	1	1	1	1	1	137.132	1	1	1	1	1	53.1807	1	164.671	7873.65
30079	220786_s_at	SLC38A4	solute carrier family 38, member 4	NM_001143824 /// NM_018018	0.44848	0.229339	0.9	0.679337	0.564289	0.027823	3.37854	9.84569	9.5538	1.22424	0.291887	1.22424	Greater than 0		220786_s_at	526.078	439.253	455.381	428.372	430.216	375.328	613.532	555.121	481.657	307.774	43.1634	79.1704	38.6337	21.6236	481.657	1	1	1	0	1	428.372	1	1	1	1	1	53.2857	0.9	461.271	16081.4
44597	235339_at	SETDB2	SET domain, bifurcated 2	NM_001160308 /// NM_031915	0.4619	0.325883	0.9	0.568914	0.564174	0.0296898	-3.30873	7.81386	8.11363	0.812381	-0.299772	-1.23095	Less than 0		235339_at	114.639	128.515	79.3601	88.884	94.1201	100.364	51.5667	112.564	81.2708	110.973	5.65512	31.7926	80.7714	134.512	81.2708	1	1	1	1	1	110.973	0	1	1	1	1	-29.7025	0.9	96.2257	1448.24
27486	218192_at	IP6K2	inositol hexakisphosphate kinase 2	NM_001005909 /// NM_001005910 /// NM_001005911 /// NM_001146178 /// NM_001146179 /// NM	0.34894	0.227764	0.8	0.87924	0.563986	0.0383715	3.04082	9.29527	9.06326	1.17447	0.232011	1.17447	Greater than 0		218192_at	220.723	219.927	226.852	213.621	145.91	166.164	283.051	180.405	250.021	134.793	561.013	407.146	659.405	554.512	226.852	1	1	1	1	1	180.405	1	0	0	1	1	46.4474	0.8	204.147	4479.5
40546	231283_at	MGAT4A	mannosyl (alpha-1,3-)-glycoprotein beta-1,4-N-acetylglucosaminyltransferase, isozyme A	NM_001160154 /// NM_012214	0.8754	0.187468	0.8	0.387763	0.562658	0.0118626	4.38133	5.53172	5.00795	1.4377	0.523762	1.4377	Greater than 0		231283_at	15.6465	12.2518	7.9769	6.35252	9.2102	5.01276	8.75466	10.9691	17.4751	8.21627	99.5926	135.714	204.126	82.9871	9.2102	0	1	1	0	1	8.21627	1	1	1	1	1	0.993924	0.8	10.1866	26.4421
12117	202660_at	ITPR2	inositol 1,4,5-triphosphate receptor, type 2	NM_002223	0.66088	0.344924	0.8	0.439776	0.561395	0.00332501	6.25831	7.6894	7.2775	1.33044	0.411903	1.33044	Greater than 0		202660_at	133.253	79.8253	143.659	77.0409	69.0164	62.338	98.2609	97.9845	101.26	79.4523	10.3931	6.41842	7.9401	29.5406	101.26	1	1	1	1	1	79.4523	1	0	0	1	1	21.8077	0.8	94.2091	2214.41
34010	224742_at	ABHD12	abhydrolase domain containing 12	NM_001042472 /// NM_015600	0.40342	0.588768	1	0.252064	0.561063	0.0128707	4.27775	7.83509	7.57	1.20171	0.265092	1.20171	Greater than 0		224742_at	92.1984	75.5091	93.6278	72.6033	86.9339	67.7208	84.6735	71.8042	119.248	79.2155	583.197	641.209	339.137	833.163	92.1984	1	1	1	1	1	72.6033	1	1	1	1	1	19.5952	1	84.3534	1206.23
5429	1560553_at	TIAF1	TGFB1-induced anti-apoptotic factor 1	NM_004740	0.59158	0.0345528	0.7	0.917836	0.560992	0.0489718	2.79678	4.58792	4.21408	1.29579	0.373836	1.29579	Greater than 0		1560553_at	12.9578	8.71285	9.76963	9.58581	10.0139	10.7088	3.54834	8.44062	11.3419	15.7645	10.7017	20.9941	115.146	146.457	10.0139	1	1	0	1	0	9.58581	1	1	1	0	1	0.428077	0.7	10.0844	3.11485
35628	226363_at	ABCC5	ATP-binding cassette, sub-family C (CFTR/MRP), member 5	NM_001023587 /// NM_005688	0.19926	0.366142	1	0.678297	0.560925	0.0345701	-3.14831	11.3849	11.5219	0.909397	-0.137019	-1.09963	Less than 0		226363_at	843.7	1042.87	806.344	896.652	1154.39	1256.17	516.348	1384.76	1046.59	1325.45	83.8527	39.724	28.9465	56.1788	843.7	1	1	1	1	1	1256.17	1	1	1	1	1	-412.474	1	1027.33	236707
54441	47560_at	LPHN1	latrophilin 1	NM_001008701 /// NM_014921	0.80374	0.0446182	0.7	0.69304	0.56035	0.0183493	-3.84701	8.53347	9.02082	0.713335	-0.487347	-1.40187	Less than 0		47560_at	434.159	285.378	255.894	196.801	328.11	425.784	177.86	320.092	218.227	367.944	303.667	1261.51	1206.74	440.913	255.894	1	0	1	1	1	320.092	0	1	0	1	1	-64.1974	0.7	301.025	3303.26
11553	202096_s_at	TSPO	translocator protein (18kDa)	NM_000714 /// NM_007311	0.48366	0.357941	1	0.397388	0.559747	0.0456279	2.86653	10.1435	9.83102	1.24183	0.312465	1.24183	Greater than 0		202096_s_at	424.798	404.111	458.896	409.019	371.142	330.068	620.982	352.153	454.753	366.071	143.391	37.8633	69.4456	44.9872	454.753	1	1	1	1	1	366.071	1	1	1	1	1	88.682	1	419.199	22009.9
36905	227642_at	TFCP2L1	transcription factor CP2-like 1	NM_014553	0.75646	0.302278	0.8	0.380178	0.559729	0.00616183	5.28199	4.83358	4.37076	1.37823	0.462817	1.37823	Greater than 0		227642_at	10.5442	10.5975	22.2206	13.2416	14.3753	1.28033	9.16019	6.93252	16.877	11.6549	183.204	36.7125	160.512	101.018	14.3753	1	1	1	1	1	10.5975	0	1	1	0	1	3.7778	0.8	11.6884	86.8498
16685	207231_at	DZIP3	DAZ interacting protein 3, zinc finger	NM_014648	0.89262	0.0503561	0.7	0.594719	0.559424	0.0215343	-3.66242	6.7726	7.30498	0.691415	-0.532376	-1.44631	Less than 0		207231_at	62.5423	68.1932	54.8429	59.2497	57.6432	60.8118	7.83205	49.0357	89.0455	80.6505	75.0705	45.9134	59.0001	120.179	57.6432	1	1	1	0	1	60.8118	0	1	1	1	0	-3.16867	0.7	58.9847	211.921
33751	224481_s_at	HECTD1	HECT domain containing 1	NM_015382	0.4511	0.5039	1	0.278167	0.558292	0.0140797	-4.16573	10.976	11.2694	0.81596	-0.29343	-1.22555	Less than 0		224481_s_at	843.997	1007.34	771.843	1003.55	1002.92	1052.41	1007.52	1046.19	883.285	1134.44	7.33469	84.1192	39.4049	86.5816	883.285	1	1	1	1	1	1046.19	1	1	1	1	1	-162.904	1	975.349	53928.4
34299	225033_at	ST3GAL1	ST3 beta-galactoside alpha-2,3-sialyltransferase 1	NM_003033 /// NM_173344	0.62268	0.390127	0.9	0.319943	0.558188	0.0367654	-3.08464	8.88249	9.27354	0.762576	-0.391046	-1.31134	Less than 0		225033_at	172.647	233.482	203.123	187.786	177.742	304.169	222.129	274.547	237.095	291.42	23.9018	18.0165	19.6673	14.8567	203.123	1	0	1	1	1	274.547	1	1	1	1	1	-71.4242	0.9	230.414	7765.63
22592	213282_at	APOOL	apolipoprotein O-like	NM_198450	0.43806	0.347049	0.9	0.542165	0.556819	0.0458152	2.86247	10.1556	9.86991	1.21903	0.285731	1.21903	Greater than 0		213282_at	591.183	364.775	770.014	360.571	566.54	530.149	983.249	734.826	656.566	520.876	28.9498	26.6664	74.6637	27.1432	656.566	1	1	1	0	1	520.876	1	1	1	1	1	135.691	0.9	607.875	111589
11287	201830_s_at	NET1	neuroepithelial cell transforming 1	NM_001047160 /// NM_005863	0.51036	0.388209	0.9	0.427425	0.556498	0.0475724	-2.82528	11.646	11.9739	0.796695	-0.3279	-1.25518	Less than 0		201830_s_at	1714.35	2159.58	1682.7	2114.25	2360.38	2407.19	1213.7	1991.74	1385.18	2037.21	70.9777	124.368	125.931	5.26904	1682.7	1	1	1	1	1	2114.25	1	1	0	1	1	-431.553	0.9	1906.63	553977
29071	219778_at	ZFPM2	zinc finger protein, multitype 2	NM_012082	0.69622	0.475431	0.9	0.152203	0.555963	0.000428644	-10.7231	8.74675	9.17769	0.741778	-0.43094	-1.34811	Less than 0		219778_at	240.245	305.156	282.677	354.147	278.99	346.89	159.292	363.017	172.629	236.047	2399.28	5296.52	3358.3	2883.75	240.245	1	1	1	1	0	346.89	1	1	1	1	1	-106.645	0.9	273.909	22224
39415	230152_at	WDR52	WD repeat domain 52	NM_001164496 /// NM_018338	0.39872	0.461858	1	0.362437	0.555754	0.0462529	-2.85305	7.52301	7.78527	0.83378	-0.262261	-1.19936	Less than 0		230152_at	79.1516	89.5731	98.2405	115.297	71.3778	99.3823	77.8724	103.632	97.8405	124.415	27.5548	74.893	67.4844	11.3068	79.1516	1	1	1	1	1	103.632	1	1	1	1	1	-24.4803	1	95.6782	1162.43
11807	202350_s_at	MATN2	matrilin 2	NM_002380 /// NM_030583	1	0.146248	0.6	0.471069	0.554329	0.0415076	2.96114	7.87263	7.28373	1.50411	0.588906	1.50411	Greater than 0		202350_s_at	116.281	87.0061	160.417	101.1	55.9234	54.8442	87.357	52.5543	69.256	71.8367	53.6098	103.65	6.52299	157.488	87.357	1	0	1	1	1	71.8367	1	0	0	1	0	15.5203	0.6	85.6577	1485.8
46041	236783_at	KCNIP4	Kv channel interacting protein 4	NM_001035003 /// NM_001035004 /// NM_025221 /// NM_147181 /// NM_147182 /// NM_147183	0.76326	0.0957555	0.7	0.65817	0.554296	0.0499961	-2.77652	6.90522	7.3716	0.723781	-0.466375	-1.38163	Less than 0		236783_at	105.74	101.944	72.9443	78.3324	66.5587	64.7171	24.2518	83.2095	90.5863	103.792	365.518	141.287	291.135	271.389	72.9443	1	1	0	1	1	83.2095	0	1	1	1	0	-10.2652	0.7	79.2075	517.163
10441	200984_s_at	CD59	CD59 molecule, complement regulatory protein	NM_000611 /// NM_001127223 /// NM_001127225 /// NM_001127226 /// NM_001127227 /// NM_20	0.31882	0.526816	1	0.368275	0.553478	0.0228531	-3.59532	11.9054	12.1188	0.862511	-0.213386	-1.15941	Less than 0		200984_s_at	1237.35	2206.57	1609.01	2054.4	2087.56	2365.97	2059.51	2136.2	1449.12	2334.11	126.225	120.464	13.6613	39.7766	1609.01	1	1	1	1	1	2206.57	1	1	1	1	1	-597.556	1	1953.98	704751
3635	1557411_s_at	SLC25A43	solute carrier family 25, member 43	NM_145305	0.53768	0.304391	1	0.370488	0.55314	0.036818	3.08317	8.50315	8.15964	1.26884	0.343509	1.26884	Greater than 0		1557411_s_at	217.239	176.704	141.363	138.021	142.756	119.349	223.813	161.284	200.644	137.62	35.9785	19.8072	41.012	68.3001	200.644	1	1	1	1	1	138.021	1	1	1	1	1	62.6233	1	165.879	3718.61
36467	227203_at	FBXL17	F-box and leucine-rich repeat protein 17	NM_001163315	0.3233	0.577212	0.9	0.410137	0.552662	0.0217988	-3.64858	9.81681	10.033	0.860846	-0.216173	-1.16165	Less than 0		227203_at	359.584	564.149	367.396	460.373	340.337	359.474	253.81	573.219	359.496	460.975	125.926	91.3627	41.5149	55.045	359.496	1	1	0	1	1	460.975	1	1	1	1	1	-101.479	0.9	409.881	54400.4
25151	215849_x_at	TTC18	tetratricopeptide repeat domain 18	NM_145170	0.40996	0.0959595	0.7	1	0.55148	0.0183769	-3.84525	3.77738	4.04639	0.829889	-0.26901	-1.20498	Less than 0		215849_x_at	7.3585	11.1272	13.7101	5.26707	8.3553	15.4413	8.67978	10.703	13.5713	27.4202	170.328	23.5094	26.4996	34.0324	8.67978	1	0	1	1	1	11.1272	1	0	1	1	0	-2.44745	0.7	12.1634	33.4302
18618	209195_s_at	ADCY6	adenylate cyclase 6	NM_015270 /// NM_020983	0.64346	0.402663	1	0.15868	0.551201	0.0397374	3.00521	7.87134	7.46891	1.32173	0.402428	1.32173	Greater than 0		209195_s_at	89.1828	85.9888	85.3238	86.2747	87.5665	61.5866	104.29	79.1836	93.7483	81.5187	39.5327	162.423	143.921	127.531	89.1828	1	1	1	1	1	81.5187	1	1	1	1	1	7.66412	1	85.4664	429.801
23359	214051_at	TMSB15B	thymosin beta 15B	NM_194324	0.73582	0.239017	0.9	0.328496	0.550833	0.025424	3.47688	10.9965	10.5446	1.36791	0.45197	1.36791	Greater than 0		214051_at	1154.52	871.443	891.492	517.877	1053.32	973.515	1873.54	1003	908.592	921.75	136.437	58.4622	114.041	24.6956	1053.32	1	1	1	1	1	921.75	1	1	1	1	0	131.569	0.9	1016.9	254044
35340	226075_at	SPSB1	splA/ryanodine receptor domain and SOCS box containing 1	NM_025106	0.47756	0.297303	0.9	0.528194	0.550764	0.0374035	-3.06696	9.7876	10.0965	0.807248	-0.308916	-1.23878	Less than 0		226075_at	580.768	790.159	652.046	491.527	659.733	839.656	433.224	687.967	617.509	867.392	73.8448	85.8771	73.0081	163.888	617.509	1	0	1	1	1	790.159	1	1	1	1	1	-172.65	0.9	661.998	53790.6
13700	204244_s_at	DBF4	DBF4 homolog (S. cerevisiae)	NM_006716	0.6037	0.257682	0.7	0.639773	0.550289	0.0377881	3.05648	9.46095	9.08039	1.30185	0.380559	1.30185	Greater than 0		204244_s_at	361.004	373.845	463.322	368.418	306.904	319.014	635.263	364.566	453.433	315.495	49.5451	11.3812	20.6561	42.7216	453.433	1	1	1	1	1	364.566	0	0	0	1	1	88.8671	0.7	396.127	22904.8
36305	227041_at	SESTD1	SEC14 and spectrin domains 1	NM_178123	0.61904	0.483437	0.9	0.198494	0.550243	0.0330872	-3.19408	8.16861	8.55765	0.763636	-0.389043	-1.30952	Less than 0		227041_at	115.184	182.766	134.675	226.824	148.81	166.251	197.146	243.802	128.65	183.957	4.67641	7.70848	13.3378	11.2218	134.675	1	1	1	1	1	183.957	1	1	1	0	1	-49.2822	0.9	172.806	7791.58
19687	210278_s_at	AP4S1	adaptor-related protein complex 4, sigma 1 subunit	NM_001128126 /// NM_007077	0.829	0.446099	0.9	0.0258315	0.550233	0.0163139	-3.98639	6.50403	7.00432	0.706963	-0.500292	-1.4145	Less than 0		210278_s_at	46.5303	71.6024	57.2362	91.5972	65.3277	78.2637	28.758	86.5135	48.0773	45.8449	142.026	66.472	17.7115	50.6879	48.0773	1	1	1	1	0	78.2637	1	1	1	1	1	-30.1864	0.9	61.9751	1635.65
52901	243643_x_at	SLC30A6	solute carrier family 30 (zinc transporter), member 6	NM_001193513 /// NM_001193514 /// NM_001193515 /// NM_017964	0.59952	0.00114574	0.6	1	0.550166	0.00278809	-6.56315	7.51685	7.89509	0.769374	-0.378242	-1.29976	Less than 0		243644_at	44.3107	17.8565	21.0109	17.2095	32.1036	25.6331	16.9616	30.9378	21.4015	40.9665	6.61965	46.9793	70.9028	17.7221	21.4015	0	0	1	1	1	25.6331	0	1	0	1	1	-4.2316	0.6	26.8392	1.01435
29274	219981_x_at	ZNF587	zinc finger protein 587	NM_032828	0.3115	0.230224	0.8	0.858436	0.55004	0.00528396	-5.5127	9.72987	9.93869	0.865241	-0.208826	-1.15575	Less than 0		219981_x_at	347.806	314.252	377.686	406.286	419.196	486.696	205.823	376.008	359.617	584.246	46.3118	124.429	390.194	131.528	359.617	0	1	1	1	1	406.286	1	1	0	1	1	-46.6692	0.8	387.762	20917.9
27084	217790_s_at	SSR3	signal sequence receptor, gamma (translocon-associated protein gamma)	NM_007107	0.25858	0.517433	1	0.419911	0.548981	0.00712155	-5.07178	8.27429	8.4497	0.885514	-0.175412	-1.12929	Less than 0		217790_s_at	154.92	175.318	128.465	156.701	147.851	155.444	96.3642	194.808	143.505	174.334	99.0439	60.2169	76.6429	87.8696	143.505	1	1	1	1	1	174.334	1	1	1	1	1	-30.8288	1	152.771	3441.05
33889	224621_at	MAPK1	mitogen-activated protein kinase 1	NM_002745 /// NM_138957	0.69524	0.347261	0.9	0.252913	0.548854	0.00743464	-5.01058	10.5436	10.974	0.742047	-0.430418	-1.34762	Less than 0		224621_at	530.72	719.706	606.156	590.52	736.566	890.607	675.738	775.102	571.217	773.929	18.368	229.958	24.8729	20.5835	606.156	1	0	1	1	1	773.929	1	1	1	1	1	-167.773	0.9	687.026	39622.9
34303	225037_at	SLC35C2	solute carrier family 35, member C2	NM_015945 /// NM_173073 /// NM_173179	0.28676	0.29136	0.9	0.716838	0.54874	0.0498111	2.78014	9.41008	9.21678	1.14338	0.193299	1.14338	Greater than 0		225037_at	273.772	254.9	394.61	365.755	287.058	159.304	291.221	250.63	375.452	206.054	276.151	558.653	696.972	732.634	291.221	1	0	1	1	1	250.63	1	1	1	1	1	40.5908	0.9	285.876	14858.7
1675	1554569_a_at	CELF2	CUGBP, Elav-like family member 2	NM_001025076 /// NM_001025077 /// NM_001083591 /// NM_006561	0.43226	0.257057	0.9	0.605263	0.548645	0.0385234	-3.03679	5.15762	5.43992	0.822282	-0.282295	-1.21613	Less than 0		1554569_a_at	17.5813	15.8285	8.71756	14.715	15.2239	19.6522	4.12498	17.5479	4.81935	9.45067	709.101	700.242	858.033	592.566	8.71756	1	1	1	1	1	15.8285	0	1	1	1	1	-7.11089	0.9	12.7661	71.4335
13473	204017_at	KDELR3	KDEL (Lys-Asp-Glu-Leu) endoplasmic reticulum protein retention receptor 3	NM_006855 /// NM_016657	0.3653	0.499382	1	0.329682	0.548591	0.00792177	4.92134	8.83342	8.5914	1.18265	0.242025	1.18265	Greater than 0		204017_at	209.687	178.891	249.748	177.676	225.697	195.657	210.038	202.097	191.407	163.245	6.25563	27.6602	2.75026	55.4357	210.038	1	1	1	1	1	178.891	1	1	1	1	1	31.1467	1	200.414	2856.48
5590	1560838_at	C6orf146	chromosome 6 open reading frame 146	NM_173563	0.36634	0.17397	0.7	0.949531	0.54746	0.00284544	-6.52727	5.8876	6.13025	0.84519	-0.242653	-1.18317	Less than 0		1560838_at	41.0698	28.5293	36.5717	47.1636	32.3918	33.4004	12.3952	33.8428	28.7231	50.4864	33.9496	164.92	100.263	79.0263	32.3918	0	1	1	1	1	33.8428	0	0	1	1	1	-1.4511	0.7	34.4574	178.683
21857	212543_at	AIM1	absent in melanoma 1	NM_001624	0.3342	0.575415	1	0.276963	0.546645	0.0473928	-2.82901	11.7834	12.0063	0.856827	-0.222924	-1.1671	Less than 0		212543_at	1318.56	1731.71	1304.02	1723.95	1636.63	1507.78	1430.11	1692	1163.81	1659.18	10.2326	4.7198	17.3198	5.53928	1318.56	1	1	1	1	1	1692	1	1	1	1	1	-373.435	1	1516.78	213592
13009	203553_s_at	MAP4K5	mitogen-activated protein kinase kinase kinase kinase 5	NM_006575 /// NM_198794	0.41744	0.380618	1	0.385669	0.545932	0.0148275	-4.1021	9.20146	9.47494	0.827321	-0.273481	-1.20872	Less than 0		203553_s_at	285.976	338.064	335.321	401.286	336.016	328.234	220.278	333.134	320.087	404.47	185.02	258.737	301.136	239.013	320.087	1	1	1	1	1	338.064	1	1	1	1	1	-17.9768	1	330.287	9456.29
11458	202001_s_at	NDUFA6	NADH dehydrogenase (ubiquinone) 1 alpha subcomplex, 6, 14kDa	NM_002490	0.54124	0.432885	1	0.201284	0.543852	0.0152661	4.06656	10.6826	10.3371	1.27062	0.345538	1.27062	Greater than 0		202001_s_at	625.06	435.997	502.958	476.689	450.899	416.702	707.324	435.122	550.6	488.611	1436.2	1480.85	2964.38	2347.13	550.6	1	1	1	1	1	435.997	1	1	1	1	1	114.603	1	508.996	34072.9
13548	204092_s_at	AURKA	aurora kinase A	NM_003600 /// NM_198433 /// NM_198434 /// NM_198435 /// NM_198436 /// NM_198437	0.37214	0.571854	1	0.23132	0.543829	0.0401759	2.99408	11.4853	11.2391	1.18607	0.246189	1.18607	Greater than 0		204092_s_at	1654.25	1267.26	1569.17	1413.52	1339.74	1408.62	1608.88	1238.78	1510.28	1269.19	11.9237	19.022	11.3345	30.4702	1569.17	1	1	1	1	1	1269.19	1	1	1	1	1	299.981	1	1427.97	117711
10373	200916_at	TAGLN2	transgelin 2	NM_003564	0.55228	0.420437	1	0.200379	0.543274	0.0327388	3.20518	10.6934	10.3416	1.27614	0.351785	1.27614	Greater than 0		200916_at	716.23	638.189	843.647	660.649	826.109	793.066	1071.83	685.501	976.592	803.099	17.6859	49.9954	31.2435	21.0082	843.647	1	1	1	1	1	685.501	1	1	1	1	1	158.146	1	801.491	72915.3
2071	1555099_at	MPP4	membrane protein, palmitoylated 4 (MAGUK p55 subfamily member 4)	NM_033066	0.46004	0.210362	0.9	0.597159	0.54189	0.0296994	3.30838	4.16605	3.86737	1.23002	0.29868	1.23002	Greater than 0		1555099_at	11.7219	3.33446	6.70798	2.59836	10.5856	5.6169	5.95886	6.85724	8.14062	11.0776	118.949	39.4782	178.283	210.402	8.14062	1	1	1	1	0	5.6169	1	1	1	1	1	2.52372	0.9	7.25995	18.5787
12597	203140_at	BCL6	B-cell CLL/lymphoma 6	NM_001130845 /// NM_001134738 /// NM_001706	0.473	0.321021	1	0.372721	0.541686	0.0297271	-3.30739	10.4402	10.7464	0.808733	-0.306265	-1.2365	Less than 0		203140_at	830.037	1040.88	701.213	801.672	766.766	773.039	954.037	1029.15	654.163	1056.73	4294.4	3559.33	3659.82	2861.55	766.766	1	1	1	1	1	1029.15	1	1	1	1	1	-262.388	1	860.769	63242.7
50520	241262_at	LOC100505728	hypothetical LOC100505728	XR_108359 /// XR_111942 /// XR_114816	0.85176	0.279002	0.8	0.235152	0.541478	0.0332988	3.1874	7.42186	6.91001	1.42588	0.511849	1.42588	Greater than 0		241262_at	91.414	64.5071	80.5428	59.6445	47.523	53.892	102.273	66.6219	77.8631	70.35	48.5294	14.2418	99.5559	65.2003	80.5428	1	1	1	1	1	64.5071	1	0	0	1	1	16.0357	0.8	71.4631	715.721
36253	226989_at	RGMB	RGM domain family, member B	NM_001012761	0.31214	0.239614	1	0.614127	0.54147	0.00819745	-4.87375	11.5822	11.7914	0.865003	-0.209223	-1.15607	Less than 0		226989_at	1408.32	1851.69	1368.01	1490.9	1806.85	1845.67	1454.29	1546.77	1654.05	2408.46	202.932	220.779	234.913	125.769	1454.29	1	1	1	1	1	1845.67	1	1	1	1	1	-391.38	1	1683.5	210821
32801	223515_s_at	COQ3	coenzyme Q3 homolog, methyltransferase (S. cerevisiae)	NM_017421	0.51962	0.495824	0.8	0.348155	0.5409	0.0247975	3.50439	8.4026	8.0694	1.25981	0.333203	1.25981	Greater than 0		223515_s_at	165.956	127.014	179.97	130.783	122.711	112.579	143.106	134.665	168.969	121.659	64.8711	214.472	118.633	97.3966	165.956	1	1	1	1	1	127.014	1	0	0	1	1	38.9418	0.8	140.741	2371.99
11375	201918_at	SLC25A36	solute carrier family 25, member 36	NM_001104647 /// NM_018155	0.51082	0.254046	0.9	0.497488	0.540589	0.00963345	-4.65388	9.45415	9.78231	0.796556	-0.328153	-1.25541	Less than 0		201918_at	512.822	489.734	307.799	426.382	409.61	463.058	236.116	391.831	312.011	427.247	83.9904	107.801	10.0059	147.524	312.011	1	1	1	1	1	427.247	0	1	1	1	1	-115.236	0.9	397.661	17631
573	1553048_a_at	PIP4K2B	phosphatidylinositol-5-phosphate 4-kinase, type II, beta	NM_003559	0.43884	0.147138	0.7	0.872839	0.539704	0.0412356	-2.96776	6.05764	6.34383	0.820065	-0.286189	-1.21942	Less than 0		1553048_a_at	32.1164	35.9962	20.0588	27.6491	17.7266	25.1995	8.51607	19.7241	34.3678	39.2938	250.812	162.375	422.231	349.055	20.0588	1	1	1	0	1	27.6491	0	1	1	1	0	-7.59034	0.7	26.0648	123.04
29580	220287_at	ADAMTS9	ADAM metallopeptidase with thrombospondin type 1 motif, 9	NM_182920	0.42936	0.0281877	0.7	1	0.539387	0.0269727	-3.4122	4.65805	4.93863	0.82326	-0.280579	-1.21468	Less than 0		220287_at	18.1176	13.6759	13.0046	14.9043	15.359	17.3382	1.82314	7.31768	20.447	26.2654	196.186	144.942	141.005	56.3581	15.359	1	1	0	1	0	14.9043	1	1	1	0	1	0.45474	0.7	14.8253	11.5564
29276	219983_at	HRASLS	HRAS-like suppressor	NM_020386	0.58958	0.213086	0.7	0.654721	0.539347	0.0410406	2.97255	8.76304	8.39032	1.29479	0.37272	1.29479	Greater than 0		219983_at	145.34	148.721	134.989	106.03	86.8944	88.9577	255.233	128.45	186.598	116.197	141.52	103.251	93.5185	100.359	145.34	0	1	1	1	1	116.197	1	0	0	1	1	29.1438	0.7	139.741	4870.82
32889	223604_at	GARNL3	GTPase activating Rap/RanGAP domain-like 3	NM_032293	0.58192	0.39368	0.9	0.278642	0.53856	0.0373325	3.06891	7.07691	6.70847	1.29096	0.368441	1.29096	Greater than 0		223604_at	50.231	39.0975	56.8301	33.1905	57.0754	33.8166	54.5174	40.9151	28.4562	36.4459	39.6864	23.0823	54.6842	112.144	54.5174	1	1	1	1	1	36.4459	1	1	1	1	0	18.0715	0.9	43.0576	405.061
38847	229584_at	LRRK2	leucine-rich repeat kinase 2	NM_198578	0.70182	0.261531	0.9	0.289318	0.538167	0.0458822	2.86102	7.31585	6.88191	1.35091	0.433937	1.35091	Greater than 0		229584_at	58.5781	46.9262	74.5251	50.1624	63.139	41.3227	105.346	73.9404	60.9847	62.2696	216.251	97.6099	72.3163	84.3429	63.139	1	1	1	0	1	50.1624	1	1	1	1	1	12.9766	0.9	63.7194	773.553
32901	223616_at	ZNF649	zinc finger protein 649	NM_023074	0.51136	0.217006	0.9	0.523906	0.538068	0.0416338	-2.95808	4.37229	4.70076	0.796383	-0.328466	-1.25568	Less than 0		223616_at	13.0403	13.9229	19.1857	14.3608	10.524	20.1667	1.04087	18.8159	16.976	18.8978	7.75979	13.4154	11.4499	12.8007	13.0403	1	1	1	1	1	18.8159	1	0	1	1	1	-5.77552	0.9	14.6931	64.5011
14822	205366_s_at	HOXB6	homeobox B6	NM_018952	1	0.10251	0.8	0.248714	0.537806	0.00211903	7.0636	6.85243	6.22107	1.54903	0.631366	1.54903	Greater than 0		205366_s_at	53.288	33.6354	25.0071	21.0343	37.3677	24.2343	14.4621	21.1505	33.565	30.3997	2061.49	46.3712	1226.28	541.698	33.565	0	1	1	1	1	24.2343	1	1	1	0	1	9.33072	0.8	29.4144	110.462
44774	235516_at	SEPSECS	Sep (O-phosphoserine) tRNA:Sec (selenocysteine) tRNA synthase	NM_016955	0.31518	0.316854	1	0.517384	0.537354	0.0362566	-3.09899	7.56023	7.77135	0.863864	-0.211124	-1.15759	Less than 0		235516_at	106.813	101.374	95.6532	103.182	95.557	113.731	96.5476	119.219	104.967	150.306	5.62388	111.604	107.028	34.0491	96.5476	1	1	1	1	1	113.731	1	1	1	1	1	-17.1829	1	108.735	779.218
38885	229622_at	FAM132B	family with sequence similarity 132, member B	XM_001130886 /// XM_001714385 /// XM_003119882	1	0.197022	0.8	0.149469	0.536623	0.00119467	8.21869	7.3155	6.65359	1.58218	0.661909	1.58218	Greater than 0		229622_at	51.7257	37.8036	69.2605	49.2751	25.4714	19.1803	55.1335	28.8302	48.428	50.1165	103.629	113.816	23.7131	14.3229	51.7257	1	1	1	1	1	37.8036	1	0	0	1	1	13.9221	0.8	43.5225	420.079
13851	204395_s_at	GRK5	G protein-coupled receptor kinase 5	NM_005308	0.49522	0.428713	1	0.221298	0.536308	0.0136564	4.20358	6.75515	6.43598	1.24761	0.319165	1.24761	Greater than 0		204395_s_at	28.627	20.3519	30.7101	19.0734	35.5538	28.5647	21.8465	19.0672	27.0685	21.7324	673.513	435.115	269.242	302.919	28.627	1	1	1	1	1	20.3519	1	1	1	1	1	8.27508	1	25.2596	122.613
29173	219880_at	LOC100507619	hypothetical LOC100507619	XR_110082 /// XR_112807 /// XR_113816	0.4643	0.391762	1	0.287596	0.535915	0.0263765	3.43657	9.54766	9.24648	1.23215	0.301178	1.23215	Greater than 0		219880_at	518.623	337.79	358.81	396.027	369.294	338.426	516.501	382.21	448.872	342.805	45.9475	62.7522	74.5624	138.833	448.872	1	1	1	1	1	342.805	1	1	1	1	1	106.067	1	400.936	17209.4
48086	238828_at	KIAA1919	KIAA1919	NM_153369	0.54194	0.185554	0.7	0.715148	0.535661	0.0238089	-3.54952	6.00881	6.35474	0.7868	-0.345931	-1.27097	Less than 0		238828_at	17.1409	23.4093	24.4711	31.0946	30.6476	22.2439	18.9699	25.5871	23.8261	38.4577	20.0946	5.76889	22.7318	21.3865	23.8261	0	1	0	1	1	25.5871	1	1	0	1	1	-1.76105	0.7	25.5848	66.24
47711	238453_at	FGFBP3	fibroblast growth factor binding protein 3	NM_152429	0.46792	0.138305	0.8	0.73511	0.535334	0.00643081	-5.21924	8.03811	8.34141	0.8104	-0.303295	-1.23396	Less than 0		238453_at	90.4296	108.91	133.585	90.2575	148.838	154.4	38.596	134.9	105.02	160.325	129.349	111.117	177.224	145.907	105.02	1	0	1	1	1	134.9	1	1	0	1	1	-29.8799	0.8	116.526	1750.95
38675	229412_at	TAF8	TAF8 RNA polymerase II, TATA box binding protein (TBP)-associated factor, 43kDa	NM_138572	0.45284	0.393752	0.9	0.387782	0.533594	0.043107	2.92316	6.32064	6.02619	1.22642	0.294459	1.22642	Greater than 0		229412_at	51.2868	26.8914	36.6849	37.1673	30.2504	23.6547	30.2186	20.2905	40.199	25.7251	139.405	221.195	164.938	312.543	36.6849	1	0	1	1	1	25.7251	1	1	1	1	1	10.9598	0.9	32.2369	301.519
23443	214135_at	CLDN18	claudin 18	NM_001002026 /// NM_016369	0.14718	0.184938	0.8	1	0.53303	0.00235132	-6.87012	4.80267	4.90511	0.931458	-0.102438	-1.07359	Less than 0		214135_at	22.7322	18.0401	11.9441	22.3843	14.0211	23.7373	8.18641	8.54806	13.8607	22.9621	36.8332	141.884	129.932	38.6658	13.8607	1	1	1	0	1	22.3843	0	1	1	1	1	-8.52359	0.8	16.6416	62.1373
34253	224986_s_at	PDPK1	3-phosphoinositide dependent protein kinase-1	NM_002613 /// NM_031268	0.29838	0.140402	0.8	0.893075	0.532964	0.0329423	-3.19868	9.98374	10.1844	0.870175	-0.200623	-1.14919	Less than 0		224986_s_at	490.458	494.522	374.618	460.766	685.303	668.779	420.229	530.944	519.73	829.531	1522.58	1269.24	1566.25	1647.92	490.458	1	0	1	1	1	530.944	1	1	0	1	1	-40.4857	0.8	547.488	24423.7
11452	201995_at	EXT1	exostosin 1	NM_000127	0.41194	0.494804	1	0.224686	0.532858	0.047621	2.82427	11.4889	11.2187	1.20597	0.27019	1.20597	Greater than 0		201995_at	638.193	521.809	631.919	572.504	678.565	600.146	834.039	615.791	820.009	622.191	230.934	626.133	553.534	396.267	678.565	1	1	1	1	1	600.146	1	1	1	1	1	78.4184	1	653.517	44927.9
16055	206600_s_at	SLC16A5	solute carrier family 16, member 5 (monocarboxylic acid transporter 6)	NM_004695	0.48654	0.218105	0.7	0.720728	0.531343	0.026853	3.41704	8.1417	7.82756	1.24327	0.314135	1.24327	Greater than 0		206600_s_at	98.9565	91.299	103.955	105.981	102.168	75.9999	118.098	102.995	87.2855	59.9239	101.184	97.7977	144.181	79.7276	102.168	1	0	1	0	1	91.299	1	1	1	1	0	10.8693	0.7	94.6662	551.518
17207	207757_at	ZFP2	zinc finger protein 2 homolog (mouse)	NM_030613	0.82146	0.139445	0.8	0.357314	0.529555	0.0297386	3.30697	5.27073	4.77428	1.41073	0.496443	1.41073	Greater than 0		207757_at	37.5042	21.5112	15.9871	12.4132	20.9662	8.53544	14.4783	13.6776	16.7316	21.3537	10.8423	95.9017	37.8255	6.17885	16.7316	0	1	1	1	0	13.6776	1	1	1	1	1	3.05401	0.8	18.3158	79.3899
34168	224901_at	SCD5	stearoyl-CoA desaturase 5	NM_001037582 /// NM_024906	0.49792	0.53346	1	0.08092	0.528075	0.00918025	-4.71872	11.4023	11.723	0.800665	-0.320729	-1.24896	Less than 0		224901_at	1138.44	1588.21	1247.12	1631.49	1318.63	1475.54	1090.7	1449.54	914.336	1171.78	5.70824	9.71677	18.638	3.1162	1138.44	1	1	1	1	1	1475.54	1	1	1	1	1	-337.093	1	1302.58	258347
11704	202247_s_at	MTA1	metastasis associated 1	NM_004689	0.31398	0.321885	0.9	0.574723	0.527647	0.0415476	-2.96017	7.75522	7.9656	0.86431	-0.21038	-1.15699	Less than 0		202247_s_at	60.5997	54.188	50.732	66.0482	62.7954	84.9461	25.5333	58.5782	43.0321	62.6201	666.835	1043.99	750.232	683.115	50.732	1	1	1	1	1	62.6201	1	1	0	1	1	-11.8881	0.9	56.9073	700.37
45400	236142_at	PPIH	Peptidylprolyl isomerase H (cyclophilin H)	NM_006347	0.63662	0.102499	0.9	0.471295	0.527603	0.00842805	4.83542	5.93458	5.53589	1.31831	0.398685	1.31831	Greater than 0		236142_at	28.6775	12.8798	13.7388	9.18399	14.4259	12.8323	13.7872	13.6282	15.8491	21.2725	8.46247	13.1811	14.5823	14.9273	14.4259	1	1	1	1	0	12.8798	1	1	1	1	1	1.54614	0.9	15.6275	27.8278
28674	219381_at	C5orf42	chromosome 5 open reading frame 42	NM_023073	0.63186	0.273929	0.9	0.298645	0.526109	0.0175951	3.89639	7.05311	6.65703	1.31593	0.396078	1.31593	Greater than 0		219381_at	84.3783	33.6534	60.5163	36.9556	57.687	55.4764	42.6911	61.8017	59.2433	41.6975	22.2801	19.389	2.19243	6.39917	59.2433	1	1	1	0	1	41.6975	1	1	1	1	1	17.5458	0.9	53.4101	561.47
35400	226135_at	UHRF1BP1	UHRF1 binding protein 1	NM_017754	0.33104	0.240782	0.7	0.831509	0.525833	0.0482163	2.81205	10.4048	10.1838	1.16552	0.220977	1.16552	Greater than 0		226135_at	603.54	535.931	769.272	604.983	692.73	699.609	900.615	609.245	531.644	400.677	83.5092	108.613	100.844	152.256	692.73	1	1	0	1	1	604.983	0	1	1	1	0	87.7472	0.7	634.825	41907
17556	208118_x_at	LOC100271836 /// LOC440354 /// LOC595101 /// LOC641298 /// SLC7A5P1 /// SLC7A5P2	SMG1 homolog, phosphatidylinositol 3-kinase-related kinase pseudogene /// PI-3-kinase-r	NR_002453 /// NR_002473 /// NR_002593 /// NR_002594 /// NR_027154 /// NR_027155	0.44242	0.182473	0.9	0.574197	0.524773	0.0233451	-3.57146	8.36361	8.65192	0.818862	-0.288308	-1.22121	Less than 0		208118_x_at	103.272	174.657	153.328	209.531	207.848	227.747	131.091	170.854	247.321	279.021	454.737	413.101	486.388	640.177	153.328	1	1	1	1	1	209.531	1	1	1	1	0	-56.2031	0.9	190.467	4793.88
12886	203430_at	HEBP2	heme binding protein 2	NM_014320	0.55098	0.179611	0.7	0.668114	0.524676	0.0419794	2.94976	11.0669	10.7159	1.27549	0.351055	1.27549	Greater than 0		203430_at	646.177	734.822	912.533	743.707	606.267	557.97	1443.55	763.081	855.843	641.828	183.018	109.529	129.544	122.46	855.843	1	1	1	1	1	734.822	0	0	0	1	1	121.021	0.7	790.578	104645
6394	1562063_x_at	KIAA1245 /// NBPF1 /// NBPF10 /// NBPF11 /// NBPF12 /// NBPF24 /// NBPF8 /// NBPF9	KIAA1245 /// neuroblastoma breakpoint family, member 1 /// neuroblastoma breakpoint fam	NM_001037675 /// NM_001039703 /// NM_001101663 /// NM_017940 /// NM_183372 /// XM_00171	0.37904	0.0559418	0.8	0.862405	0.524347	0.0469974	-2.83727	7.00763	7.25801	0.840676	-0.250379	-1.18952	Less than 0		1562063_x_at	46.666	54.4087	50.7886	53.8427	49.8231	36.1223	15.7586	50.1232	75.5605	88.2207	56.6346	102.192	188.158	85.8142	49.8231	1	1	0	1	1	53.8427	1	1	1	1	0	-4.01961	0.8	52.1314	194.665
34490	225224_at	C20orf112	chromosome 20 open reading frame 112	NM_080616	0.4783	0.337296	0.9	0.381348	0.524236	0.0363431	-3.09653	9.13689	9.44624	0.807005	-0.30935	-1.23915	Less than 0		225224_at	283.044	379.99	206.005	267.031	322.521	334.83	159.49	302.428	206.579	263.411	908.259	1323.43	1046.5	994.252	206.579	1	1	1	1	1	302.428	1	1	0	1	1	-95.8493	0.9	272.533	13693.8
28573	219280_at	BRWD1	bromodomain and WD repeat domain containing 1	NM_001007246 /// NM_018963 /// NM_033656	0.43978	0.23624	0.8	0.620516	0.524134	0.0208059	-3.70162	6.86019	7.14694	0.819748	-0.286748	-1.21989	Less than 0		219280_at	41.7759	50.1217	55.6766	62.3766	45.3609	41.6547	22.0996	45.8856	44.2839	65.9334	22.75	89.5889	13.2787	57.0478	44.2839	1	1	0	1	1	50.1217	1	0	1	1	1	-5.83785	0.8	47.5169	322.342
35549	226284_at	ZBTB2	zinc finger and BTB domain containing 2	NM_020861	0.58558	0.317136	1	0.1921	0.523704	0.0155327	4.04555	8.61083	8.24035	1.29279	0.370484	1.29279	Greater than 0		226284_at	283.811	200.559	242.575	228.958	310.716	277.675	403.206	276.025	301.026	264.745	253.998	86.7812	190.821	146.467	301.026	1	1	1	1	1	264.745	1	1	1	1	1	36.2811	1	278.93	8606.78
25951	216652_s_at	DR1	down-regulator of transcription 1, TBP-binding (negative cofactor 2)	NM_001938	0.50656	0.32011	0.8	0.466388	0.523265	0.0499345	2.77773	8.81574	8.49003	1.25328	0.325714	1.25328	Greater than 0		216652_s_at	242.431	190.429	306.827	235.534	174.103	162.608	335.957	209.393	237.759	200.161	391.189	178.095	242.496	217.602	242.431	1	1	1	1	1	200.161	1	0	0	1	1	42.2699	0.8	229.52	8937.24
42609	233349_at	TLK2	tousled-like kinase 2	NM_001112707 /// NM_006852	0.37822	0.1058	0.6	1	0.521005	0.0356613	-3.11609	6.1947	6.44459	0.840962	-0.249887	-1.18911	Less than 0		233349_at	52.2231	53.7019	39.5958	38.4651	41.1013	38.6524	9.80306	31.4568	37.4475	61.4391	260.093	458.254	453.54	210.839	39.5958	0	1	1	1	0	38.6524	1	1	1	0	0	0.9434	0.6	40.3886	189.613
2514	1555702_a_at	ST3GAL3	ST3 beta-galactoside alpha-2,3-sialyltransferase 3	NM_006279 /// NM_174963 /// NM_174964 /// NM_174965 /// NM_174966 /// NM_174967 /// NM_	0.2207	0.330655	0.8	0.73001	0.520341	0.0350505	3.13398	6.52491	6.3739	1.11035	0.151018	1.11035	Greater than 0		1555702_a_at	27.4556	11.0223	26.6012	17.6399	24.094	26.1549	23.6551	26.04	24.7554	14.453	323.599	361.741	364.411	284.487	24.7554	1	1	0	0	1	17.6399	1	1	1	1	1	7.11551	0.8	22.1871	97.6631
36615	227351_at	C16orf52	chromosome 16 open reading frame 52	NM_001164579	0.67492	0.323237	0.9	0.17438	0.518134	0.0372246	-3.07188	8.85909	9.27858	0.747687	-0.419495	-1.33746	Less than 0		227351_at	184.959	387.945	324.766	328.956	349.708	334.72	210.978	353.713	326.289	337.451	34.4282	108.238	69.4022	81.1504	324.766	1	1	1	1	1	337.451	1	1	0	1	1	-12.6851	0.9	313.948	11977.5
11113	201656_at	ITGA6	integrin, alpha 6	NM_000210 /// NM_001079818	0.40218	0.25371	0.8	0.614467	0.517589	0.0278156	-3.37883	12.2574	12.5217	0.832578	-0.264342	-1.20109	Less than 0		201656_at	2331.41	3095.14	2422.45	3239.4	3370.9	3425.45	2229.51	2004.21	1892.46	3521.91	19.8414	116.202	17.3832	22.5882	2331.41	1	1	1	0	1	3239.4	1	1	0	1	1	-907.989	0.8	2753.28	923791
41223	231960_at	BRWD1	bromodomain and WD repeat domain containing 1	NM_001007246 /// NM_018963 /// NM_033656	0.54992	0.156106	0.7	0.663969	0.517499	0.0431628	-2.92187	8.15841	8.50887	0.784337	-0.350455	-1.27496	Less than 0		231960_at	234.68	186.021	141.626	179.748	198.413	173.664	175.939	246.979	129.401	247.912	143.117	113.041	96.0852	126.53	175.939	1	1	0	1	1	186.021	0	1	0	1	1	-10.0824	0.7	191.438	2379.78
26291	216992_s_at	GRM8	glutamate receptor, metabotropic 8	NM_000845 /// NM_001127323 /// NR_028041	0.2858	0.0794072	0.7	1	0.516302	0.0180478	-3.86645	4.60425	4.79695	0.874966	-0.1927	-1.1429	Less than 0		216992_s_at	16.9679	12.2011	9.59088	9.67615	13.9991	10.0263	0.655939	12.2135	9.71331	21.214	182.898	240.011	62.2847	122.966	9.71331	1	0	1	1	1	12.2011	0	1	0	1	1	-2.48774	0.7	11.6258	20.7473
12644	203187_at	DOCK1	dedicator of cytokinesis 1	NM_001380	0.48552	0.0706784	0.6	0.908647	0.516211	0.0399444	-2.99994	8.52634	8.83989	0.80466	-0.313549	-1.24276	Less than 0		203187_at	152.031	150.511	171.183	165.426	242.54	195.505	108.644	199.151	204.643	308.227	20.838	16.4451	20.6746	34.029	171.183	0	0	1	1	1	195.505	1	1	0	1	0	-24.3221	0.6	189.786	1953.83
9186	1569369_at	ZFYVE28	zinc finger, FYVE domain containing 28	NM_001172656 /// NM_001172657 /// NM_001172658 /// NM_001172659 /// NM_001172660 /// NM	0.40176	0.273503	0.8	0.589112	0.516094	0.00988452	-4.61954	7.15866	7.42274	0.832725	-0.264087	-1.20088	Less than 0		1569369_at	79.0572	105.936	81.254	110.925	77.9566	76.8613	37.538	57.7126	54.2194	91.6448	49.1978	91.2644	7.49008	74.3113	77.9566	1	1	0	0	1	91.6448	1	1	1	1	1	-13.6882	0.8	77.3104	1278.12
11558	202101_s_at	RALB	v-ral simian leukemia viral oncogene homolog B (ras related; GTP binding protein)	NM_002881	0.35352	0.215203	0.7	0.794012	0.515684	0.0288037	-3.34119	5.91211	6.14693	0.849794	-0.234816	-1.17676	Less than 0		202101_s_at	36.8447	39.9302	33.6417	29.2542	33.342	32.2865	19.8888	36.4177	29.8532	49.8638	63.2991	80.0668	181.37	131.88	33.342	1	0	0	1	1	36.4177	0	1	1	1	1	-3.07569	0.7	34.1323	116.841
35577	226312_at	RICTOR	RPTOR independent companion of MTOR, complex 2	NM_152756	0.1936	0.66119	1	0.205471	0.515065	0.0152165	-4.07052	10.8578	10.9911	0.911742	-0.133302	-1.0968	Less than 0		226312_at	992.845	1214.65	1054.56	1169.09	1174.45	1316.61	1073.39	1184	983.09	1250.09	1003.65	581.547	260.813	259.162	1054.56	1	1	1	1	1	1214.65	1	1	1	1	1	-160.091	1	1141.28	73292.8
27449	218155_x_at	TSR1	TSR1, 20S rRNA accumulation, homolog (S. cerevisiae)	NM_018128	0.42294	0.325	0.9	0.411671	0.514903	0.0425701	-2.93572	9.80216	10.0789	0.825447	-0.276753	-1.21147	Less than 0		218155_x_at	434.679	478.769	366.786	439.735	382.066	404.599	274.898	365.667	376.786	479.248	56.3878	83.1095	30.7354	145.577	376.786	1	1	1	0	1	439.735	1	1	1	1	1	-62.9495	0.9	400.323	11075.8
33984	224716_at	SLC35B2	solute carrier family 35, member B2	NM_178148	0.33692	0.342761	1	0.379544	0.514806	0.021483	3.66513	10.6076	10.383	1.16846	0.224608	1.16846	Greater than 0		224716_at	881.249	604.626	994.491	840.416	638.526	603.234	721.442	646.558	877.219	626.572	188.148	181.079	288.203	129.915	877.219	1	1	1	1	1	626.572	1	1	1	1	1	250.647	1	743.433	62650.3
21124	211799_x_at	HLA-C	major histocompatibility complex, class I, C	NM_002117 /// XM_003119244 /// XM_003119245 /// XM_003119246 /// XM_003119247 /// XM_00	0.54722	0.230409	0.7	0.579902	0.514383	0.0383753	3.04072	10.7001	10.3512	1.27361	0.348921	1.27361	Greater than 0		211799_x_at	435.562	410.291	653.003	557.06	388.35	379.589	684.158	429.564	521.368	392.119	923.562	711.939	798.825	800.976	521.368	1	0	1	1	1	410.291	1	0	0	1	1	111.077	0.7	485.106	26400.8
31405	222116_s_at	TBC1D16	TBC1 domain family, member 16	NM_019020	0.41716	0.2195	0.7	0.717484	0.513536	0.0272132	-3.40256	8.11803	8.39135	0.827419	-0.27331	-1.20858	Less than 0		222116_s_at	209.151	168.735	146.904	188.935	221.16	218.25	148.741	263.94	196.956	282.012	154.964	335.647	294.897	289.378	196.956	0	0	1	1	1	218.25	1	1	0	1	1	-21.2941	0.7	204.478	3958.5
4778	1559406_at	ANKRD18A	ankyrin repeat domain 18A	NM_147195	0.31608	0.0369888	0.7	1	0.513267	0.0212076	-3.6798	4.51695	4.72863	0.863531	-0.21168	-1.15804	Less than 0		1559406_at	8.54608	7.55953	14.3782	9.79236	12.6864	9.90429	3.52831	12.3665	13.2167	21.4491	69.8984	76.5669	12.5604	103.967	12.6864	1	1	1	1	0	9.90429	0	1	1	0	1	2.78209	0.7	11.3427	7.59709
3571	1557311_at	LOC100131354	Hypothetical LOC100131354	XM_001719406	1	0.207138	0.7	0.14381	0.512737	0.0317062	3.23892	5.74003	5.13501	1.521	0.60502	1.521	Greater than 0		1557311_at	15.6146	10.3925	18.1871	20.0365	19.7322	10.5794	36.5887	18.8384	27.5886	24.0029	15.8097	126.411	109.615	11.6693	19.7322	1	0	1	1	0	18.8384	0	1	1	1	1	0.89382	0.7	20.1561	114.66
39080	229817_at	ZNF608	zinc finger protein 608	NM_020747	0.60246	0.275977	0.9	0.269036	0.511868	0.0485323	-2.80563	8.6596	9.03947	0.768506	-0.379871	-1.30123	Less than 0		229817_at	190.575	263.137	179.064	308.502	335.571	298.193	123.718	285.164	160.678	196.049	556.275	375.179	416.717	265.778	179.064	1	1	1	1	1	285.164	1	1	0	1	1	-106.101	0.9	234.065	13063.9
24127	214823_at	ZNF204P	zinc finger protein 204, pseudogene	NR_002722 /// NR_024553	0.64044	0.302772	1	0.103369	0.511645	0.0161024	4.00206	7.72389	7.32311	1.32022	0.400779	1.32022	Greater than 0		214823_at	159.769	80.3943	124.611	122.696	136.108	101.595	189.193	158.293	180.027	149.189	4.98003	5.24572	40.5299	27.0493	159.769	1	1	1	1	1	122.696	1	1	1	1	1	37.0728	1	140.188	3152.09
10491	201034_at	ADD3	adducin 3 (gamma)	NM_001121 /// NM_016824 /// NM_019903	0.49662	0.214432	1	0.335295	0.511587	0.0473385	2.83014	11.2767	10.9567	1.24831	0.319978	1.24831	Greater than 0		201034_at	1174.91	960.95	1083.34	982.601	1031.73	962.671	1995.46	1041.74	1055.8	1032.13	184.155	15.5522	77.9066	42.6822	1083.34	1	1	1	1	1	982.601	1	1	1	1	1	100.735	1	1132.13	185272
9946	1773_at	FNTB	farnesyltransferase, CAAX box, beta	NM_002028	0.20426	0.158121	0.7	0.983139	0.51138	0.00378225	6.04297	6.11958	5.97929	1.10213	0.140299	1.10213	Greater than 0		177_at	43.2288	26.6015	35.2428	29.8528	29.1978	24.6743	141.306	41.1692	39.8874	36.3795	24.1742	30.9135	98.0945	23.092	39.8874	1	1	1	0	1	29.8528	1	0	0	1	1	10.0346	0.7	44.7541	1694.84
20326	210950_s_at	FDFT1	farnesyl-diphosphate farnesyltransferase 1	NM_004462	0.29368	0.576382	1	0.174167	0.511057	0.0384702	3.0382	10.9879	10.7902	1.14684	0.197666	1.14684	Greater than 0		210950_s_at	840.101	702.58	832.187	640.915	782.328	794.746	927.425	673.083	985.097	779.193	277.55	190.616	321.837	270.982	840.101	1	1	1	1	1	702.58	1	1	1	1	1	137.521	1	795.765	60313.8
28464	219171_s_at	ZNF236	zinc finger protein 236	NM_007345	0.32038	0.186851	0.9	0.636491	0.510931	0.0473448	2.83001	6.98066	6.7663	1.16019	0.214366	1.16019	Greater than 0		219171_s_at	82.0508	70.0008	89.0237	77.635	89.029	70.0325	143.036	82.9296	56.0919	58.693	14.8841	12.9905	5.42736	69.5519	89.0237	1	1	1	1	1	70.0325	1	1	1	1	0	18.9912	0.9	81.8522	998.808
36601	227337_at	ANKRD37	ankyrin repeat domain 37	NM_181726	0.36248	0.325336	1	0.348078	0.508973	0.0102915	4.56606	9.88347	9.64317	1.18124	0.240302	1.18124	Greater than 0		227337_at	571.76	336.893	327.533	270.691	374.864	365.706	649.415	457.712	577.79	384.433	88.3981	299.618	184.988	138.995	571.76	1	1	1	1	1	365.706	1	1	1	1	1	206.054	1	431.68	47049.4
38115	228852_at	ENSA	endosulfine alpha	NM_004436 /// NM_207042 /// NM_207043 /// NM_207044 /// NM_207045 /// NM_207046 /// NM_	0.67758	0.346349	0.8	0.204515	0.507111	0.0443173	2.89551	7.72869	7.30776	1.33879	0.420927	1.33879	Greater than 0		228852_at	173.775	88.9554	187.993	97.3726	81.5928	82.2025	124.529	104.687	202.528	142.533	90.2471	71.6773	144.031	66.5815	173.775	1	1	1	1	1	97.3726	1	0	0	1	1	76.4023	0.8	128.617	6485.54
40225	230962_at	DCLK1	doublecortin-like kinase 1	NM_001195415 /// NM_001195416 /// NM_001195430 /// NM_004734	1	0.253336	0.7	0.0692617	0.50565	0.0368027	-3.08359	5.12495	6.07092	0.519082	-0.945967	-1.92648	Less than 0		230962_at	48.7005	101.983	30.3701	82.177	50.0644	47.0391	0.633773	45.0042	6.6904	13.435	162.867	203.645	145.328	164.806	30.3701	1	1	1	1	0	47.0391	0	1	0	1	1	-16.669	0.7	42.6097	2346.38
52962	243704_at	GPATCH2	G patch domain containing 2	NM_018040	0.31776	0.104776	0.6	1	0.505634	0.00212334	-7.05978	8.65208	8.86481	0.862902	-0.212731	-1.15888	Less than 0		243705_at	17.7121	16.5988	9.41191	7.64788	16.9273	22.1377	0.521002	6.31863	9.83253	25.5491	725	565.404	557.97	277.71	9.83253	1	0	1	0	1	16.5988	0	1	0	1	1	-6.76624	0.6	13.2657	56.8691
28501	219208_at	FBXO11	F-box protein 11	NM_001190274 /// NM_025133	0.324	0.104028	0.7	0.893275	0.505326	0.0430944	-2.92346	6.06553	6.28215	0.860583	-0.216614	-1.162	Less than 0		219208_at	60.7092	37.8295	36.2635	37.9498	39.2361	41.9878	32.4101	62.6943	41.2199	69.3529	3.83543	5.16125	2.53103	10.4005	39.2361	0	0	1	1	1	41.9878	0	1	1	1	1	-2.75169	0.7	45.9653	159.803
36084	226820_at	ZNF362	zinc finger protein 362	NM_152493	0.68682	0.355433	0.9	0.0783858	0.50516	0.0397402	-3.00514	10.2418	10.6677	0.744372	-0.425905	-1.34341	Less than 0		226820_at	485.732	716.257	716.387	751.693	669.512	659.071	493.396	749.299	434.289	590.981	746.983	1067.73	838.427	857.736	493.396	1	1	1	1	1	716.257	1	0	1	1	1	-222.861	0.9	626.662	44620.5
13651	204195_s_at	PKNOX1	PBX/knotted 1 homeobox 1	NM_004571	0.51686	0.190539	0.9	0.412689	0.505022	0.00482144	5.65402	8.06689	7.73526	1.25843	0.331626	1.25843	Greater than 0		204195_s_at	115.418	85.9094	94.2622	74.7075	74.6612	64.3422	46.7719	60.3734	99.9691	56.8663	107.685	284.92	260.111	226.506	94.2622	1	1	1	1	1	64.3422	1	1	1	0	1	29.9201	0.9	77.3281	790.033
52658	243400_x_at	LTBR	lymphotoxin beta receptor (TNFR superfamily, member 3)	NM_002342	0.32342	0.0871696	0.6	1	0.502647	0.0455895	2.86736	6.79326	6.57701	1.16171	0.216251	1.16171	Greater than 0		243401_at	8.15219	13.4292	18.8983	18.5438	28.9283	26.8372	1.21966	22.0184	36.2843	55.5213	6.00745	4.54391	5.19354	3.675	18.8983	0	0	1	1	1	22.0184	1	1	0	1	0	-3.12005	0.6	22.9833	183.759
22850	213540_at	HSD17B8	hydroxysteroid (17-beta) dehydrogenase 8	NM_014234	0.50418	0.221136	1	0.280938	0.501563	0.0408911	-2.97623	8.92947	9.25381	0.798665	-0.324339	-1.25209	Less than 0		213540_at	292.862	349.661	240.387	337.145	299.291	253.104	251.891	254.115	241.253	313.202	7513.18	4974.24	7038.95	5798.78	251.891	1	1	1	1	1	313.202	1	1	1	1	1	-61.3114	1	283.291	3295.8
28442	219149_x_at	DBR1	debranching enzyme homolog 1 (S. cerevisiae)	NM_016216	0.2938	0.344558	0.9	0.466981	0.501335	0.0372995	-3.06982	8.6233	8.82104	0.871915	-0.19774	-1.1469	Less than 0		219149_x_at	263.253	287.19	204.381	323.901	309.797	326.127	246.864	240.268	184.551	310.901	473.279	302.811	331.841	152.176	246.864	1	1	1	0	1	310.901	1	1	1	1	1	-64.0361	0.9	269.723	7814.25
45322	236064_at	SLC25A35	solute carrier family 25, member 35	NM_201520	0.54044	0.371776	0.8	0.288679	0.500224	0.0117508	4.39347	5.2944	4.94933	1.27022	0.345076	1.27022	Greater than 0		236064_at	24.6962	11.6787	18.8488	12.3337	12.0726	5.63288	12.9915	14.6263	24.1037	14.4706	173.356	100.717	183.05	192.547	18.8488	1	1	1	1	1	12.3337	1	0	0	1	1	6.51514	0.8	15.1455	115.4
32067	222779_s_at	C17orf85	chromosome 17 open reading frame 85	NM_001114118 /// NM_018553	0.44322	0.402534	0.9	0.254835	0.500147	0.0184736	-3.83911	8.85039	9.13917	0.818592	-0.288784	-1.22161	Less than 0		222779_s_at	180.656	181.25	169.071	207.896	177.918	168.685	132.325	194.251	146.482	187.337	103.89	106.76	195.366	152.172	169.071	1	1	0	1	1	187.337	1	1	1	1	1	-18.2668	0.9	174.587	1768.06
42822	233562_at	LOC84856	hypothetical LOC84856	NR_026827	0.6449	0.348292	1	0.00678996	0.499996	0.000329598	11.4715	8.33848	7.93527	1.32245	0.403208	1.32245	Greater than 0		233562_at	130.436	85.6722	92.8403	73.2925	98.4013	83.37	113.296	103.245	123.199	110.524	42.2725	128.143	22.6772	57.1606	113.296	1	1	1	1	1	85.6722	1	1	1	1	1	27.6243	1	101.428	1041.81
4831	1559503_a_at	LOC441666	zinc finger protein 91 pseudogene	NR_024380	0.45894	0.0525303	0.5	0.987679	0.499787	0.018779	-3.81995	4.08641	4.38444	0.81336	-0.298034	-1.22947	Less than 0		1559503_a_at	21.6653	21.548	22.3014	16.4287	17.8361	19.8771	3.00666	12.3957	20.0608	30.0596	58.629	76.534	42.7587	43.4436	20.0608	0	1	1	1	0	19.8771	1	0	0	0	1	0.18377	0.5	18.5179	23.8357
44299	235041_at	GOSR2	golgi SNAP receptor complex member 2	NM_001012511 /// NM_004287 /// NM_054022	0.38616	0.091914	0.7	0.820277	0.499588	0.0167223	-3.95681	7.46632	7.721	0.838169	-0.254687	-1.19308	Less than 0		235041_at	92.3282	87.8113	62.2897	72.4766	84.6076	80.7672	26.6798	64.5914	82.4172	103.99	84.2783	40.8177	105.257	23.5296	82.4172	0	1	1	1	0	80.7672	1	1	1	0	1	1.64997	0.7	75.7959	375.945
4474	1558867_at	DSE	Dermatan sulfate epimerase	NM_001080976 /// NM_013352	0.25446	0.000195317	0.8	0.940022	0.498669	0.0120453	4.36178	4.59381	4.42102	1.12723	0.172783	1.12723	Greater than 0		1558867_at	16.8186	8.25514	8.68228	9.31327	10.6662	8.34453	4.65817	10.313	12.8533	16.9388	194.71	112.076	148.952	268.17	10.6662	1	1	1	1	0	9.31327	1	1	1	0	1	1.35289	0.8	10.6843	0.0264009
34052	224785_at	FAM100B	family with sequence similarity 100, member B	NM_182565	0.40022	0.346734	0.9	0.345921	0.498219	0.0424942	-2.93752	7.50987	7.77305	0.833254	-0.263172	-1.20011	Less than 0		224785_at	25.5931	47.8103	45.0126	47.1633	42.7796	44.7954	20.5938	40.5894	41.101	47.8733	48.4989	37.3558	70.6141	64.1141	41.101	1	1	1	0	1	47.1633	1	1	1	1	1	-6.06235	0.9	40.3312	282.509
24683	215380_s_at	GGCT	gamma-glutamylcyclotransferase	NM_024051	0.50906	0.241974	0.8	0.441615	0.498162	0.0397239	3.00555	9.77715	9.45	1.25453	0.327149	1.25453	Greater than 0		215380_s_at	435.676	482.125	546.065	484.217	401.045	323.065	486.671	402.404	512.455	357.282	215.072	211.138	229.752	278.664	486.671	1	1	1	1	1	402.404	1	0	0	1	1	84.2665	0.8	443.1	11076.8
26677	217383_at	PGK1	Phosphoglycerate kinase 1	NM_000291	0.3424	0.544839	0.9	0.202913	0.497538	0.0177461	3.88631	11.3448	11.1168	1.1712	0.227991	1.1712	Greater than 0		217383_at	1627.58	1452.31	1556.44	1449.62	1692.97	1500.05	1660.26	1354.38	1433.85	1288.69	4905.68	3885.74	5007.31	5186.31	1627.58	1	1	1	1	1	1449.62	1	1	1	1	0	177.96	0.9	1501.62	85759.1
42092	232830_at	RNF32	ring finger protein 32	NM_001184996 /// NM_001184997 /// NM_030936	0.18916	0.200658	0.8	0.799387	0.497301	0.0429688	-2.92638	5.87425	6.00463	0.913592	-0.130379	-1.09458	Less than 0		232830_at	28.0833	29.1896	23.3781	26.5175	21.7385	23.6062	7.64059	18.1512	9.20267	24.1246	124.232	98.5106	202.427	128.49	21.7385	1	1	1	0	1	24.1246	0	1	1	1	1	-2.38608	0.8	21.1632	99.5146
48432	239174_at	LOC100505912	hypothetical LOC100505912	XR_108548 /// XR_108549 /// XR_112619 /// XR_112620 /// XR_113623 /// XR_113624	0.5155	0.408776	0.9	0.164211	0.497122	0.0349072	-3.13823	7.46917	7.80002	0.795069	-0.330848	-1.25775	Less than 0		239174_at	68.5357	87.5339	66.1924	100.411	60.1339	76.1052	43.3553	83.4528	87.2477	76.3705	11.2551	7.50832	17.8454	172.259	66.1924	1	1	1	1	1	83.4528	1	1	1	1	0	-17.2605	0.9	74.9338	968.411
44416	235158_at	TMEM209	transmembrane protein 209	NM_032842	0.3505	0.406749	0.9	0.331222	0.497118	0.030463	3.28132	9.45091	9.21794	1.17525	0.232969	1.17525	Greater than 0		235158_at	405.501	306.018	437.163	325.455	388.976	409.141	500.551	416.089	411.66	337.879	4.42508	22.8459	4.12553	44.7602	411.66	1	1	1	0	1	337.879	1	1	1	1	1	73.7814	0.9	393.843	12198.9
19659	210250_x_at	ADSL	adenylosuccinate lyase	NM_000026 /// NM_001123378	0.37582	0.303767	1	0.308483	0.497017	0.00792227	4.92126	10.6834	10.435	1.18791	0.248422	1.18791	Greater than 0		210250_x_at	692.284	444.37	576.194	529.247	590.023	594.232	957.73	679.588	756.91	583.585	411.188	331.277	329.432	446.735	692.284	1	1	1	1	1	583.585	1	1	1	1	1	108.698	1	640.416	55073.9
42207	232945_at	PUS10	Pseudouridylate synthase 10	NM_144709	0.42278	0.0635041	0.5	1	0.496571	0.0167076	-3.95785	5.61	5.88666	0.825501	-0.276659	-1.21139	Less than 0		232945_at	37.8184	30.1076	26.8128	21.1811	41.0027	33.6954	5.06646	31.3466	31.0314	57.8616	32.8816	75.7735	7.42964	43.5948	31.0314	1	1	0	0	0	31.3466	1	1	1	0	0	-0.31518	0.5	31.5924	105.369
26730	217436_x_at	HLA-A /// HLA-F /// HLA-J	major histocompatibility complex, class I, A /// major histocompatibility complex, clas	NM_001098478 /// NM_001098479 /// NM_002116 /// NM_018950 /// NR_024240	0.40778	0.281868	0.9	0.391085	0.495183	0.0220031	3.63802	9.16218	8.89447	1.20389	0.267706	1.20389	Greater than 0		217436_x_at	209.536	238.352	323.247	250.121	267.481	244.087	298.269	216.405	247.784	208.302	502.695	686.991	390.759	602.799	267.481	1	1	1	1	1	238.352	0	1	1	1	1	29.1284	0.9	250.358	3573.93
32563	223277_at	C3orf75	chromosome 3 open reading frame 75	NM_001031703	0.36316	0.42611	0.8	0.389402	0.494668	0.0227131	3.60223	10.1605	9.91981	1.18158	0.240717	1.18158	Greater than 0		223277_at	529.526	415.052	599.792	531.959	412.996	383.153	640.824	433.343	588.699	438.873	329.405	347.006	386.289	389.836	588.699	1	1	1	1	1	433.343	1	0	0	1	1	155.355	0.8	497.422	32428.1
52875	243617_at	ZNF827	Zinc finger protein 827	NM_178835	0.53912	0.0339273	0.7	0.703231	0.49407	0.0233937	-3.56914	5.85492	6.19925	0.787675	-0.344327	-1.26956	Less than 0		243618_s_at	199.025	258.584	178.785	194.94	164.376	181.602	372.012	177.142	132.625	388.009	9296.92	10935.6	8640.65	10124.6	178.785	1	1	1	0	1	194.94	0	1	1	0	1	-16.1554	0.7	224.71	2354.81
44603	235345_at	RUFY2	RUN and FYVE domain containing 2	NM_001042417 /// NM_017987	0.48014	0.182952	0.8	0.51208	0.493793	0.00820243	-4.87291	5.22808	5.53851	0.806403	-0.310427	-1.24007	Less than 0		235345_at	26.5099	27.5284	36.3405	38.0413	20.0739	22.5104	19.5693	30.8644	27.2953	41.9376	18.2778	11.9111	59.7794	72.6338	26.5099	1	1	0	1	1	30.8644	1	0	1	1	1	-4.35453	0.8	29.0671	96.6792
11160	201703_s_at	PPP1R10	protein phosphatase 1, regulatory (inhibitor) subunit 10	NM_002714	0.47082	0.427336	0.8	0.276414	0.493642	0.0240343	3.53903	9.2622	8.95721	1.23541	0.304994	1.23541	Greater than 0		201703_s_at	271.656	173.176	239.641	192.793	162.199	172.9	259.821	201.694	270.999	201.204	32.9796	40.1385	69.7863	165.813	259.821	1	1	1	1	1	192.793	1	0	0	1	1	67.028	0.8	214.608	6893.11
46193	236935_at	PTPN4	protein tyrosine phosphatase, non-receptor type 4 (megakaryocyte)	NM_002830	0.8694	0.029301	0.6	0.47466	0.49334	0.0117679	4.3916	6.39427	5.87352	1.4347	0.520754	1.4347	Greater than 0		236935_at	45.8916	28.1924	32.653	17.7684	29.7066	31.9278	19.1384	22.596	24.6141	37.5574	7.56328	45.4087	13.2885	3.29162	29.7066	1	1	0	1	0	28.1924	1	1	1	0	0	1.51423	0.6	29.0046	19.4931
27603	218309_at	CAMK2N1	calcium/calmodulin-dependent protein kinase II inhibitor 1	NM_018584	0.33042	0.290852	0.8	0.548999	0.492568	0.0189591	-3.80884	11.6985	11.9191	0.858212	-0.220594	-1.16521	Less than 0		218309_at	1556.72	2031.72	1740.56	1676.1	2104.93	2352.61	1822.01	1925.51	1643.43	2688.03	464.096	402.389	236.321	435.831	1740.56	1	0	1	1	1	2031.72	1	1	0	1	1	-291.162	0.8	1954.16	326281
9079	1569176_at	TMPRSS12	transmembrane (C-terminal) protease, serine 12	NM_182559	0.33198	0.0831749	0.9	0.654438	0.492398	0.0188236	3.81719	3.6109	3.38935	1.16599	0.221553	1.16599	Greater than 0		1569176_at	4.53986	4.50222	4.00331	4.31105	7.45296	6.73914	3.70368	5.02958	2.86816	5.83198	57.3518	133.487	61.9435	64.9941	4.00331	1	1	1	1	1	5.02958	1	1	0	1	1	-1.02627	0.9	4.89819	1.47917
18173	208749_x_at	FLOT1	flotillin 1	NM_005803	0.56786	0.362034	0.8	0.238229	0.492031	0.00608246	5.30115	10.7197	10.3591	1.28393	0.360564	1.28393	Greater than 0		208749_x_at	615.355	446.541	826.087	606.71	484.799	406.843	856.983	530.588	828.4	676.092	62.7004	101.983	337.474	357.839	826.087	1	1	1	1	1	530.588	1	0	0	1	1	295.5	0.8	627.84	89274.2
19203	209786_at	HMGN4	high mobility group nucleosomal binding domain 4	NM_006353	0.32402	0.372798	1	0.271236	0.492013	0.00922157	4.71265	10.7866	10.57	1.16201	0.216624	1.16201	Greater than 0		209786_at	1046.78	753.311	1157.74	958.344	1465.72	1170.13	1569.31	1162.95	1196.01	1028.67	17.6022	52.7689	115.389	16.2978	1196.01	1	1	1	1	1	1028.67	1	1	1	1	1	167.34	1	1150.9	185545
19132	209715_at	CBX5	chromobox homolog 5	NM_001127321 /// NM_001127322 /// NM_012117	0.3947	0.221342	0.9	0.450567	0.491652	0.0216596	-3.65584	9.31251	9.57235	0.83518	-0.25984	-1.19735	Less than 0		209715_at	329.346	385.335	344.789	343.461	298.012	406.598	273.79	350.973	439.283	511.5	714.136	825.822	729.97	577.225	329.346	1	1	1	1	1	385.335	1	1	1	1	0	-55.9885	0.9	368.309	9774.77
33893	224625_x_at	SERF2	small EDRK-rich factor 2	NM_001018108	0.43408	0.368214	1	0.163241	0.491384	0.0469939	2.83734	11.2481	10.9647	1.21704	0.283377	1.21704	Greater than 0		224625_x_at	987.928	851.534	985.875	943.87	883.876	677.298	1244.68	758.886	897.169	896.266	11622.1	15937.8	12654.5	11102.1	985.875	1	1	1	1	1	851.534	1	1	1	1	1	134.342	1	912.738	75981.1
7944	1565681_s_at	DIP2C	DIP2 disco-interacting protein 2 homolog C (Drosophila)	NM_014974	0.46886	0.453961	1	0.0385421	0.490341	0.0130275	4.26251	8.60973	8.30589	1.23443	0.303848	1.23443	Greater than 0		1565681_s_at	207.452	129.727	143.828	160.478	197.745	109.064	188.551	104.42	145.47	153.372	126.618	138.51	172.766	187.909	188.551	1	1	1	1	1	129.727	1	1	1	1	1	58.8241	1	154.011	5106.93
27490	218196_at	OSTM1	osteopetrosis associated transmembrane protein 1	NM_014028	0.41164	0.449772	0.9	0.196407	0.489455	0.012655	4.29906	9.87293	9.60292	1.20582	0.27001	1.20582	Greater than 0		218196_at	719.084	540.937	608.456	456.662	627.597	587.569	690.391	658.476	636.496	539.21	72.7916	94.3393	110.033	95.4459	636.496	1	1	1	0	1	540.937	1	1	1	1	1	95.5592	0.9	606.488	24917.1
42640	233380_s_at	RUFY1	RUN and FYVE domain containing 1	NM_001040451 /// NM_001040452 /// NM_025158	0.4715	0.319457	0.8	0.361491	0.488112	0.0476708	2.82324	8.63415	8.32877	1.23575	0.305388	1.23575	Greater than 0		233380_s_at	137.62	126.03	146.102	124.986	117.303	118.551	174.916	143.52	159.784	117.715	194.093	66.699	199.455	320.251	146.102	1	1	1	1	1	124.986	1	0	0	1	1	21.1165	0.8	136.653	1100.93
37292	228029_at	ZNF721	zinc finger protein 721	NM_133474	0.27972	0.0850092	0.8	0.785443	0.487543	0.0175721	-3.89794	8.516	8.70485	0.877303	-0.188854	-1.13986	Less than 0		228029_at	164.762	203.579	119.2	123.569	180.442	182.397	198.475	262.636	263.209	345.712	6.17978	8.40855	11.4327	10.1264	180.442	1	0	1	1	1	203.579	1	1	1	1	0	-23.1372	0.8	204.398	3678.91
14128	204672_s_at	ANKRD6	ankyrin repeat domain 6	NM_014942	0.4135	0.236766	1	0.299343	0.487402	0.0117	4.39903	7.9627	7.69157	1.20675	0.271128	1.20675	Greater than 0		204672_s_at	143.476	80.4158	90.3782	75.3815	82.785	76.1459	76.4546	89.4758	93.3706	66.7526	57.5105	13.2283	46.8058	66.1233	90.3782	1	1	1	1	1	76.1459	1	1	1	1	1	14.2323	1	87.4636	966.152
29107	219814_at	MBNL3	muscleblind-like 3 (Drosophila)	NM_001170701 /// NM_001170702 /// NM_001170703 /// NM_001170704 /// NM_018388 /// NM_13	0.32208	0.0259859	0.6	1	0.487016	0.00815921	4.88024	6.70577	6.49036	1.16104	0.215414	1.16104	Greater than 0		219814_at	30.1513	22.8732	30.5263	29.7476	43.7457	35.3127	13.9977	35.8233	50.3745	68.193	35.5541	47.2578	133.701	102.205	30.5263	0	0	1	1	1	35.3127	1	1	0	1	0	-4.78648	0.6	36.0745	53.6124
51472	242214_at	RPS27A	ribosomal protein S27a	NM_001135592 /// NM_001177413 /// NM_002954	0.43902	0.260581	1	0.245877	0.486369	0.00686846	-5.1237	8.86406	9.15036	0.820003	-0.286298	-1.21951	Less than 0		242214_at	213.22	191.913	189.717	193.26	213.446	230.834	174.191	253.703	190.555	230.264	149.826	74.2176	140.138	20.5558	190.555	1	1	1	1	1	230.264	1	1	1	1	1	-39.7091	1	208.11	1412.44
35453	226188_at	HSPC159	galectin-related protein	NM_014181	0.55782	0.185676	0.5	0.700493	0.485997	0.0214805	3.66526	10.0763	9.72134	1.27891	0.35491	1.27891	Greater than 0		226188_at	554.394	383.427	382.88	252.966	304.87	318.341	576.58	389.342	252.555	237.581	153.024	158.777	276.685	307.542	382.88	0	1	1	0	1	318.341	1	0	0	1	0	64.5381	0.5	365.294	23972.9
12290	202833_s_at	SERPINA1	serpin peptidase inhibitor, clade A (alpha-1 antiproteinase, antitrypsin), member 1	NM_000295 /// NM_001002235 /// NM_001002236 /// NM_001127700 /// NM_001127701 /// NM_00	1	0.11063	0.7	0.132254	0.485721	0.00876911	-4.781	4.40236	6.116	0.304888	-1.71365	-3.27989	Less than 0		202834_at	15.2416	15.6065	12.8061	13.5925	10.1701	9.92354	3.60174	16.4617	13.0588	11.1212	149.955	109.347	135.217	120.597	12.8061	1	1	0	1	0	13.5925	0	1	1	1	1	-0.78645	0.7	12.1584	13.9882
18919	209497_s_at	RBM4B	RNA binding motif protein 4B	NM_031492	0.38312	0.345746	0.9	0.312808	0.485419	0.0372874	-3.07015	9.75209	10.0049	0.839236	-0.252852	-1.19156	Less than 0		209497_s_at	466.432	507.218	411.996	538.827	376.439	449.349	328.853	360.639	345.487	475.384	349.783	340.391	292.853	162.812	376.439	1	1	1	0	1	475.384	1	1	1	1	1	-98.9443	0.9	426.063	16177.2
12627	203170_at	RRP8	ribosomal RNA processing 8, methyltransferase, homolog (yeast)	NM_015324	1	0.0479168	0.6	0.292675	0.485148	0.0439216	-2.90445	5.91869	6.53865	0.650687	-0.619964	-1.53684	Less than 0		203170_at	50.2668	44.3349	39.1346	43.7576	49.0887	39.0888	14.5125	39.7759	24.9674	33.8743	4.77078	17.2994	9.52132	29.7923	39.1346	1	1	0	1	0	39.7759	0	1	0	1	1	-0.64126	0.6	37.8801	52.2642
31354	222065_s_at	FLII	flightless I homolog (Drosophila)	NM_002018	0.609	0.161555	0.7	0.469733	0.485072	0.0262677	3.44108	10.2023	9.81879	1.3045	0.383495	1.3045	Greater than 0		222065_s_at	250.167	380.828	493.414	357.449	364.371	365.446	709.282	406.889	654.678	421.25	803.317	871.434	1076.62	1037	493.414	1	1	1	1	1	380.828	0	0	0	1	1	112.586	0.7	440.377	29165.4
10442	200985_s_at	CD59	CD59 molecule, complement regulatory protein	NM_000611 /// NM_001127223 /// NM_001127225 /// NM_001127226 /// NM_001127227 /// NM_20	0.32206	0.252232	0.9	0.462259	0.484138	0.0169616	-3.93988	13.1701	13.3855	0.861301	-0.21541	-1.16103	Less than 0		200985_s_at	2878.15	4043.2	3014.08	3944.79	4677.09	4628.49	3790.1	3391.87	2789.34	4676.07	78.204	84.585	25.4761	65.1097	3014.08	1	1	1	1	1	4043.2	1	1	0	1	1	-1029.12	0.9	3783.32	1.25009e+06
47854	238596_at	FRA10AC1	fragile site, folic acid type, rare, fra(10)(q23.3) or fra(10)(q24.2) candidate 1	NM_145246	0.26016	0.00143343	0.7	0.974182	0.483944	0.0347155	-3.14395	6.8029	6.97932	0.884895	-0.176422	-1.13008	Less than 0		238596_at	42.3213	37.4924	40.9779	35.792	78.8929	58.7626	26.476	38.855	58.0125	82.5645	32.1618	55.9416	23.2709	107.187	42.3213	1	1	0	1	0	38.855	1	1	1	0	1	3.46625	0.7	50.0147	4.60488
22919	213610_s_at	KLHL23	kelch-like 23 (Drosophila)	NM_144711	0.3808	0.398867	1	0.154998	0.483666	0.0425228	2.93684	8.95702	8.70557	1.1904	0.25145	1.1904	Greater than 0		213610_s_at	266.75	162.915	308.11	192.113	253.366	233.72	319.005	271.562	380.215	290.716	5.69273	5.29125	6.38962	4.18832	308.11	1	1	1	1	1	233.72	1	1	1	1	1	74.3893	1	267.847	14169.1
28721	219428_s_at	PXMP4	peroxisomal membrane protein 4, 24kDa	NM_007238 /// NM_183397	0.61094	0.17737	0.8	0.344158	0.483117	0.0060543	5.30802	5.79105	5.40648	1.30547	0.384574	1.30547	Greater than 0		219428_s_at	30.563	12.259	30.8662	18.4323	23.2042	12.2653	13.3047	17.7774	22.7138	29.9679	179.988	70.1834	54.8152	187.559	23.2042	1	1	1	1	0	17.7774	1	1	1	0	1	5.4268	0.8	21.1354	89.7001
22571	213261_at	TRANK1	tetratricopeptide repeat and ankyrin repeat containing 1	NM_014831	0.72752	0.278278	0.8	0.12606	0.482965	0.0451471	2.87705	7.27234	6.82475	1.36376	0.447589	1.36376	Greater than 0		213261_at	70.2062	43.1481	54.7619	39.0798	57.9433	61.2472	71.8173	66.9521	77.9902	60.5561	154.78	115.99	354.605	85.0795	70.2062	1	1	1	1	1	60.5561	1	0	0	1	1	9.6501	0.8	60.3702	381.129
29283	219990_at	E2F8	E2F transcription factor 8	NM_024680	0.46778	0.25583	0.9	0.307312	0.48273	0.00847135	4.82836	8.26473	7.96152	1.23389	0.303211	1.23389	Greater than 0		219990_at	131.97	84.0058	179.534	138.109	112.026	89.5151	117.769	119.057	126.221	107.989	55.51	81.1741	36.2694	56.6503	126.221	1	0	1	1	1	107.989	1	1	1	1	1	18.2325	0.9	120.62	1660.1
11087	201630_s_at	ACP1	acid phosphatase 1, soluble	NM_001040649 /// NM_004300 /// NM_007099 /// NR_024080	0.55222	0.233916	0.9	0.243899	0.482509	0.0453238	2.87317	10.8169	10.4652	1.27611	0.35175	1.27611	Greater than 0		201630_s_at	1110.72	388.947	671.735	669.211	883.582	869.206	1293.34	1003.48	899.302	767.579	116.035	99.8859	100.226	74.3031	899.302	1	1	1	0	1	767.579	1	1	1	1	1	131.723	0.9	855.71	134620
10609	201152_s_at	MBNL1	muscleblind-like (Drosophila)	NM_021038 /// NM_207292 /// NM_207293 /// NM_207294 /// NM_207295 /// NM_207296 /// NM_	0.32354	0.341841	0.9	0.363483	0.482216	0.00699856	-5.09672	11.288	11.5043	0.860752	-0.216331	-1.16177	Less than 0		201152_s_at	963.906	1486.16	1213.48	1537.34	1653.72	1643.85	1411.92	1384.32	1221.7	1748.49	7061.92	5128.35	5559.63	6342.7	1221.7	1	1	1	1	1	1537.34	1	1	0	1	1	-315.631	0.9	1426.49	178335
21554	212239_at	PIK3R1	phosphoinositide-3-kinase, regulatory subunit 1 (alpha)	NM_181504 /// NM_181523 /// NM_181524	0.385	0.38363	0.9	0.253411	0.48051	0.00483655	-5.64914	9.82397	10.078	0.838574	-0.25399	-1.1925	Less than 0		212239_at	573.213	700.188	587.672	559.228	598.472	683.312	441.696	694.937	647.647	700.663	898.353	958.804	1132.18	765.242	587.672	1	0	1	1	1	694.937	1	1	1	1	1	-107.265	0.9	618.703	23973.5
27796	218502_s_at	TRPS1	trichorhinophalangeal syndrome I	NM_014112	0.21532	0.408921	1	0.297227	0.480367	0.0418313	-2.95331	9.24896	9.39648	0.902802	-0.147519	-1.10766	Less than 0		218502_s_at	338.9	338.96	249.868	373.242	305.347	383.863	202.683	295.761	258.056	307.273	850.763	1128.7	205.175	2102.23	258.056	1	1	1	1	1	338.96	1	1	1	1	1	-80.9036	1	305.395	11850.5
20369	210993_s_at	SMAD1	SMAD family member 1	NM_001003688 /// NM_005900	0.56352	0.188986	0.8	0.36747	0.479994	0.0280379	-3.37023	8.79045	9.14858	0.780175	-0.358131	-1.28176	Less than 0		210993_s_at	121.779	210.982	199.004	189.441	164.843	180.119	145.511	186.509	230.989	262.328	70.7809	87.7294	171.536	64.5477	164.843	1	1	1	1	1	189.441	1	0	1	1	0	-24.5986	0.8	189.15	2797.36
34325	225059_at	AGTRAP	angiotensin II receptor-associated protein	NM_001040194 /// NM_001040195 /// NM_001040196 /// NM_001040197 /// NM_020350	0.46196	0.40939	0.8	0.246842	0.479548	0.0340812	3.16314	8.22429	7.92448	1.23098	0.299812	1.23098	Greater than 0		225059_at	152.641	96.2814	138.94	124.754	94.5933	91.2204	144.117	82.9755	121.444	108.14	367.057	389.318	428.626	536.93	138.94	1	1	1	1	1	96.2814	1	0	0	1	1	42.6585	0.8	115.511	2201.18
25050	215748_at	KLHL35	kelch-like 35 (Drosophila)	NM_001039548	0.75144	0.0286958	0.7	0.438055	0.479548	0.00416443	5.88617	5.39378	4.93359	1.37572	0.460189	1.37572	Greater than 0		215748_at	20.8063	8.47187	17.3238	14.446	17.4885	14.9618	6.41833	12.2603	12.616	17.4283	193.704	29.4501	292.766	93.8114	17.3238	1	1	1	1	0	14.446	1	1	1	0	0	2.87777	0.7	14.2221	5.01921
27925	218631_at	AVPI1	arginine vasopressin-induced 1	NM_021732	0.35086	0.10438	0.9	0.562012	0.479313	0.016585	3.96666	9.00323	8.77004	1.17543	0.23319	1.17543	Greater than 0		218631_at	174.9	172.162	205.568	160.131	173.307	141.345	327.933	300.17	258.245	168.959	78.8561	236.478	180.09	135.673	205.568	1	1	1	0	1	168.959	1	1	1	1	1	36.6094	0.9	208.272	3888.29
44899	235641_at	TRIB1	Tribbles homolog 1 (Drosophila)	NM_025195	0.56022	0.149825	0.8	0.404755	0.4787	0.00256007	-6.71536	4.62402	4.98029	0.781184	-0.356266	-1.28011	Less than 0		235641_at	14.4021	14.43	17.5935	15.3876	12.6815	16.0812	4.21234	12.58	11.5248	15.6071	160.319	138.642	154.845	212.897	12.6815	1	1	1	0	1	15.3876	1	0	1	1	1	-2.70609	0.8	13.45	18.6915
36566	227302_s_at	FLII /// LLGL1	flightless I homolog (Drosophila) /// lethal giant larvae homolog 1 (Drosophila)	NM_002018 /// NM_004140	0.39752	0.409041	0.8	0.30673	0.478323	0.0294851	3.31612	10.3033	10.0417	1.19876	0.261547	1.19876	Greater than 0		227302_s_at	650.678	500.185	763.481	485.864	395.154	451.576	790.271	332.767	690.803	572.563	30.2808	34.7989	43.4552	73.0217	690.803	1	1	1	1	1	485.864	1	0	0	1	1	204.939	0.8	563.334	89762.6
37811	228548_at	RAP1A	RAP1A, member of RAS oncogene family	NM_001010935 /// NM_002884	0.99746	0.0808718	0.8	0.033938	0.478067	0.015577	4.0421	7.46454	6.8808	1.49873	0.583741	1.49873	Greater than 0		228548_at	79.9108	42.2523	27.5916	42.3888	42.9309	15.8078	45.0348	52.2064	40.7728	39.0826	94.8831	29.4022	31.5229	11.1735	42.9309	1	1	1	0	1	42.2523	1	1	1	1	0	0.67866	0.8	42.7979	198.053
16729	207275_s_at	ACSL1	acyl-CoA synthetase long-chain family member 1	NM_001995	0.4892	0.312653	0.7	0.407595	0.477362	0.0329083	3.19976	7.81535	7.49967	1.2446	0.315677	1.2446	Greater than 0		207275_s_at	70.4073	66.84	70.1095	62.4951	64.9781	43.3094	125.708	68.1374	112.728	73.0667	105.222	82.937	181.145	75.2963	70.4073	1	1	1	1	0	66.84	1	0	0	1	1	3.56729	0.7	75.7779	1692.13
33249	223965_at	TRNAU1AP	tRNA selenocysteine 1 associated protein 1	NM_017846 /// NR_003109	0.91606	0.103069	0.8	0.086153	0.476321	0.0375739	3.0623	7.41955	6.87553	1.45803	0.544021	1.45803	Greater than 0		223965_at	53.1284	44.5598	69.0616	42.9733	46.8579	40.7222	53.2131	58.2306	41.3202	50.2062	251.374	463.303	381.218	451.609	53.1284	1	1	1	0	1	44.5598	1	1	1	1	0	8.56859	0.8	50.0273	72.3022
10279	200822_x_at	TPI1	triosephosphate isomerase 1	NM_000365 /// NM_001159287 /// NR_027483	0.2615	0.54978	1	0.0926131	0.475973	0.0434404	2.91545	11.4498	11.2725	1.13075	0.177282	1.13075	Greater than 0		200822_x_at	1494.38	1193.7	1678.02	1426.13	1412.05	1172.42	1454.58	1204.26	1512.29	1417.06	637.545	667.359	848.354	734.187	1494.38	1	1	1	1	1	1204.26	1	1	1	1	1	290.114	1	1396.49	129446
10093	200636_s_at	PTPRF	protein tyrosine phosphatase, receptor type, F	NM_002840 /// NM_130440	0.34286	0.340135	0.9	0.319788	0.475696	0.033337	3.1862	10.845	10.6167	1.17143	0.228268	1.17143	Greater than 0		200636_s_at	640.122	648.913	743.832	700.43	761.711	628.734	672.135	651.419	703.881	535.401	92.8863	205.829	239.419	796.489	703.881	1	1	1	1	1	648.913	0	1	1	1	1	54.9688	0.9	668.658	12729.5
11433	201976_s_at	MYO10	myosin X	NM_012334	0.2977	0.366643	0.9	0.338037	0.475595	0.0481437	-2.81353	11.2843	11.4845	0.870439	-0.200186	-1.14885	Less than 0		201976_s_at	1173.8	1384.82	1369.14	1410.23	1312.01	1488.46	1434.34	1402.96	1220.96	1794.95	21.5093	74.619	25.8421	45.7638	1312.01	1	1	1	1	1	1410.23	1	1	1	0	1	-98.22	0.9	1399.17	94316.3
18287	208863_s_at	SRSF1	serine/arginine-rich splicing factor 1	NM_001078166 /// NM_006924 /// NR_034041	0.22104	0.415131	0.9	0.361743	0.474478	0.019981	-3.74804	12.4195	12.5708	0.900476	-0.15124	-1.11052	Less than 0		208863_s_at	2396.52	2891.16	2346.21	3047.92	2783.03	2824.4	2330.07	2297.26	1929.53	2998.47	63096.9	63947.3	62427.2	57196.8	2346.21	1	1	1	0	1	2891.16	1	1	1	1	1	-544.942	0.9	2584.45	517037
30352	221060_s_at	TLR4	toll-like receptor 4	NM_138554 /// NR_024168 /// NR_024169	0.727	0.165403	0.8	0.198178	0.472645	0.0400569	-2.99709	7.98188	8.42919	0.733408	-0.447313	-1.3635	Less than 0		221060_s_at	113.953	137.356	124.376	145.131	128.498	145.889	26.1868	105.413	112.909	105.229	4.07175	10.7116	12.7861	8.06624	113.953	1	1	1	0	0	137.356	1	1	1	1	1	-23.4037	0.8	114.494	1771.48
42121	232859_s_at	MAGI1	membrane associated guanylate kinase, WW and PDZ domain containing 1	NM_001033057 /// NM_004742 /// NM_015520	0.41136	0.225328	0.8	0.452818	0.472376	0.0247795	-3.50519	7.33641	7.60626	0.829405	-0.269851	-1.20568	Less than 0		232859_s_at	81.004	116.559	94.4188	108.712	94.7724	80.296	37.7976	80.4534	84.2803	104.844	541.75	642.236	752.355	708.386	84.2803	1	1	0	0	1	104.844	1	1	1	1	1	-20.5632	0.8	88.3136	972.001
18760	209338_at	TFCP2	transcription factor CP2	NM_001173452 /// NM_001173453 /// NM_005653	0.42042	0.375322	0.8	0.28953	0.471318	0.0480745	2.81494	7.80038	7.52513	1.21021	0.275256	1.21021	Greater than 0		209338_at	74.5329	69.0332	82.1886	72.613	63.0886	41.6771	86.7887	63.6674	98.0024	69.0122	19.0237	26.405	20.5207	28.4938	82.1886	1	1	1	1	1	69.0122	1	0	0	1	1	13.1764	0.8	72.0604	784.965
37858	228595_at	HSD17B1	hydroxysteroid (17-beta) dehydrogenase 1	NM_000413	0.43282	0.176905	0.8	0.470675	0.4701	0.0369617	3.07916	6.99299	6.71037	1.21641	0.282628	1.21641	Greater than 0		228595_at	50.4559	49.6646	75.1497	60.0001	60.4852	41.959	97.5681	64.3974	47.9221	50.0088	247.985	97.2263	38.9876	172.674	60.4852	1	1	1	0	1	50.0088	1	1	1	1	0	10.4765	0.8	59.7611	429.697
39717	230454_at	ICA1L	islet cell autoantigen 1,69kDa-like	NM_138468 /// NM_178231	0.63752	0.164264	0.8	0.276305	0.469522	0.00908051	4.73352	6.04077	5.64159	1.31876	0.399184	1.31876	Greater than 0		230454_at	64.3876	24.0307	42.4129	35.4001	61.6185	37.553	24.4595	38.859	39.5463	45.2743	131.345	14.6098	83.8083	70.0392	42.4129	1	1	1	1	0	37.553	1	1	1	0	1	4.85993	0.8	41.3542	263.249
41145	231882_at	FLJ39632	hypothetical LOC642477	XR_110291 /// XR_112214	0.45722	0.334068	1	0.0814152	0.468176	0.0494966	-2.78634	10.2802	10.5773	0.813926	-0.29703	-1.22861	Less than 0		231882_at	536.461	722.392	586.789	747.775	718.438	752.499	519.949	599.963	512.478	583.682	86.2775	142.786	163.35	42.7903	536.461	1	1	1	1	1	722.392	1	1	1	1	1	-185.932	1	628.043	28323.3
11205	201748_s_at	SAFB	scaffold attachment factor B	NM_002967	0.32626	0.291099	0.7	0.551872	0.467308	0.0143215	-4.14472	8.44122	8.65923	0.85975	-0.218011	-1.16313	Less than 0		201748_s_at	53.6146	143.105	125.605	126.982	121.65	115.497	72.4161	117.091	129.956	169.659	499.463	436.748	446.411	507.544	121.65	1	1	0	0	1	126.982	1	1	1	1	0	-5.3323	0.7	117.558	2859.25
38017	228754_at	SLC6A6	solute carrier family 6 (neurotransmitter transporter, taurine), member 6	NM_001134367 /// NM_001134368 /// NM_003043	0.40316	0.289613	0.8	0.376075	0.467212	0.0469564	-2.83813	11.3869	11.6518	0.832238	-0.264932	-1.20158	Less than 0		228754_at	1052.06	1560.72	1001.2	1090.4	1580.83	1944.29	1346.22	1531.27	1229.21	1640.57	279.813	133.498	178.071	218.812	1229.21	1	0	1	1	1	1560.72	1	1	0	1	1	-331.509	0.8	1397.68	242653
1867	1554820_at	AGBL3	ATP/GTP binding protein-like 3	NM_178563	0.47288	0.000242618	0.7	0.693921	0.466761	0.0222939	3.6232	4.51584	4.20965	1.23644	0.306189	1.23644	Greater than 0		1554820_at	13.774	9.06895	7.11034	9.73002	10.5221	8.3431	4.18062	5.28547	8.33853	11.0836	7.0311	66.1261	41.8804	7.32872	8.33853	1	1	1	0	1	9.06895	0	1	0	1	1	-0.730421	0.7	8.74367	0.017176
36298	227034_at	ANKRD57	ankyrin repeat domain 57	NM_023016	0.39114	0.378619	1	0.0969948	0.466688	0.0126072	4.30384	9.62995	9.37226	1.19557	0.257694	1.19557	Greater than 0		227034_at	453.907	247.652	305.462	202.683	434.884	328.056	353.111	388.163	428.031	330.176	5.78327	4.35785	2.07364	13.6243	428.031	1	1	1	1	1	328.056	1	1	1	1	1	99.9748	1	347.212	22911.9
9057	1569132_s_at	ARSK	arylsulfatase family, member K	NM_198150	0.73326	0.23731	0.8	0.0958729	0.466611	0.044779	2.88518	6.10272	5.65209	1.36663	0.450628	1.36663	Greater than 0		1569132_s_at	24.2834	17.5176	22.1773	12.2768	17.8038	18.3887	32.1052	20.3434	18.4914	22.1357	24.5763	31.5753	32.826	29.2041	22.1773	1	1	1	1	1	18.3887	1	0	0	1	1	3.78855	0.8	20.5523	58.5582
12515	203057_s_at	PRDM2	PR domain containing 2, with ZNF domain	NM_001007257 /// NM_001135610 /// NM_012231 /// NM_015866	0.45248	0.070938	0.7	0.642645	0.466516	0.0494888	-2.7865	9.5427	9.83695	0.8155	-0.294243	-1.22624	Less than 0		203057_s_at	603.191	479.398	326.957	360.573	554.722	579.519	396.443	548.364	460.178	648.066	22.7525	13.6171	127.397	15.4272	460.178	1	0	1	1	1	548.364	0	1	0	1	1	-88.1861	0.7	495.741	7531.16
27077	217783_s_at	YPEL5	yippee-like 5 (Drosophila)	NM_001127399 /// NM_001127400 /// NM_001127401 /// NM_016061	0.31672	0.441046	1	0.104022	0.465447	0.0167667	-3.95364	10.3098	10.5219	0.863289	-0.212084	-1.15836	Less than 0		217783_s_at	601.644	761.872	598.12	639.596	666.424	709.772	698.815	716.398	597.41	697.133	85.3109	78.3083	14.4854	35.4671	601.644	1	1	1	1	1	709.772	1	1	1	1	1	-108.128	1	668.718	13130.3
35358	226093_at	DCP1B	DCP1 decapping enzyme homolog B (S. cerevisiae)	NM_152640	0.2685	0.0600617	0.7	0.827001	0.463891	0.030196	-3.29069	7.69945	7.88119	0.881639	-0.18174	-1.13425	Less than 0		226093_at	79.7451	47.5838	70.4229	83.2546	91.1332	93.3316	60.6685	77.8249	77.8903	127.27	399.777	556.291	484.272	493.923	77.8903	0	1	1	0	1	83.2546	1	1	0	1	1	-5.36427	0.7	80.9125	244.083
36559	227295_at	IKBIP	IKBKB interacting protein	NM_153687 /// NM_201612 /// NM_201613	0.52454	0.267549	0.8	0.263313	0.46385	0.029892	3.30148	10.2374	9.9014	1.26227	0.336022	1.26227	Greater than 0		227295_at	509.273	437.242	608.555	537.081	455.288	425.724	783.806	506.64	588.74	522.726	2.75156	6.31024	69.4431	28.4476	588.74	1	1	1	1	1	506.64	1	0	0	1	1	82.0992	0.8	537.508	26651.3
18669	209246_at	ABCF2	ATP-binding cassette, sub-family F (GCN20), member 2	NM_005692 /// NM_007189	0.36904	0.056424	0.7	0.729608	0.463768	0.0414945	-2.96145	6.85124	7.09555	0.844222	-0.244306	-1.18452	Less than 0		209246_at	41.6934	41.0996	48.3515	41.0834	43.4723	35.8511	9.96772	34.238	37.1893	55.0641	245.989	31.6845	29.7792	135.269	41.6934	1	1	1	1	0	41.0834	1	1	1	0	0	0.61002	0.7	38.8011	71.0863
3854	1557729_at	GRK5	G protein-coupled receptor kinase 5	NM_005308	0.48978	0.00282102	0.6	0.762214	0.463704	0.0375634	-3.06259	4.93461	5.25063	0.803281	-0.316024	-1.24489	Less than 0		1557729_at	16.2762	21.5917	15.3047	10.5318	27.7121	13.2253	8.57088	16.0187	11.1217	20.5576	252.959	310.707	160.172	184.463	15.3047	1	0	0	1	1	16.0187	0	1	0	1	1	-0.71401	0.6	16.0911	0.864019
16029	206574_s_at	PTP4A3	protein tyrosine phosphatase type IVA, member 3	NM_007079 /// NM_032611	0.56178	0.118757	0.6	0.573378	0.463479	0.0464601	-2.84863	6.70361	7.06075	0.78071	-0.357141	-1.28089	Less than 0		206574_s_at	48.5407	51.4214	50.6803	75.4355	55.0968	31.645	8.5813	44.6584	14.1127	38.4818	1131.13	633.83	1204.91	956.971	48.5407	0	0	1	1	1	44.6584	1	1	1	0	0	3.88233	0.6	41.8654	417.709
48544	239286_at	CDH11	cadherin 11, type 2, OB-cadherin (osteoblast)	NM_001797	0.40096	0.337078	0.9	0.215806	0.463461	0.0358655	-3.11019	7.89786	8.16147	0.833002	-0.263609	-1.20048	Less than 0		239286_at	86.0509	134.22	115.344	120.677	144.153	166.929	81.3428	132.693	112.047	125.12	7.66752	46.4953	71.3623	117.162	112.047	1	1	1	1	1	132.693	1	1	0	1	1	-20.6459	0.9	121.857	1979.67
39475	230212_at	SPRY1	sprouty homolog 1, antagonist of FGF signaling (Drosophila)	NM_005841 /// NM_199327	0.41264	0.119328	0.7	0.620925	0.463223	0.0416929	-2.95665	6.03096	6.30157	0.828965	-0.270618	-1.20632	Less than 0		230212_at	30.2118	25.3066	22.9308	23.0353	17.6367	23.6432	8.44822	22.4432	24.9864	30.4547	26.2226	65.9954	14.4402	15.3439	22.9308	1	1	1	0	1	23.6432	0	1	1	1	0	-0.71239	0.7	22.9097	42.7212
1739	1554659_at	NEK4	NIMA (never in mitosis gene a)-related kinase 4	NM_001193533 /// NM_003157	0.86788	0.0559828	0.6	0.327039	0.462726	0.0296155	3.31141	6.51275	5.99277	1.43394	0.519981	1.43394	Greater than 0		1554659_at	32.915	18.0073	31.2999	19.1736	18.6486	21.8784	15.8215	20.1658	32.6417	35.2829	25.1369	74.0077	88.6002	92.7433	31.2999	1	1	1	1	0	20.1658	1	0	0	0	1	11.1341	0.6	24.5835	28.287
36242	226978_at	PPARA	peroxisome proliferator-activated receptor alpha	NM_001001928 /// NM_005036	0.69972	0.257908	0.8	0.0860106	0.46091	3.89434e-05	19.7278	7.9397	7.50689	1.34986	0.432808	1.34986	Greater than 0		226978_at	137.913	84.6132	74.7705	66.2505	68.8055	62.7363	77.6105	53.3473	101.578	77.9485	247.328	62.5132	117.506	57.779	77.6105	0	1	1	1	0	66.2505	1	1	1	1	1	11.36	0.8	80.5573	1340.54
53882	244623_at	KCNQ5	potassium voltage-gated channel, KQT-like subfamily, member 5	NM_001160130 /// NM_001160132 /// NM_001160133 /// NM_001160134 /// NM_019842	0.52102	0.334469	0.9	0.0868142	0.460576	0.0445076	-2.89124	9.70951	10.0435	0.79333	-0.334006	-1.26051	Less than 0		244623_at	355.251	514.424	410.446	598.906	359.647	504.043	624.687	534.937	365.736	507.495	15.1197	70.8939	124.359	110.651	365.736	1	1	1	1	1	514.424	1	1	1	0	1	-148.687	0.9	477.557	29597.7
16005	206550_s_at	NUP155	nucleoporin 155kDa	NM_004298 /// NM_153485	0.41768	0.36012	0.8	0.262124	0.459981	0.0493076	2.79009	9.56062	9.287	1.20884	0.27362	1.20884	Greater than 0		206550_s_at	290.034	278.464	374.537	254.541	238.969	233.843	393.015	261.294	390.439	305.831	302.092	101.533	241.435	336.658	374.537	1	1	1	1	1	261.294	1	0	0	1	1	113.243	0.8	302.097	12462.3
14653	205197_s_at	ATP7A	ATPase, Cu++ transporting, alpha polypeptide	NM_000052	0.29038	0.026718	0.7	0.821516	0.459654	0.0364216	-3.09431	6.35331	6.5489	0.873215	-0.195591	-1.14519	Less than 0		205197_s_at	58.5567	40.2001	31.4114	28.354	43.5659	45.5372	12.2243	37.983	34.0178	47.149	355.973	234.933	227.366	301.438	34.0178	1	0	1	1	1	40.2001	0	1	0	1	1	-6.18237	0.7	37.8999	37.8196
32234	222946_s_at	C1orf135	chromosome 1 open reading frame 135	NM_024037	0.40794	0.443222	0.9	0.0873058	0.459617	0.00151466	7.72133	7.21794	6.95014	1.20397	0.267797	1.20397	Greater than 0		222946_s_at	66.4049	35.7275	48.1771	40.4951	61.7475	32.7772	31.8407	33.2497	62.584	43.7172	108.104	215.331	205.641	149.089	61.7475	1	1	1	1	1	35.7275	1	1	1	0	1	26.02	0.9	45.6721	718.896
54593	65884_at	MAN1B1	mannosidase, alpha, class 1B, member 1	NM_016219	0.3977	0.309426	0.8	0.331061	0.459547	0.038434	3.03916	8.3601	8.09844	1.19885	0.261654	1.19885	Greater than 0		65884_at	108.759	83.4965	108.504	96.0687	77.3447	95.9357	125.647	93.2199	130.001	91.1935	177.976	414.39	460.6	147.656	108.759	1	1	1	1	1	93.2199	1	0	0	1	1	15.5391	0.8	101.017	816.167
3998	1557945_at	TCTE3	T-complex-associated-testis-expressed 3	NM_174910	0.73488	0.200928	0.6	0.30093	0.459185	0.0177923	3.88324	7.4226	6.97112	1.36744	0.451478	1.36744	Greater than 0		1557945_at	98.744	92.288	109.075	105.332	90.9435	67.6162	138.055	109.472	105.271	90.2946	33.6213	75.7868	107.767	116.652	105.271	1	0	1	0	1	92.288	1	0	0	1	1	12.983	0.6	100.709	594.225
18642	209219_at	RDBP	RD RNA binding protein	NM_002904	0.4127	0.427711	0.8	0.19342	0.458458	0.0369783	3.0787	10.7913	10.5206	1.20635	0.270647	1.20635	Greater than 0		209219_at	698.052	555.103	786.356	683.36	594.785	580.028	803.616	608.295	825.359	674.625	1000.31	1102.16	1270.32	1004.75	786.356	1	1	1	1	1	608.295	1	0	0	1	1	178.061	0.8	680.958	36815.5
28003	218710_at	TTC27	tetratricopeptide repeat domain 27	NM_001193509 /// NM_017735	0.44556	0.3778	0.8	0.207483	0.457711	0.031332	3.25148	9.70714	9.41698	1.22278	0.290159	1.22278	Greater than 0		218710_at	385.872	374.8	452.874	364.428	347.885	331.298	414.909	373.329	467.935	368.734	129.713	192.6	193.174	163.805	414.909	1	1	1	1	1	368.734	1	0	0	1	1	46.1757	0.8	388.206	6599.14
21424	212109_at	HN1L	hematological and neurological expressed 1-like	NM_144570	0.40282	0.118784	0.9	0.407962	0.457392	0.0317109	-3.23877	10.6407	10.9054	0.832353	-0.264732	-1.20141	Less than 0		212109_at	858.308	923.697	694.68	926.241	1228.71	1009.4	724.876	888.888	685.762	988.069	21.0052	25.6821	18.5138	78.4031	724.876	1	1	1	1	1	926.241	1	1	0	1	1	-201.365	0.9	892.863	29589.2
13624	204168_at	MGST2	microsomal glutathione S-transferase 2	NM_002413	0.24246	0.419548	0.8	0.364464	0.456618	0.0317417	3.23774	9.98129	9.81621	1.12123	0.165085	1.12123	Greater than 0		204168_at	418.946	350.749	441.429	393.56	332.433	334.401	487.748	367.475	431.975	332.524	153.193	48.9879	54.5178	101.387	431.975	1	1	1	1	1	350.749	1	0	0	1	1	81.2257	0.8	389.124	11143.6
15857	206402_s_at	NPFF	neuropeptide FF-amide peptide precursor	NM_003717	0.26926	0.167418	0.7	0.689714	0.456598	0.0144951	4.1299	7.63747	7.45525	1.13463	0.182226	1.13463	Greater than 0		206402_s_at	39.9055	39.3383	51.643	43.1004	23.519	25.3346	36.1775	23.8417	46.4759	26.4929	109.855	113.535	34.8203	91.4744	39.9055	1	0	1	1	1	26.4929	1	0	0	1	1	13.4126	0.7	35.5829	156.919
46272	237014_at	MYBL1	V-myb myeloblastosis viral oncogene homolog (avian)-like 1	NM_001080416 /// NM_001144755	0.1973	0.108378	0.7	0.818801	0.45612	0.042106	2.94673	5.67536	5.53963	1.09865	0.135734	1.09865	Greater than 0		237014_at	23.6528	21.3355	15.3588	17.929	12.4483	14.6547	10.2132	13.9555	16.135	25.2856	277.028	291.762	144.709	167.978	15.3588	1	1	0	0	1	17.929	0	1	1	1	1	-2.57022	0.7	17.0968	23.5685
54522	57082_at	LDLRAP1	low density lipoprotein receptor adaptor protein 1	NM_015627	0.45412	0.197425	0.8	0.37254	0.456021	0.0108719	4.49406	7.47902	7.18382	1.22706	0.295202	1.22706	Greater than 0		57082_at	95.3554	81.6128	89.6312	54.1138	74.2745	73.7083	48.7809	51.5596	76.8573	52.2801	236.393	260.845	203.511	150.252	76.8573	0	1	1	1	1	54.1138	1	1	1	0	1	22.7435	0.8	69.8174	513.013
36027	226763_at	SESTD1	SEC14 and spectrin domains 1	NM_178123	0.491	0.178076	0.6	0.55416	0.455809	0.0256578	-3.46682	8.43536	8.75208	0.802893	-0.31672	-1.2455	Less than 0		226763_at	87.2044	103.074	117.049	102.143	131.111	123.856	75.8545	156.886	126.704	165.574	214.499	195.356	72.7984	307.565	117.049	0	0	1	1	1	123.856	1	1	0	1	0	-6.8067	0.6	118.946	1290.71
27731	218437_s_at	LZTFL1	leucine zipper transcription factor-like 1	NM_020347	0.34326	0.508741	0.9	0.0660768	0.454519	0.00111069	-8.37716	10.2839	10.5124	0.853513	-0.228514	-1.17163	Less than 0		218437_s_at	403.966	484.413	405.371	480.842	432.633	520.061	501.861	512.74	392.895	462.012	132.476	34.6679	142.49	71.0932	405.371	1	1	1	1	1	484.413	1	1	1	0	1	-79.0413	0.9	459.679	10454.9
21518	212203_x_at	IFITM3	interferon induced transmembrane protein 3 (1-8U)	NM_021034	0.49108	0.263263	0.8	0.263331	0.454419	0.0270421	3.40941	11.8145	11.4977	1.24554	0.316771	1.24554	Greater than 0		212203_x_at	1024.41	1039.2	1195.93	1240.95	1186.39	1075.13	1582.16	1035.84	1343.23	1087.42	142.936	38.9549	71.5824	21.7108	1195.93	1	0	1	1	1	1075.13	0	1	1	1	1	120.807	0.8	1181.07	72860.1
20870	211535_s_at	FGFR1	fibroblast growth factor receptor 1	NM_001174063 /// NM_001174064 /// NM_001174065 /// NM_001174066 /// NM_001174067 /// NM	0.42478	0.0812995	0.6	0.711136	0.454304	0.0139669	-4.17568	8.02819	8.30605	0.824818	-0.277852	-1.21239	Less than 0		211535_s_at	135.441	125.29	113.178	120.318	140.026	108.43	80.1839	112.653	101.211	168.018	644.54	870.016	918.083	584.257	113.178	1	1	0	0	1	120.318	0	1	0	1	1	-7.1391	0.6	120.475	418.191
14064	204608_at	ASL	argininosuccinate lyase	NM_000048 /// NM_001024943 /// NM_001024944 /// NM_001024946	0.2775	1.47384e-05	0.8	0.737172	0.453672	0.0273439	3.39736	7.42149	7.23404	1.13875	0.187446	1.13875	Greater than 0		204608_at	67.734	46.6552	52.4457	38.3509	53.8104	44.2232	22.515	45.9915	53.8125	74.567	613.114	584.607	660.182	954.412	53.8104	1	1	1	1	0	45.9915	1	1	1	0	1	7.81896	0.8	50.0105	0.0280741
11089	201632_at	EIF2B1	eukaryotic translation initiation factor 2B, subunit 1 alpha, 26kDa	NM_001414	0.35272	0.290721	0.8	0.3696	0.45326	0.0390997	3.02165	10.7932	10.5588	1.17636	0.234331	1.17636	Greater than 0		201632_at	724.61	718.43	805.559	723.869	627.647	615.406	1076.23	668.159	868.95	669.476	27.9553	29.9159	15.8703	28.9301	805.559	1	1	1	1	1	669.476	1	0	0	1	1	136.084	0.8	749.834	50078.1
22547	213236_at	SASH1	SAM and SH3 domain containing 1	NM_015278	0.2546	0.00719433	0.7	0.851017	0.453203	0.0143932	-4.13857	7.37616	7.54903	0.887076	-0.172871	-1.1273	Less than 0		213236_at	59.8149	56.5966	64.2013	49.3449	61.4279	66.2446	38.395	58.3922	117.887	136.039	32.4324	52.2602	50.358	16.982	61.4279	1	1	0	1	0	58.3922	1	1	1	0	1	3.03575	0.7	70.8344	61.9593
24017	214712_at	RUNDC2C	RUN domain containing 2C	NR_002939	0.2099	0.00228036	0.6	1	0.453045	0.033844	-3.17043	4.77724	4.92123	0.905015	-0.143987	-1.10495	Less than 0		214712_at	25.2818	16.6004	11.2691	10.7868	20.4224	17.1336	5.33262	11.9467	15.6875	24.3804	34.5112	79.4681	15.3452	38.5127	15.6875	1	0	1	0	1	16.6004	0	1	0	1	1	-0.91291	0.6	15.8841	0.814843
20046	210652_s_at	TTC39A	tetratricopeptide repeat domain 39A	NM_001080494 /// NM_001144832	0.33566	0.380361	0.9	0.193097	0.45228	0.0175705	3.89805	3.98237	3.75854	1.16783	0.223828	1.16783	Greater than 0		210652_s_at	21.7248	8.17248	14.3955	4.83828	13.2544	7.10431	5.15499	8.40287	13.5392	9.24475	320.787	109.093	130.315	155.547	13.5392	1	1	1	1	1	8.17248	1	1	1	0	1	5.3667	0.9	10.5832	91.8465
16738	207284_s_at	ASPH	aspartate beta-hydroxylase	NM_001164750 /// NM_001164751 /// NM_001164752 /// NM_001164753 /// NM_001164754 /// NM	0.32666	0.0266995	0.6	0.854772	0.452033	0.016124	-4.00045	4.7054	4.92366	0.859604	-0.218256	-1.16333	Less than 0		207284_s_at	15.3165	7.59877	10.8994	10.4639	8.84154	11.3482	5.63944	8.78217	7.49708	14.8604	112.867	17.7547	24.9603	66.9308	8.84154	0	1	1	0	1	10.4639	0	0	1	1	1	-1.62234	0.6	10.1247	2.36143
34332	225066_at	PPP2R2D	protein phosphatase 2, regulatory subunit B, delta	NM_018461 /// NR_033191	0.55718	0.236946	0.7	0.31185	0.451494	0.0254367	3.47633	8.11199	7.75744	1.27859	0.354548	1.27859	Greater than 0		225066_at	153.755	122.605	113.804	60.6882	61.6826	64.9862	114.972	91.405	147.927	95.7182	29.5253	8.28189	19.3721	25.2989	114.972	0	1	1	1	1	91.405	1	0	0	1	1	23.5672	0.7	102.754	2456.71
19978	210582_s_at	LIMK2	LIM domain kinase 2	NM_001031801 /// NM_005569 /// NM_016733	0.44694	0.0814217	0.6	0.675305	0.450917	0.0329159	3.19952	7.25764	6.96666	1.22347	0.290975	1.22347	Greater than 0		210582_s_at	59.844	54.8028	59.1941	72.865	48.7474	60.6471	74.4856	52.161	67.193	39.9674	138.174	75.6004	108.977	46.4731	59.844	1	0	0	1	1	54.8028	1	0	0	1	1	5.04123	0.6	58.9907	84.2206
32236	222948_s_at	MRPS18C	mitochondrial ribosomal protein S18C	NM_016067	0.3265	0.110299	0.8	0.566282	0.45077	0.0425792	-2.93551	7.8273	8.04546	0.859662	-0.218159	-1.16325	Less than 0		222948_s_at	86.6879	76.3349	55.3789	71.4457	80.2865	76.1069	40.8695	62.4626	60.0787	81.6174	203.088	101.535	126.385	60.3762	60.0787	1	1	1	1	1	76.1069	0	1	0	1	1	-16.0282	0.8	69.1269	199.505
22870	213560_at	GADD45B	Growth arrest and DNA-damage-inducible, beta	NM_015675	0.63062	0.245366	0.8	0.125581	0.450392	0.0218059	3.64821	9.74498	9.34957	1.31531	0.395406	1.31531	Greater than 0		213560_at	474.488	341.473	483.183	426.222	272.052	260.166	480.498	301.575	466.163	423.439	578.331	319.077	528.869	336.247	474.488	1	1	1	1	1	341.473	1	0	0	1	1	133.015	0.8	392.926	17936
3391	1557014_a_at	FAM201A	family with sequence similarity 201, member A	NR_027294	0.65544	0.183987	0.7	0.257368	0.449199	0.0317071	3.2389	6.95841	6.54945	1.32772	0.408955	1.32772	Greater than 0		1557014_a_at	85.1932	57.8442	91.4171	62.42	44.5065	43.463	96.107	91.471	106.953	78.067	4.285	9.29755	8.09745	13.1075	91.4171	1	1	1	0	1	62.42	1	0	0	1	1	28.9971	0.7	75.7442	826.486
31501	222212_s_at	LASS2	LAG1 homolog, ceramide synthase 2	NM_022075 /// NM_181746	0.34762	0.277266	0.8	0.371885	0.449193	0.0428753	2.92856	10.8913	10.6601	1.17381	0.231195	1.17381	Greater than 0		222212_s_at	912.706	766.445	828.298	854.076	752.773	716.158	1282.14	775.847	895.019	730.251	41.8457	14.2927	81.7639	34.3832	895.019	1	1	1	1	1	766.445	1	0	0	1	1	128.574	0.8	851.372	68585.3
27570	218276_s_at	SAV1	salvador homolog 1 (Drosophila)	NM_021818	0.55342	0.292379	0.9	0.0500912	0.448973	0.0373502	-3.06843	10.6461	10.9985	0.783266	-0.352427	-1.27671	Less than 0		218276_s_at	697.794	1054.77	853.789	1155.27	1005.18	1010.23	599.551	925.881	668.587	673.569	7.22092	10.342	13.3449	19.1101	697.794	1	1	1	1	0	1010.23	1	1	1	1	1	-312.438	0.9	864.462	98966.6
33342	224059_s_at	NUMBL	numb homolog (Drosophila)-like	NM_004756	0.4816	0.0455904	0.8	0.466995	0.448546	0.00233749	-6.88097	6.6754	6.98667	0.80593	-0.311274	-1.2408	Less than 0		224059_s_at	69.1506	49.1614	60.2368	60.864	41.0902	49.3739	32.3773	41.8028	35.7052	62.7479	1312.8	1261.52	898.004	1092.1	41.0902	1	1	1	1	1	49.3739	0	0	1	1	1	-8.28372	0.8	50.251	64.4656
44662	235404_at	ARID5B	AT rich interactive domain 5B (MRF1-like)	NM_032199	0.44536	0.0885986	0.7	0.551855	0.446453	0.0468017	2.84139	4.87703	4.58698	1.22268	0.290044	1.22268	Greater than 0		235404_at	12.6128	11.0578	8.89806	11.3832	7.74037	5.81478	7.96676	15.6212	12.7081	15.2976	117.54	36.3434	135.907	201.848	8.89806	1	1	0	1	1	11.3832	0	1	1	1	0	-2.48512	0.7	10.9101	8.55359
10251	200794_x_at	DAZAP2	DAZ associated protein 2	NM_001136264 /// NM_001136266 /// NM_001136267 /// NM_001136268 /// NM_001136269 /// NM	0.2404	0.319469	0.9	0.324115	0.445996	0.031989	3.22956	10.794	10.6302	1.1202	0.163759	1.1202	Greater than 0		200794_x_at	859.262	779.726	937.976	820.004	979.53	1023.11	1212.43	701.125	902.379	768.51	1067.46	450.82	803.897	649.955	937.976	1	1	0	1	1	779.726	1	1	1	1	1	158.25	0.9	898.406	63856.6
15312	205856_at	SLC14A1	solute carrier family 14 (urea transporter), member 1 (Kidd blood group)	NM_001128588 /// NM_001146036 /// NM_001146037 /// NM_015865	0.97046	0.042419	0.6	0.170916	0.445949	0.0182144	-3.85567	9.76226	10.3329	0.673295	-0.570688	-1.48523	Less than 0		205856_at	239.736	386.238	772.02	376.053	532.917	762.079	187.855	610.123	618.795	616.163	104.872	122.92	86.331	63.7692	532.917	0	0	1	1	1	610.123	1	0	1	1	0	-77.206	0.6	510.198	15946.7
31929	222641_s_at	C17orf63	chromosome 17 open reading frame 63	NM_001077498 /// NM_018182	0.41508	0.240322	0.9	0.22632	0.44543	0.043945	-2.90392	8.15612	8.42819	0.828129	-0.272073	-1.20754	Less than 0		222641_s_at	178.952	173.799	166.303	148.359	116.941	147.011	123.157	193.559	121.059	167.809	12.0593	8.12365	16.3687	31.2549	123.157	1	1	1	1	1	167.809	0	1	1	1	1	-44.6521	0.9	153.695	1540.71
33454	224173_s_at	MRPL30	mitochondrial ribosomal protein L30	NM_145212	0.69032	0.0355615	0.6	0.453661	0.444886	0.00672417	5.15436	6.18522	5.75744	1.34516	0.427775	1.34516	Greater than 0		224173_s_at	44.2573	26.9583	41.0208	30.6826	50.3351	26.379	24.4701	41.7911	28.152	45.375	23.4522	21.8488	2.7571	12.4516	41.0208	1	1	1	0	0	30.6826	1	1	1	0	0	10.3382	0.6	35.9421	29.0679
30434	221142_s_at	PECR	peroxisomal trans-2-enoyl-CoA reductase	NM_018441	0.66024	0.0629627	0.6	0.454282	0.444371	0.00264875	6.65425	4.83192	4.42036	1.33012	0.411561	1.33012	Greater than 0		221142_s_at	17.3797	10.0821	13.4174	9.13895	6.63797	6.21062	6.07816	15.1506	14.9617	7.89789	103.666	13.8136	22.7277	71.0622	13.4174	1	1	1	0	1	9.13895	1	0	0	0	1	4.27842	0.6	10.6955	9.98963
11342	201885_s_at	CYB5R3	cytochrome b5 reductase 3	NM_000398 /// NM_001129819 /// NM_001171660 /// NM_001171661 /// NM_007326	0.26852	0.403482	1	0.101263	0.443316	0.0303649	3.28475	10.6465	10.4648	1.13426	0.181756	1.13426	Greater than 0		201885_s_at	763.202	681.302	863.865	756.843	700.733	616.238	919.584	647.116	852.648	797.901	222.347	247.023	223.08	294.694	852.648	1	1	1	1	1	681.302	1	1	1	1	1	171.346	1	759.943	36075.9
31716	222428_s_at	LARS	leucyl-tRNA synthetase	NM_020117	0.18478	0.243993	0.9	0.444291	0.443266	0.0467618	-2.84223	10.9203	11.0478	0.915421	-0.127493	-1.09239	Less than 0		222428_s_at	939.933	1189.4	905.233	1347.33	1024.98	1054.77	1394.09	1255.62	1158.56	1664.73	5.32666	37.0235	68.9335	4.02965	1024.98	1	1	1	1	1	1255.62	1	1	1	0	1	-230.639	0.9	1193.46	118603
11343	201886_at	DCAF11	DDB1 and CUL4 associated factor 11	NM_001163484 /// NM_025230 /// NM_181357 /// NR_028099 /// NR_028100	0.42794	0.255069	0.9	0.189797	0.443201	0.0346023	-3.14734	8.32801	8.60774	0.823743	-0.279734	-1.21397	Less than 0		201886_at	111.812	153.296	192.705	189.738	145.226	152.893	117.95	162.25	134.431	176.521	90.1359	137.716	297.281	170.21	134.431	1	1	1	1	1	162.25	1	0	1	1	1	-27.8189	0.9	153.682	1757.55
29363	220070_at	JMJD5	jumonji domain containing 5	NM_001145348 /// NM_024773	0.24924	0.246862	0.9	0.37475	0.442713	0.0105705	-4.53085	6.52411	6.69355	0.889189	-0.169438	-1.12462	Less than 0		220070_at	27.2045	39.8092	30.6168	39.5933	37.6492	46.7945	9.47167	30.2832	39.5687	36.5029	179.227	147.57	134.572	172.333	30.6168	1	1	1	0	1	39.5933	1	1	1	1	1	-8.97658	0.9	33.7494	234.956
37195	227932_at	ARIH2	ariadne homolog 2 (Drosophila)	NM_006321	0.341	0.362238	0.8	0.266875	0.442528	0.0469497	2.83827	8.8227	8.59558	1.1705	0.22712	1.1705	Greater than 0		227932_at	249.474	191.447	273.09	232.157	207.05	191.771	299.171	225.466	220.88	208.687	6.85047	13.9471	6.42242	2.07203	249.474	1	1	1	1	1	208.687	1	0	0	1	1	40.7872	0.8	229.919	4005.51
21441	212126_at	CBX5	chromobox homolog 5	NM_001127321 /// NM_001127322 /// NM_012117	0.33482	0.391888	1	0.0405813	0.441822	0.0205056	-3.71826	10.4321	10.6554	0.856595	-0.223314	-1.16741	Less than 0		212126_at	657.443	927.696	638.186	884.55	872.548	948.306	726.939	807.469	636.837	694.401	46.7777	79.818	22.1285	14.8528	657.443	1	1	1	1	1	884.55	1	1	1	1	1	-227.107	1	779.437	53358.6
10891	201434_at	TTC1	tetratricopeptide repeat domain 1	NM_003314	0.36216	0.339672	0.7	0.364457	0.441572	0.0481161	2.81409	11.1982	10.9581	1.18108	0.240104	1.18108	Greater than 0		201434_at	867.848	905.701	1059.68	896.198	829.726	796.676	1212.18	887.088	1171.5	841.207	33.1233	155.198	161.884	153.384	1059.68	1	1	1	1	1	887.088	0	0	0	1	1	172.597	0.7	946.782	66272
25463	216162_at	SBNO1	strawberry notch homolog 1 (Drosophila)	NM_001167856 /// NM_018183	0.0775	0.043841	0.7	0.943475	0.441204	0.0109709	-4.48225	7.88644	7.94129	0.962696	-0.0548482	-1.03875	Less than 0		216162_at	65.2835	34.0844	37.4928	47.2016	44.6921	49.7233	13.7704	51.7376	60.4328	72.3594	236.836	242.525	147.696	98.4401	44.6921	0	1	1	1	1	49.7233	0	1	1	1	0	-5.0312	0.7	47.6778	111.789
44843	235585_at	LOC100510542	hypothetical LOC100510542	XR_113515	0.29664	0.104621	0.7	0.663506	0.441192	0.0223335	3.6212	8.93682	8.7373	1.14832	0.199521	1.14832	Greater than 0		235585_at	176.217	161.386	203.648	198.377	183.373	176.172	236.935	192.247	146.333	117.606	27.7596	62.5078	13.7794	49.8999	183.373	1	0	1	0	1	176.172	1	1	1	1	0	7.2015	0.7	179.229	1014.4
25529	216228_s_at	WDHD1	WD repeat and HMG-box DNA binding protein 1	NM_001008396 /// NM_007086	0.28134	0.201004	0.9	0.382168	0.441128	0.0469174	-2.83895	9.74537	9.93525	0.87668	-0.189878	-1.14067	Less than 0		216228_s_at	277.612	342.658	408.188	495.775	471.13	472.974	439.761	576.953	481.081	612.314	9.19064	76.6838	4.86143	6.11775	439.761	0	1	1	1	1	495.775	1	1	1	1	1	-56.0139	0.9	457.844	17884.6
18396	208972_s_at	ATP5G1	ATP synthase, H+ transporting, mitochondrial Fo complex, subunit C1 (subunit 9)	NM_001002027 /// NM_005175	0.41692	0.255043	0.7	0.391583	0.440887	0.0416877	2.95678	11.0843	10.8111	1.20846	0.273166	1.20846	Greater than 0		208972_s_at	867.381	900.395	1169.04	959.115	805.752	811.308	1291.14	734.332	919.703	809.602	836.042	679.328	349.037	511.18	919.703	1	0	1	1	1	811.308	1	0	0	1	1	108.394	0.7	926.777	70269.1
54238	35685_at	RING1	ring finger protein 1	NM_002931	0.4416	0.37935	0.8	0.141598	0.440637	0.000508198	10.2631	9.28677	8.99894	1.2208	0.287826	1.2208	Greater than 0		35685_at	222.209	148.524	279.877	218.278	193.915	158.158	235.774	200.74	256.307	225.403	167.468	255.191	339.329	241.8	235.774	1	1	1	1	1	200.74	1	0	0	1	1	35.0339	0.8	213.918	5615.99
28444	219151_s_at	RABL2A /// RABL2B	RAB, member of RAS oncogene family-like 2A /// RAB, member of RAS oncogene family-like	NM_001003789 /// NM_001130919 /// NM_001130920 /// NM_001130921 /// NM_001130922 /// NM	0.40626	0.449872	0.9	0.0057577	0.440472	0.0187779	-3.82002	9.90946	10.1762	0.831166	-0.266792	-1.20313	Less than 0		219151_s_at	482.973	619.367	470.781	626.298	547.688	634.279	425.824	619.306	394.842	428.018	8.10863	1.42854	2.14614	54.7476	470.781	1	1	1	1	0	619.367	1	1	1	1	1	-148.586	0.9	524.938	36621.8
10819	201362_at	IVNS1ABP	influenza virus NS1A binding protein	NM_006469	0.30482	0.489938	0.9	0.0665953	0.440338	0.0198406	-3.75617	10.9892	11.1938	0.867744	-0.204659	-1.15241	Less than 0		201362_at	1366.12	1716.87	1269.91	1634.02	1315.43	1437.04	1515.97	1500.22	1280.61	1445.77	13.5243	39.1692	104.113	103.099	1315.43	1	1	1	1	1	1500.22	1	1	1	0	1	-184.782	0.9	1448.19	97192.6
1557	1554410_a_at	WBSCR16	Williams-Beuren syndrome chromosome region 16	NM_030798	0.65792	0.0622767	0.7	0.340766	0.440241	0.0306094	3.27622	6.26918	5.85888	1.32896	0.410299	1.32896	Greater than 0		1554410_a_at	31.3739	30.2642	28.4922	35.9535	29.7348	21.4897	19.053	20.7149	35.4504	20.6339	333.866	337.649	282.722	359.756	29.7348	0	0	1	1	1	21.4897	1	1	1	0	1	8.24512	0.7	27.316	22.6448
10548	201091_s_at	CBX3	chromobox homolog 3	NM_007276 /// NM_016587	0.27038	0.309818	1	0.178275	0.439618	0.0296392	3.31055	11.2061	11.0231	1.13519	0.182938	1.13519	Greater than 0		201091_s_at	1255.1	996.314	1028.08	1095.63	1074.02	1157.59	1284.07	1067.18	1290.89	1019.3	24.7313	11.3579	3.90058	22.7726	1255.1	1	1	1	1	1	1067.18	1	1	1	1	1	187.918	1	1126.82	35538.8
33142	223857_x_at	TMEM85	transmembrane protein 85	NM_016454	0.1664	0.559301	1	0.0315645	0.439316	0.00114718	8.30654	10.425	10.3097	1.0832	0.115297	1.0832	Greater than 0		223857_x_at	772.194	602.926	708.279	619.969	676.686	583.35	779.077	655.459	713.497	711.17	162.058	171.969	273.866	310.218	713.497	1	1	1	1	1	619.969	1	1	1	1	1	93.528	1	682.261	22739.4
39243	229980_s_at	SNX5	sorting nexin 5	NM_014426 /// NM_152227	0.391	0.141012	0.9	0.324017	0.439007	0.0465401	2.84693	11.6488	11.3912	1.1955	0.257619	1.1955	Greater than 0		229980_s_at	1099.4	1122.27	1446.79	1331.62	1318.47	1300.5	2317.98	1361.56	1463.88	1316.36	25.223	73.7434	5.22088	106.812	1446.79	1	1	1	1	1	1316.36	0	1	1	1	1	130.433	0.9	1407.88	147432
14134	204678_s_at	KCNK1	potassium channel, subfamily K, member 1	NM_002245	0.4594	0.374603	0.9	0.0202592	0.438566	0.0166442	-3.9624	7.82237	8.12068	0.813204	-0.298311	-1.2297	Less than 0		204678_s_at	109.302	156.924	107.404	161.165	106.46	137.335	62.8669	111.773	82.3862	85.9254	470.829	215.791	275.686	298.487	106.46	1	1	1	1	0	137.335	1	1	1	1	1	-30.8757	0.9	112.154	3411.53
28602	219309_at	C22orf46	chromosome 22 open reading frame 46	NM_001142964	0.52136	0.241617	0.9	0.0885198	0.437874	0.0266373	3.42583	7.63003	7.29583	1.26068	0.334198	1.26068	Greater than 0		219309_at	116.873	60.7331	78.7373	58.7581	64.7927	60.7853	63.6355	60.3248	82.2679	81.5087	281.847	448.611	284.354	346.076	78.7373	1	1	1	1	0	60.7331	1	1	1	1	1	18.0043	0.9	72.8416	708.897
32214	222926_at	DCDC2	doublecortin domain containing 2	NM_001195610 /// NM_016356	0.24286	0.00836125	0.5	1	0.437805	0.0419584	2.95026	4.34528	4.17995	1.12143	0.165333	1.12143	Greater than 0		222926_at	15.6961	4.62498	5.90314	10.9633	9.32136	5.96202	4.92704	5.52627	5.14849	18.1316	321.071	142.461	246.845	84.9847	5.90314	1	0	0	1	0	5.96202	1	1	1	0	0	-0.058883	0.5	8.62043	1.77419
48428	239170_at	ACTR3	ARP3 actin-related protein 3 homolog (yeast)	NM_005721	0.45478	0.195114	0.9	0.200351	0.437561	0.0358647	3.11021	5.60392	5.30833	1.22739	0.295594	1.22739	Greater than 0		239170_at	32.8668	21.788	24.0421	7.62535	27.8179	24.0036	13.8413	18.1854	19.2267	15.8593	20.5877	4.49245	17.5041	6.11709	24.0421	1	1	1	1	1	18.1854	1	1	1	0	1	5.8567	0.9	20.5257	92.0104
262	1552617_a_at	RFWD2	ring finger and WD repeat domain 2	NM_001001740 /// NM_022457	0.16822	0.353392	1	0.227748	0.43734	0.0454709	2.86995	9.51902	9.40251	1.08411	0.116512	1.08411	Greater than 0		1552617_a_at	274.174	236.525	293.231	263.925	249.407	230.77	241.956	257.078	284.689	222.596	1403.29	1725.38	1561.93	1676.57	274.174	1	1	1	1	1	236.525	1	1	1	1	1	37.6489	1	255.435	1757.3
36871	227608_at	YY1AP1	YY1 associated protein 1	NM_139118 /// NM_139119	0.28698	0.278746	0.9	0.283266	0.437248	0.0273488	-3.39716	9.52364	9.71709	0.874512	-0.19345	-1.14349	Less than 0		227608_at	199.788	231.901	245.645	282.137	170.148	214.003	271.314	300.81	225.871	317.75	42.4109	121.201	56.7841	208.993	225.871	1	1	0	1	1	282.137	1	1	1	1	1	-56.2651	0.9	245.937	5467.78
21482	212167_s_at	SMARCB1	SWI/SNF related, matrix associated, actin dependent regulator of chromatin, subfamily b	NM_001007468 /// NM_003073	0.18068	0.296494	0.9	0.368178	0.436338	0.0116477	4.40479	10.0153	9.89053	1.09034	0.124783	1.09034	Greater than 0		212167_s_at	362.715	354.129	406.247	379.425	310.202	275.461	381.317	302.901	371.337	282.346	1361.5	1535.43	1673.88	1135.66	371.337	1	0	1	1	1	302.901	1	1	1	1	1	68.4362	0.9	342.608	5643.2
2459	1555614_at	SUGT1P1	suppressor of G2 allele of SKP1 (S. cerevisiae) pseudogene 1	NR_003667	0.26836	0.0484255	0.7	0.725251	0.435509	0.0293905	-3.31957	5.29604	5.47769	0.881697	-0.181645	-1.13418	Less than 0		1555614_at	25.9329	15.9675	25.1312	16.3344	18.8368	28.9917	9.6758	27.6435	29.3449	36.8927	138.749	43.3621	42.9044	26.1316	25.1312	0	0	1	1	1	27.6435	1	1	1	1	0	-2.51231	0.7	23.4751	28.5888
28239	218946_at	NFU1	NFU1 iron-sulfur cluster scaffold homolog (S. cerevisiae)	NM_001002755 /// NM_001002756 /// NM_001002757 /// NM_015700	0.32048	0.34214	0.8	0.275648	0.434567	0.0139061	4.18108	10.5154	10.301	1.16024	0.214424	1.16024	Greater than 0		218946_at	705.82	700.298	747.978	590.655	585.121	535.528	782.976	594.968	632.534	565.33	1363.95	896.639	687.42	960.227	705.82	1	1	1	1	1	590.655	1	0	0	1	1	115.166	0.8	644.121	21869.6
32370	223082_at	SH3KBP1	SH3-domain kinase binding protein 1	NM_001024666 /// NM_001184960 /// NM_031892	0.28766	0.32815	0.9	0.222065	0.434469	0.0434281	-2.91574	11.0843	11.2781	0.874257	-0.193871	-1.14383	Less than 0		223082_at	1031.96	1301.36	1134.98	1003.34	1055.15	1172.01	1034.86	1082.28	913.389	1255.97	1297.4	1100.5	1025.9	981.702	1034.86	1	0	1	1	1	1172.01	1	1	1	1	1	-137.151	0.9	1098.53	41551.9
27162	217868_s_at	METTL9	methyltransferase like 9	NM_001077180 /// NM_016025	0.59394	0.119407	0.6	0.41505	0.432099	0.0200589	-3.74356	10.9809	11.3561	0.77103	-0.375142	-1.29697	Less than 0		217868_s_at	879.077	1017.92	1266.38	1078.37	1195.67	1151.72	1258.63	1458.17	1018.4	1671.37	417.886	688.686	136.197	532.341	1195.67	1	1	1	0	0	1151.72	0	1	1	1	0	43.949	0.6	1199.57	57667.7
19517	210104_at	MED6	mediator complex subunit 6	NM_005466	0.33368	0.37712	1	0.0171556	0.431989	0.00895589	-4.75228	9.25933	9.48193	0.857019	-0.222601	-1.16684	Less than 0		210104_at	162.228	267.219	265.243	260.673	244.034	275.973	241.434	296.059	216.719	245.269	240.436	63.3756	69.4296	198.602	241.434	1	1	1	1	1	267.219	1	1	1	1	1	-25.7847	1	247.485	4645.55
39887	230624_at	SLC25A27	solute carrier family 25, member 27	NM_004277	0.42306	0.107903	0.8	0.396468	0.431858	0.0307615	3.27096	6.7286	6.45178	1.21153	0.276826	1.21153	Greater than 0		230624_at	71.2117	33.235	48.7861	31.7455	73.5703	49.3605	49.9379	65.4169	56.2155	72.1227	11.1828	13.5504	3.72976	5.25937	56.2155	1	1	1	0	0	49.3605	1	1	1	1	1	6.85508	0.8	55.1602	228.875
52382	243124_at	RRN3P2	RNA polymerase I transcription factor homolog (S. cerevisiae) pseudogene 2	NR_003369	0.38158	0.00429966	0.7	0.641281	0.43179	0.0108775	4.4934	3.34979	3.09788	1.19079	0.251916	1.19079	Greater than 0		243125_x_at	49.3333	59.295	62.86	59.1893	76.7458	77.3254	16.3077	61.73	70.4686	30.3901	15.0978	2.72921	11.2699	11.8793	62.86	1	1	0	1	1	59.295	0	1	1	0	1	3.56498	0.7	56.3645	14.9193
30569	221277_s_at	PUS3	pseudouridylate synthase 3	NM_031307	0.307	0.190853	0.8	0.428589	0.431611	0.0310555	-3.26086	9.50461	9.71063	0.866926	-0.206019	-1.1535	Less than 0		221277_s_at	318.413	378.512	303.577	292.687	324.653	327.909	266.116	319.19	344.938	435.544	233.043	147.269	187.862	114.929	318.413	1	0	1	1	1	327.909	1	1	1	1	0	-9.4957	0.8	331.154	3847.28
2391	1555514_a_at	PIAS2	protein inhibitor of activated STAT, 2	NM_004671 /// NM_173206	0.4895	0.0132168	0.8	0.421747	0.431116	0.0391116	-3.02134	8.02933	8.34519	0.803372	-0.315861	-1.24475	Less than 0		1555514_a_at	233.543	164.312	139.093	150.858	184.031	178.96	63.04	155.255	149.908	166.838	609.231	605.895	1156.24	426.258	149.908	1	1	1	1	1	164.312	0	1	0	1	1	-14.4044	0.8	158.584	217.246
34428	225162_at	SH3D19	SH3 domain containing 19	NM_001009555 /// NM_001128923 /// NM_001128924	0.35298	0.349502	0.9	0.121232	0.430929	0.0443896	-2.89388	10.0361	10.2706	0.849989	-0.234484	-1.17649	Less than 0		225162_at	594.698	909.883	676.582	928.098	823.468	742.115	518.553	732.32	531.034	645.146	11.3513	4.03281	12.5948	78.2692	594.698	1	1	1	1	1	742.115	1	1	0	1	1	-147.417	0.9	710.19	66133.6
15030	205574_x_at	BMP1	bone morphogenetic protein 1	NM_001199 /// NM_006129 /// NR_033403 /// NR_033404	0.62324	0.210294	0.7	0.180697	0.428558	0.0193789	3.7834	6.16967	5.77832	1.31162	0.391353	1.31162	Greater than 0		205574_x_at	25.8105	13.9626	23.2795	16.9509	13.0723	13.0443	13.8949	15.5875	18.1278	15.6129	282.316	308.983	212.381	298.204	18.1278	1	1	1	1	1	15.5875	1	0	0	0	1	2.54029	0.7	16.9343	36.2019
42792	233532_x_at	IFT52	intraflagellar transport 52 homolog (Chlamydomonas)	NM_016004	0.45278	0.324881	0.9	0.0332725	0.427733	0.0110498	4.47293	7.42098	7.12657	1.22639	0.294416	1.22639	Greater than 0		233532_x_at	88.9236	62.118	58.9228	59.4907	77.3423	52.6703	66.6514	49.687	55.1273	58.2942	341.994	432.675	368.09	165.735	66.6514	1	1	1	1	1	58.2942	1	1	1	1	0	8.35717	0.9	62.9228	418.702
24402	215099_s_at	RXRB	retinoid X receptor, beta	NM_021976	0.61298	0.208205	0.8	0.0880943	0.42732	0.0110051	4.4782	6.16611	5.78041	1.30649	0.3857	1.30649	Greater than 0		215099_s_at	54.1111	30.1644	36.3761	37.0525	47.8546	27.0588	22.4872	32.6079	36.6164	29.2498	139.979	83.0623	56.0936	169.091	36.6164	1	0	1	1	1	30.1644	1	1	1	0	1	6.45197	0.8	35.3579	170.668
13897	204441_s_at	POLA2	polymerase (DNA directed), alpha 2 (70kD subunit)	NM_002689	0.64338	0.211869	0.7	0.152555	0.426951	0.0467884	2.84167	7.87974	7.47735	1.32169	0.402389	1.32169	Greater than 0		204441_s_at	55.1648	40.3072	59.6782	41.8857	34.8187	35.4966	56.5771	43.9718	39.241	44.9715	128.456	34.4004	199.895	26.1579	55.1648	1	1	1	1	1	41.8857	1	0	0	1	0	13.2791	0.7	45.2112	150.909
21110	211784_s_at	SRSF1	serine/arginine-rich splicing factor 1	NM_001078166 /// NM_006924 /// NR_034041	0.22056	0.252145	0.8	0.431959	0.426166	0.0170461	-3.93396	13.3915	13.5425	0.900673	-0.150924	-1.11028	Less than 0		211784_s_at	3083.64	3961.99	3043.04	3636.37	3985.86	4051.15	3530.07	2976.28	2699.41	4425.96	86802.6	88491.8	103253	94682.6	3083.64	1	1	1	0	1	3961.99	1	1	0	1	1	-878.346	0.8	3539.38	734259
32517	223231_at	TATDN1	TatD DNase domain containing 1	NM_001146160 /// NM_032026 /// NR_027427	0.5206	0.263753	0.8	0.119128	0.42587	0.0481341	2.81373	10.1976	9.86382	1.2603	0.333766	1.2603	Greater than 0		223231_at	509.474	178.91	547.013	269.683	584.561	535.784	1017.7	566.48	659.587	662.51	343.461	105.636	198.298	280.362	584.561	1	1	1	1	0	535.784	0	1	1	1	1	48.7764	0.8	553.17	122095
16889	207438_s_at	SNUPN	snurportin 1	NM_001042581 /// NM_001042588 /// NM_005701	0.32528	0.128124	0.6	0.646497	0.424975	0.00535883	5.49125	10.3743	10.1569	1.16264	0.217401	1.16264	Greater than 0		207438_s_at	476.333	636.253	589.81	491.485	459.675	438.409	673.082	578.902	703.913	398.18	250.526	460.401	475.154	496.266	589.81	0	1	1	1	1	491.485	0	0	0	1	1	98.3242	0.6	544.604	12930.1
28040	218747_s_at	TAPBPL	TAP binding protein-like	NM_018009	0.1688	0.42191	1	0.107794	0.424626	0.0283411	3.35862	6.85194	6.73504	1.0844	0.116902	1.0844	Greater than 0		218747_s_at	32.1672	31.0489	42.2233	23.8285	37.9198	33.3367	44.3804	31.5869	45.5545	39.7662	232.719	179.58	292.034	384.066	42.2233	1	1	1	1	1	31.5869	1	1	1	1	1	10.6364	1	36.1812	182.143
33512	224233_s_at	MSTO1 /// MSTO2P	misato homolog 1 (Drosophila) /// misato homolog 2 pseudogene	NM_018116 /// NR_024117	0.25256	0.339573	0.9	0.205619	0.424438	0.0407587	2.97951	9.45577	9.28421	1.12628	0.171566	1.12628	Greater than 0		224233_s_at	227.337	167.433	241.512	240.146	242.174	217.746	322.573	227.501	260.665	228.03	419.879	457.757	219.007	340.85	242.174	1	1	1	1	1	227.501	0	1	1	1	1	14.673	0.9	237.512	4554.23
19555	210142_x_at	FLOT1	flotillin 1	NM_005803	0.51702	0.274454	0.8	0.106256	0.424433	0.00820555	4.87239	10.7424	10.4107	1.25851	0.331715	1.25851	Greater than 0		210142_x_at	602.294	426.383	781.375	585.719	417.7	380.037	772.66	445.488	723.042	686.121	152.012	243.26	291.177	322.005	723.042	1	1	1	1	1	445.488	1	0	0	1	1	277.555	0.8	582.082	59802.8
14656	205200_at	CLEC3B	C-type lectin domain family 3, member B	NM_003278	0.31356	0.067197	0.9	0.409167	0.422481	0.0349711	3.13633	6.14148	5.93137	1.15678	0.210118	1.15678	Greater than 0		205200_at	28.8411	13.4596	20.523	11.8021	21.836	19.058	6.8338	12.7335	13.8557	19.3584	136.131	365.345	300.508	418.861	20.523	1	1	1	1	1	13.4596	1	1	1	0	1	7.06342	0.9	16.8301	23.9566
30519	221227_x_at	COQ3	coenzyme Q3 homolog, methyltransferase (S. cerevisiae)	NM_017421	0.1915	0.476568	1	0.0210311	0.422275	0.0423539	2.94084	8.7718	8.63988	1.09575	0.13192	1.09575	Greater than 0		221227_x_at	212.831	151.688	189.813	172.673	179.278	158.215	169.667	158.076	184.172	177.485	429.732	444.805	540.032	513.043	184.172	1	1	1	1	1	158.215	1	1	1	1	1	25.9567	1	175.39	1383.55
10767	201310_s_at	C5orf13	chromosome 5 open reading frame 13	NM_001142474 /// NM_001142475 /// NM_001142476 /// NM_001142477 /// NM_001142478 /// NM	0.26318	0.448502	0.9	0.0762253	0.421977	0.0209952	-3.69128	10.9441	11.1224	0.883713	-0.17835	-1.13159	Less than 0		201310_s_at	811.081	952.715	1011.74	1118.37	917.445	1020.5	868.583	969.98	873.56	987.932	727.902	999.243	748.271	438.49	873.56	1	1	1	1	1	987.932	1	0	1	1	1	-114.372	0.9	953.19	32159.5
47776	238518_x_at	GLYCTK	glycerate kinase	NM_001144951 /// NM_145262 /// NR_026699 /// NR_026700 /// NR_026701 /// NR_026702	0.32296	0.160694	0.6	0.597249	0.420226	0.0183848	3.84475	7.39224	7.17628	1.16148	0.215961	1.16148	Greater than 0		238518_x_at	47.8197	37.8857	42.7674	47.1852	30.2457	25.1694	56.4985	35.9238	34.467	27.909	39.1141	202.389	92.9237	46.4342	42.7674	1	0	1	1	1	35.9238	1	0	0	1	0	6.84363	0.6	38.5871	142.319
37179	227916_x_at	EXOSC3	exosome component 3	NM_001002269 /// NM_016042	0.36612	0.429202	0.8	0.0850839	0.420101	0.0152404	4.0686	9.81123	9.56871	1.18306	0.24252	1.18306	Greater than 0		227916_x_at	362.848	299.574	366.388	276.183	269.677	236.914	331.089	248.391	375.186	329.517	130.794	231.302	131.186	289.571	362.848	1	1	1	1	1	276.183	1	0	0	1	1	86.6647	0.8	309.577	9897.83
18408	208985_s_at	EIF3J	eukaryotic translation initiation factor 3, subunit J	NM_003758	0.26684	0.3672	0.8	0.241446	0.418872	0.0320851	3.22639	10.5336	10.3529	1.13342	0.180681	1.13342	Greater than 0		208985_s_at	848.724	782.132	832.389	733.359	663.567	622.421	938.205	736.5	861.707	706.783	181.824	107.476	138.769	29.0972	848.724	1	1	1	1	1	733.359	1	0	0	1	1	115.365	0.8	772.579	31741.6
8230	1566251_at	LOC100499466	hypothetical LOC100499466	NR_027418	0.14704	0.00200475	0.7	0.825461	0.418626	0.0368376	3.08262	2.92109	2.81875	1.07352	0.102345	1.07352	Greater than 0		1566251_at	8.97568	5.69402	5.75724	6.99269	9.37388	4.47638	1.89136	7.97229	7.14005	8.9987	45.4641	12.9703	52.3954	78.6504	7.14005	1	1	1	0	0	6.99269	1	1	1	0	1	0.14736	0.7	6.72723	0.0991779
17024	207574_s_at	GADD45B	growth arrest and DNA-damage-inducible, beta	NM_015675	0.64104	0.178159	0.7	0.150141	0.417335	0.0440991	2.90043	9.04933	8.64823	1.32052	0.401101	1.32052	Greater than 0		207574_s_at	364.548	224.096	338.674	352.452	195.11	198.544	332.456	234.179	344.264	294.281	118.817	45.7877	170.148	27.3083	338.674	1	0	1	1	1	234.179	1	0	0	1	1	104.494	0.7	287.86	7371.15
22482	213171_s_at	MMP24	matrix metallopeptidase 24 (membrane-inserted)	NM_006690	0.44904	0.303348	0.9	0.014177	0.416641	0.0308251	3.26876	8.82899	8.53677	1.22452	0.292216	1.22452	Greater than 0		213171_s_at	164.324	144.879	235.627	150.817	172.251	160.002	210.762	144.465	198.514	211.963	961.488	1601.88	1103.88	925.366	198.514	1	1	1	1	0	150.817	1	1	1	1	1	47.6966	0.9	179.36	2868
27826	218532_s_at	FAM134B	family with sequence similarity 134, member B	NM_001034850 /// NM_019000	0.45164	0.00468442	0.6	0.608385	0.416177	0.0143633	4.14114	8.91896	8.62521	1.22582	0.293752	1.22582	Greater than 0		218532_s_at	322.99	319.475	145.078	175.964	119.709	286.865	298.709	185.813	284.791	150.996	48.7433	105.382	206.89	183.696	284.791	0	1	0	1	1	185.813	1	0	0	1	1	98.9777	0.6	229.039	272.119
11863	202406_s_at	TIAL1	TIA1 cytotoxic granule-associated RNA binding protein-like 1	NM_001033925 /// NM_003252	0.31522	0.353476	0.8	0.195095	0.415948	0.0246796	3.50966	11.1281	10.9169	1.15761	0.211153	1.15761	Greater than 0		202406_s_at	992.501	914.475	1056.78	875.734	820.395	862.074	1268.49	844.587	1126.5	962.76	593.083	696.112	533.726	425.597	1056.78	1	1	1	1	1	875.734	1	0	0	1	1	181.044	0.8	972.43	64808.2
34969	225703_at	FBRSL1	fibrosin-like 1	NM_001142641	0.20878	0.344154	0.9	0.210614	0.415887	0.00924655	-4.709	11.4469	11.5902	0.905477	-0.143249	-1.10439	Less than 0		225703_at	1313.37	1285.69	1203.63	1289.43	1287.81	1415.65	1136.46	1321.94	1317.54	1475.99	34.4942	7.38131	169.154	14.0569	1287.81	0	1	1	1	1	1321.94	1	1	1	1	1	-34.123	0.9	1304.75	28078.6
42188	232926_x_at	ANKRD19	ankyrin repeat domain 19 pseudogene	NR_026868	0.19016	0.273579	0.9	0.293299	0.414259	0.0127484	4.28977	9.74145	9.61041	1.09508	0.131041	1.09508	Greater than 0		232926_x_at	655.424	419.894	532.976	573.516	439.697	374.485	556.861	404.934	447	396.103	841.818	654.059	707.28	804.424	532.976	1	0	1	1	1	404.934	1	1	1	1	1	128.041	0.9	480.089	21439.3
20777	211438_at	TRHR	thyrotropin-releasing hormone receptor	NM_003301	0.55422	0.274505	0.8	0.0148763	0.4109	0.0313502	-3.25086	5.30855	5.66142	0.78302	-0.352879	-1.27711	Less than 0		211438_at	5.15645	15.5995	9.02733	17.9212	8.86553	17.9814	3.65023	8.4741	16.5377	9.59568	226.308	181.813	280.651	226.502	8.86553	1	1	1	0	1	15.5995	1	1	1	1	0	-6.73398	0.8	11.2809	69.3516
44731	235473_at	MED6	Mediator complex subunit 6	NM_005466	0.3296	0.368011	0.9	0.0433058	0.410229	0.0189179	-3.81137	8.86255	9.08263	0.858518	-0.220079	-1.1648	Less than 0		235473_at	218.647	267.75	237.362	234.012	205.769	240.544	207.918	268.992	193.302	204.025	42.1066	10.5961	30.5619	5.31117	207.918	1	1	1	1	0	240.544	1	1	1	1	1	-32.6262	0.9	227.832	2320.29
15437	205981_s_at	ING2	inhibitor of growth family, member 2	NM_001564	0.26386	0.295198	0.9	0.181052	0.410028	0.0213446	-3.67248	9.31689	9.49568	0.883444	-0.17879	-1.13193	Less than 0		205981_s_at	228.392	239.569	229.888	286.759	217.097	258.443	264.463	313.151	288.264	308.103	110.043	82.8079	127.606	85.6245	229.888	1	1	1	1	1	286.759	1	1	1	1	0	-56.8711	0.9	263.413	3165.57
41105	231842_at	KIAA1462	KIAA1462	NM_020848	0.7144	0.08088	0.7	0.143423	0.409676	0.0313895	3.24954	4.2846	3.84397	1.3572	0.440629	1.3572	Greater than 0		231842_at	16.8415	5.46484	6.42531	9.40907	8.76995	3.92562	8.404	8.55055	4.07545	7.20538	92.6107	31.5735	69.338	52.6118	8.404	1	0	1	0	1	7.20538	1	1	1	1	0	1.19862	0.7	7.90717	9.92167
34905	225639_at	SKAP2	src kinase associated phosphoprotein 2	NM_003930	0.23762	0.0398181	0.7	0.66054	0.409494	0.0406776	-2.98152	9.55196	9.71392	0.893806	-0.161966	-1.11881	Less than 0		225639_at	313.826	257.471	233.391	317.464	348.38	359.679	326.764	358.593	452.942	560.762	221.755	197.787	164.612	179.744	326.764	0	0	1	1	1	358.593	1	1	1	1	0	-31.8294	0.7	352.927	3192.17
35392	226127_at	ALKBH3	alkB, alkylation repair homolog 3 (E. coli)	NM_139178	0.40368	0.181657	0.6	0.452083	0.409355	0.0246027	3.51311	9.90912	9.64388	1.20184	0.265247	1.20184	Greater than 0		226127_at	334.055	313.181	472.379	347.323	329.789	338.996	658.495	427.713	408.587	353.391	37.1146	322.541	7.27107	126.055	408.587	1	1	1	0	1	347.323	0	0	0	1	1	61.264	0.6	398.391	17867.5
35386	226121_at	DHRS13	dehydrogenase/reductase (SDR family) member 13	NM_144683	0.36924	0.277996	0.8	0.189595	0.409208	0.041936	2.9508	7.89946	7.65504	1.18462	0.244421	1.18462	Greater than 0		226121_at	70.6735	49.618	66.9916	59.2609	45.5377	48.4431	93.567	47.4423	63.817	62.8717	119.837	26.0178	27.4419	110.433	66.9916	1	1	1	1	1	49.618	1	0	0	1	1	17.3736	0.8	60.8223	532.181
35895	226631_at	METTL10	methyltransferase like 10	NM_212554	0.26846	0.213087	0.9	0.254729	0.409069	0.00757265	4.98459	10.374	10.1923	1.13423	0.181708	1.13423	Greater than 0		226631_at	624.914	464.223	520.084	461.328	461.725	541.238	504.736	436.921	466.755	396.254	112.566	64.6605	43.0279	37.3082	504.736	1	1	0	1	1	461.328	1	1	1	1	1	43.4083	0.9	487.818	7742.26
46562	237304_at	SYCE2	synaptonemal complex central element protein 2	NM_001105578	0.86032	0.200176	0.5	0.0737099	0.408551	0.0277566	3.38113	6.85757	6.3414	1.43016	0.516175	1.43016	Greater than 0		237304_at	55.0231	39.6321	38.7347	21.1885	33.0944	28.5881	32.1207	40.2524	49.5715	37.3865	18.053	179.709	75.6126	89.8305	38.7347	0	1	1	0	1	37.3865	1	0	0	0	1	1.34817	0.5	37.5592	172.199
20762	211423_s_at	SC5DL	sterol-C5-desaturase (ERG3 delta-5-desaturase homolog, S. cerevisiae)-like	NM_001024956 /// NM_006918	0.36452	0.237832	0.8	0.229387	0.407935	0.043931	2.90424	10.2789	10.0373	1.18226	0.241552	1.18226	Greater than 0		211423_s_at	408.514	180.379	378.548	241.41	660.089	565.763	442.529	425.804	720.318	417.931	17.4406	7.77186	80.5201	1.95379	442.529	1	1	0	1	1	417.931	0	1	1	1	1	24.5984	0.8	444.128	60639.4
34719	225453_x_at	CCDC124	Coiled-coil domain containing 124	NM_001136203 /// NM_138442	0.78318	0.239812	0.6	0.0080307	0.407756	0.0154752	4.05004	6.89263	6.41589	1.39159	0.476736	1.39159	Greater than 0		225453_x_at	48.343	31.4332	41.981	33.6821	28.4982	24.7601	30.7329	25.6863	35.6356	35.8288	164.279	50.8539	73.6474	89.9792	35.6356	1	1	1	1	0	31.4332	1	0	0	0	1	4.20242	0.6	33.6581	114.245
2678	1555916_at	RPUSD3	RNA pseudouridylate synthase domain containing 3	NM_001142547 /// NM_173659	0.6989	0.139346	0.7	0.0913559	0.4074	0.00214115	7.04407	7.32479	6.89241	1.34945	0.432376	1.34945	Greater than 0		1555916_at	94.3019	66.1334	57.5801	45.8617	52.9297	35.6575	42.2872	43.0108	60.8734	58.4751	22.427	8.37477	74.494	136.783	57.5801	0	1	1	1	0	45.8617	1	1	1	0	1	11.7184	0.7	55.7111	346.141
50035	240777_at	SYNE2	Spectrin repeat containing, nuclear envelope 2	NM_015180 /// NM_182910 /// NM_182913 /// NM_182914	0.39928	0.140997	0.8	0.288575	0.407213	0.0404269	2.98777	5.77407	5.51147	1.19964	0.262599	1.19964	Greater than 0		240777_at	9.18363	6.72906	21.4535	1.31878	14.9689	7.00295	5.81076	10.7866	21.7405	21.0487	22.1332	25.5231	18.3872	13.1052	14.9689	1	1	1	1	0	7.00295	1	1	1	0	1	7.96595	0.8	12.0043	69.0169
16475	207020_at	HSF2BP	heat shock transcription factor 2 binding protein	NM_007031	0.69776	0.102729	0.8	0.0277852	0.407069	0.00772962	4.95572	6.75925	6.32748	1.34888	0.431765	1.34888	Greater than 0		207020_at	41.8782	31.9087	18.7524	23.0392	30.6049	28.0274	20.7828	16.3481	44.0302	28.6291	29.0597	20.8808	31.6226	42.0021	30.6049	0	1	1	1	1	28.0274	1	1	1	0	1	2.5775	0.8	28.4001	78.9383
14585	205129_at	NPM3	nucleophosmin/nucleoplasmin 3	NM_006993	0.2194	0.328288	0.7	0.379912	0.4069	0.026068	3.44943	10.716	10.5659	1.1097	0.150164	1.1097	Greater than 0		205129_at	773.584	784.59	811.645	693.767	681.192	573.133	881.21	723.487	736.142	586.751	439.036	633.245	684.773	566.415	773.584	0	1	1	1	1	693.767	1	0	0	1	1	79.8171	0.7	724.55	27253
9995	200045_at	ABCF1	ATP-binding cassette, sub-family F (GCN20), member 1	NM_001025091 /// NM_001090	0.28378	0.221714	0.8	0.318126	0.405905	0.0458906	2.86084	10.9007	10.7093	1.14189	0.191428	1.14189	Greater than 0		200045_at	539.319	527.568	648.855	497.59	418.268	510.167	766.392	535.914	706.253	536.494	89.908	33.1124	18.1797	116.129	648.855	1	1	1	1	1	527.568	1	0	0	1	1	121.287	0.8	568.682	22217.5
20954	211620_x_at	RUNX1 /// SH3D19	runt-related transcription factor 1 /// SH3 domain containing 19	NM_001001890 /// NM_001009555 /// NM_001122607 /// NM_001128923 /// NM_001128924 /// NM	0.1852	0.0366502	0.9	0.499824	0.405418	0.0152617	4.06691	6.47309	6.34532	1.0926	0.127768	1.0926	Greater than 0		211620_x_at	27.228	16.5996	13.4943	16.2123	25.3931	25.0736	18.8478	13.3123	28.1221	30.2285	172.6	174.238	115.805	163.511	25.3931	1	1	1	1	0	16.5996	1	1	1	1	1	8.79347	0.9	21.4512	13.5932
31892	222604_at	GTF3C3	general transcription factor IIIC, polypeptide 3, 102kDa	NM_012086	0.23458	0.186198	0.8	0.396812	0.404397	0.0283188	-3.35947	8.78529	8.94529	0.895026	-0.159998	-1.11729	Less than 0		222604_at	192.189	240.6	202.805	200.579	249.41	259.365	218.929	263.62	261.818	318.265	23.6276	16.275	11.5999	5.24714	218.929	1	0	1	1	1	259.365	1	1	1	1	0	-40.4352	0.8	240.758	2473.61
32896	223611_s_at	LNX1	ligand of numb-protein X 1	NM_001126328 /// NM_032622	0.39272	0.286767	0.8	0.136367	0.403964	0.0463793	-2.85035	8.97202	9.23067	0.835871	-0.258647	-1.19636	Less than 0		223611_s_at	276.882	251.856	179.89	253.135	227.886	305.861	217.748	279.686	256.456	247.763	41.1888	92.3235	93.5738	135.534	227.886	1	1	1	1	1	253.135	0	1	1	1	0	-25.2489	0.8	249.716	3219.84
20167	210778_s_at	MXD4	MAX dimerization protein 4	NM_006454	0.19926	0.00637582	0.7	0.709547	0.403796	0.0453988	-2.87152	6.8055	6.94252	0.909401	-0.137012	-1.09963	Less than 0		210778_s_at	20.3052	17.8817	19.8092	11.6203	29.5437	23.2626	14.6393	19.4197	31.7323	37.713	68.8979	125.312	139.213	33.4068	20.3052	1	1	0	1	0	19.4197	1	1	1	0	1	0.88552	0.7	22.5927	3.76055
24214	214910_s_at	APOM	apolipoprotein M	NM_019101	0.37662	0.155186	0.7	0.382472	0.403569	0.028919	3.3369	5.77834	5.52944	1.18831	0.248907	1.18831	Greater than 0		214910_s_at	15.5978	5.46581	26.4106	10.1439	19.8705	19.8618	11.9301	18.2718	14.8538	12.8259	68.338	136.195	18.679	172.878	15.5978	1	1	0	0	1	12.8259	1	1	1	0	1	2.77185	0.7	15.5232	48.8118
11138	201681_s_at	DLG5	discs, large homolog 5 (Drosophila)	NM_004747	0.2065	0.302076	1	0.102225	0.4027	0.00187569	-7.29657	11.5183	11.6601	0.906416	-0.141755	-1.10325	Less than 0		201681_s_at	1538.17	1784.06	1425.45	1739.6	1633.85	1777.65	1346.78	1432.14	1151.78	1441.71	43.6935	230.894	151.738	102.396	1425.45	1	1	1	1	1	1739.6	1	1	1	1	1	-314.143	1	1527.12	116451
28276	218983_at	C1RL	complement component 1, r subcomponent-like	NM_016546	0.77706	0.0759197	0.7	0.0559118	0.402223	0.0271887	3.40353	5.04821	4.57465	1.38853	0.473557	1.38853	Greater than 0		218983_at	20.7702	17.4512	39.2616	22.0571	25.6363	18.3826	8.70837	11.8699	21.6192	24.4933	40.359	80.7942	107.828	81.7005	21.6192	1	0	1	1	0	18.3826	1	1	1	0	1	3.23655	0.7	21.025	47.2692
45881	236623_at	ATP1A1OS	ATP1A1 opposite strand	NR_024124 /// NR_024125 /// NR_024126 /// NR_027645 /// NR_027646	0.6043	0.0570468	0.7	0.24738	0.402182	0.0217502	3.65111	6.62832	6.24742	1.30215	0.3809	1.30215	Greater than 0		236623_at	37.8614	36.2489	36.6912	27.4628	37.3257	29.9477	25.4844	17.4352	26.137	36.7198	394.678	418.636	420.552	418.546	36.6912	1	1	1	1	0	29.9477	1	1	1	0	0	6.74343	0.7	31.1314	24.6025
48282	239024_at	ZNF148	zinc finger protein 148	NM_021964	0.48972	0.162974	0.8	0.154041	0.401684	0.0355764	-3.11855	7.42019	7.73618	0.8033	-0.315989	-1.24486	Less than 0		239024_at	101.493	109.688	116.52	90.8228	82.025	143.975	37.8904	86.0929	70.1178	86.3717	1.85554	2.84019	44.4401	18.5958	82.025	1	1	1	1	1	90.8228	0	0	1	1	1	-8.79784	0.8	92.4997	1186.02
20206	210817_s_at	CALCOCO2	calcium binding and coiled-coil domain 2	NM_005831	0.32334	0.398293	0.8	0.0835442	0.401294	0.043668	2.91023	10.3411	10.1249	1.16167	0.2162	1.16167	Greater than 0		210817_s_at	617.649	463.547	606.453	482.852	461.188	461.795	627.557	518.734	582.586	558.844	17.2272	54.0857	192.63	59.6325	606.453	1	1	1	1	1	482.852	1	0	0	1	1	123.601	0.8	538.12	16782.3
33963	224695_at	C2orf29	chromosome 2 open reading frame 29	NM_017546	0.12012	0.453807	1	0.0312456	0.401293	0.0160252	-4.00785	11.2897	11.3738	0.943346	-0.0841417	-1.06006	Less than 0		224695_at	965.215	1132.34	1010.75	1187.33	1095.97	1149.66	934.314	1070.68	941.572	992.275	100.381	111.705	29.2821	77.1232	965.215	1	1	1	1	1	1132.34	1	1	1	1	1	-167.124	1	1048.01	34160
42234	232972_at	C17orf72	chromosome 17 open reading frame 72	NM_001164257 /// NM_001191029 /// NM_001191030 /// NM_001191031	0.38998	0.185385	0.8	0.227087	0.400613	0.0405132	2.98562	7.27923	7.02223	1.19499	0.256997	1.19499	Greater than 0		232972_at	38.8405	54.2479	74.7288	40.1312	54.4317	37.7227	47.069	39.1786	48.098	46.1515	398.415	601.221	130.539	507.481	48.098	0	1	1	1	1	40.1312	0	1	1	1	1	7.96677	0.8	48.06	209.178
14049	204593_s_at	SMCR7L	Smith-Magenis syndrome chromosome region, candidate 7-like	NM_019008	0.49118	0.277802	0.7	0.133202	0.400546	0.0464291	2.84929	8.02735	7.71053	1.24559	0.31683	1.24559	Greater than 0		204593_s_at	140.277	116.313	108.097	97.3627	96.7284	83.5701	118.16	99.3552	110.636	99.0976	31.6562	22.2584	133.62	106.046	110.636	0	1	1	1	1	99.0976	1	0	0	1	1	11.5381	0.7	106.96	611.524
38550	229287_at	PCNX	pecanex homolog (Drosophila)	NM_014982	0.29574	0.344691	0.9	0.0606057	0.400259	0.0222185	-3.62702	9.41691	9.61587	0.871182	-0.198954	-1.14787	Less than 0		229287_at	316.618	417.672	353.342	345.396	376.751	366.5	296.918	428.192	302.464	336.821	129.24	41.7336	89.3706	13.0432	316.618	1	1	1	1	1	366.5	1	1	0	1	1	-49.8824	0.9	354.067	6174.74
16378	206923_at	PRKCA	protein kinase C, alpha	NM_002737	0.37216	0.0243717	0.6	0.604095	0.400157	0.0457316	-2.86428	5.72796	5.97416	0.843115	-0.246199	-1.18608	Less than 0		206923_at	30.3256	16.8929	27.0474	26.3282	18.5426	21.2282	2.57753	15.8409	12.0423	22.2794	167.165	174.861	205.762	33.755	18.5426	0	1	1	0	1	21.2282	0	0	1	1	1	-2.68559	0.6	19.3105	14.4822
38664	229401_at	IL17RE	Interleukin 17 receptor E	NM_001193380 /// NM_153480 /// NM_153483	0.64436	0.0152851	0.7	0.23959	0.399809	0.0271342	3.40571	6.15202	5.7491	1.32218	0.402916	1.32218	Greater than 0		229401_at	25.2893	16.4862	24.7172	18.5157	14.8884	10.5306	15.3547	20.1078	13.1382	21.9862	288.431	129.299	94.3476	210.082	15.3547	1	1	0	1	1	18.5157	0	0	1	1	1	-3.16095	0.7	18.1014	3.31918
21409	212094_at	PEG10	paternally expressed 10	NM_001040152 /// NM_001172437 /// NM_001172438 /// NM_001184961 /// NM_001184962 /// NM	0.28278	0.223849	0.9	0.191341	0.399492	0.0280843	3.36844	11.0814	10.8906	1.14139	0.190792	1.14139	Greater than 0		212094_at	1424.86	1194.4	1413.51	1176.63	1316.83	1325.51	1908.04	1285.67	1151.57	1251.57	62.716	36.2238	47.102	1.34027	1413.51	1	1	1	1	1	1251.57	1	1	1	1	0	161.949	0.9	1344.86	96243.6
11979	202522_at	PITPNB	phosphatidylinositol transfer protein, beta	NM_012399	0.2461	0.225642	0.9	0.222617	0.39859	0.0291665	3.32776	11.7266	11.5591	1.12305	0.167428	1.12305	Greater than 0		202522_at	1801.08	1647.79	1644.83	1655.75	1823.21	1737.51	2136.55	1624.73	1553.49	1454.49	65.9796	89.4977	73.5632	62.2814	1801.08	1	1	1	1	1	1647.79	1	1	1	1	0	153.291	0.9	1707.94	70372.1
36066	226802_s_at	LOC96610	BMS1 homolog, ribosome assembly protein (yeast) pseudogene	NR_027293	0.27602	0.237006	0.9	0.177436	0.397616	0.0246576	-3.51064	9.52586	9.71237	0.87873	-0.186509	-1.13801	Less than 0		226802_s_at	360.72	498.782	291.841	350.502	330.268	306.983	300.186	376.068	344.549	367.586	35.0894	17.2757	84.7496	25.0398	330.268	1	1	0	1	1	367.586	1	1	1	1	1	-37.3181	0.9	352.748	7417.83
12362	202904_s_at	LSM5	LSM5 homolog, U6 small nuclear RNA associated (S. cerevisiae)	NM_001130710 /// NM_001139499 /// NM_012322 /// NR_024466	0.41638	0.150921	0.6	0.421786	0.397272	0.0487367	2.80151	9.36958	9.09674	1.20819	0.272841	1.20819	Greater than 0		202904_s_at	688.898	359.794	395.207	448.279	326.794	435.113	656.027	460.281	439.092	349.402	31.2944	9.3865	18.186	15.5878	439.092	1	0	1	0	1	435.113	1	0	0	1	1	3.9784	0.6	455.889	20534.4
51640	242382_at	LOC100509893	hypothetical LOC100509893	XR_112835 /// XR_112836 /// XR_112837 /// XR_113832 /// XR_113833 /// XR_113834	0.4087	0.0245245	0.6	0.553098	0.396581	0.040788	2.97878	5.08344	4.81519	1.20435	0.268252	1.20435	Greater than 0		242382_at	21.8572	16.5529	14.2057	13.149	17.5358	12.7802	9.63744	8.54654	13.0481	19.0986	17.9736	123.198	46.2579	190.829	14.2057	0	1	1	1	0	13.149	1	1	1	0	0	1.05661	0.6	14.6412	3.79081
49074	239816_at	POLD3	Polymerase (DNA-directed), delta 3, accessory subunit	NM_006591	0.39328	0.161987	0.5	0.529748	0.396254	0.0189362	3.81024	7.75749	7.49851	1.19664	0.258983	1.19664	Greater than 0		239816_at	108.106	75.054	74.4587	74.0228	59.1578	48.6584	69.6076	86.3516	97.3418	52.603	338.706	344.797	271.998	402.598	74.4587	0	1	1	0	1	74.0228	1	0	0	0	1	0.43587	0.5	74.5362	518.144
2048	1555062_s_at	GTPBP3	GTP binding protein 3 (mitochondrial)	NM_001128855 /// NM_001195422 /// NM_032620 /// NM_133644	0.22144	0.0312635	0.8	0.529735	0.39561	0.00989532	4.61808	7.49108	7.33959	1.11072	0.151491	1.11072	Greater than 0		1555062_s_at	82.4072	52.2039	65.7763	40.5663	66.1249	59.375	39.1303	49.7745	55.5988	81.8436	289.575	284.433	291.147	210.056	65.7763	1	1	1	1	0	52.2039	1	1	1	0	1	13.5724	0.8	59.2801	63.8788
27933	218640_s_at	PLEKHF2	pleckstrin homology domain containing, family F (with FYVE domain) member 2	NM_024613	0.43818	0.29893	0.8	0.0434103	0.39513	0.0202864	-3.7306	9.66119	9.94699	0.820287	-0.285799	-1.21909	Less than 0		218640_s_at	433.28	542.844	425.235	500.832	549.975	589.91	326.731	563.675	451.247	418.482	89.353	74.6948	11.893	75.0105	433.28	1	1	1	1	0	542.844	1	1	0	1	1	-109.564	0.8	480.221	18427.7
17801	208371_s_at	RING1	ring finger protein 1	NM_002931	0.34898	0.268366	0.9	0.0599014	0.394312	0.00750812	4.99667	9.38165	9.14961	1.17449	0.232038	1.17449	Greater than 0		208371_s_at	194.862	176.466	252.664	225.989	208.64	133.015	232.354	178.655	288.203	243.174	326.421	336.547	240.809	310.019	232.354	1	1	1	1	0	178.655	1	1	1	1	1	53.6995	0.9	213.402	4814.68
38748	229485_x_at	SHISA3	shisa homolog 3 (Xenopus laevis)	NM_001080505	0.47642	0.142002	0.7	0.256817	0.39381	0.0310095	3.26243	10.4416	10.1333	1.23821	0.308256	1.23821	Greater than 0		229485_x_at	569.215	597.272	844.319	793.443	828.605	578.978	1538.59	930.604	1064.67	914.369	12.4603	66.7525	30.9381	95.2348	844.319	1	1	1	0	0	793.443	0	1	1	1	1	50.8766	0.7	866.007	106242
22323	213011_s_at	TPI1	triosephosphate isomerase 1	NM_000365 /// NM_001159287 /// NR_027483	0.28312	0.366021	0.8	0.122508	0.392912	0.0382248	3.04473	11.8107	11.6197	1.14156	0.191007	1.14156	Greater than 0		213011_s_at	1568.56	1412.61	1618.82	1447.78	1302.94	1341.42	1582.15	1386.47	1619.08	1431.33	43.4377	60.2328	132.065	22.5714	1582.15	1	1	1	1	1	1412.61	1	0	0	1	1	169.538	0.8	1471.12	45149.5
19188	209771_x_at	CD24	CD24 molecule	NM_013230	0.2593	0.322861	0.8	0.188966	0.392782	0.00742244	-5.0129	12.14	12.3159	0.885229	-0.175878	-1.12965	Less than 0		209771_x_at	1812.09	2361.82	2230.37	2549.8	2321.51	2459.05	2483.57	2204.22	1787.94	2576.84	465.511	132.993	132.535	110.721	2230.37	1	1	1	0	1	2459.05	1	1	1	0	1	-228.687	0.8	2278.72	229904
35923	226659_at	DEF6	differentially expressed in FDCP 6 homolog (mouse)	NM_022047	0.54794	0.235619	0.6	0.182925	0.391621	0.0311646	3.25715	8.08809	7.73876	1.27397	0.349327	1.27397	Greater than 0		226659_at	126.854	99.6314	171.508	127.851	92.4227	84.2154	116.928	92.7682	181.841	132.518	67.816	48.7437	52.5184	36.2416	126.854	1	0	1	1	0	99.6314	1	0	0	1	1	27.2224	0.6	122.654	2327.72
29473	220180_at	CCDC68	coiled-coil domain containing 68	NM_001143829 /// NM_025214	0.54932	0.0039091	0.7	0.313026	0.391564	0.0247031	3.5086	8.15197	7.80185	1.27466	0.350117	1.27466	Greater than 0		220180_at	88.7001	108.737	85.7409	96.1519	128.284	104.714	125.561	133.261	106.146	80.5895	11.6247	51.1848	48.2422	126.462	106.146	0	1	1	0	1	104.714	0	1	1	1	1	1.4325	0.7	105.789	12.0536
24368	215065_at	PHF8	PHD finger protein 8	NM_001184896 /// NM_001184897 /// NM_001184898 /// NM_015107	0.23068	0.266378	1	0.0681686	0.391307	0.0479691	2.8171	3.62738	3.4699	1.11534	0.157479	1.11534	Greater than 0		215065_at	7.76207	4.08018	3.17683	3.31	5.94487	3.65557	3.81222	3.76753	6.33893	4.74551	12.8864	9.28998	91.8257	50.5843	5.94487	1	1	1	1	1	3.76753	1	1	1	1	1	2.17734	1	4.65937	5.58925
18158	208734_x_at	RAB2A	RAB2A, member RAS oncogene family	NM_002865	0.38832	0.086784	0.7	0.388267	0.390843	0.0175556	-3.89905	8.77348	9.02947	0.837412	-0.255991	-1.19416	Less than 0		208734_x_at	191.583	215.471	215.897	184.29	240.466	221.88	167.147	215.542	213.834	276.208	1014.02	798.014	523.952	1105.31	213.834	1	0	1	1	1	215.542	1	0	0	1	1	-1.7083	0.7	214.232	713.41
27982	218689_at	FANCF	Fanconi anemia, complementation group F	NM_022725	0.42054	0.259752	0.8	0.0823449	0.390659	0.00190136	-7.27027	9.13227	9.40759	0.826265	-0.275323	-1.21027	Less than 0		218689_at	307.442	336.412	334.887	288.808	301.984	335.302	236.377	387.789	253.925	297.713	4.80204	11.2309	13.0466	5.30675	301.984	1	0	1	1	0	335.302	1	1	1	1	1	-33.318	0.8	308.064	4469.4
11596	202139_at	AKR7A2	aldo-keto reductase family 7, member A2 (aflatoxin aldehyde reductase)	NM_003689	0.37836	0.215498	0.7	0.266322	0.390045	0.0441362	2.89959	9.56674	9.31677	1.18918	0.249969	1.18918	Greater than 0		202139_at	316.183	246.344	410.803	353.98	219.033	198.867	331.889	239.896	350.953	287.88	193.44	416.44	364.931	215.519	331.889	1	0	1	1	1	246.344	1	0	0	1	1	85.5454	0.7	295.583	9114.04
33765	224495_at	TMEM107	transmembrane protein 107	NM_032354 /// NM_183065	0.60534	0.0761102	0.7	0.177084	0.389634	0.0260396	3.45062	6.43299	6.05152	1.30267	0.381475	1.30267	Greater than 0		224495_at	39.3778	21.7811	35.7535	35.8611	25.045	19.8917	22.0543	24.8565	40.3843	38.5268	57.2088	60.2098	112.71	208.349	35.7535	1	0	1	1	0	24.8565	1	1	1	0	1	10.897	0.7	30.3532	47.0786
4527	1558967_s_at	HCG18	HLA complex group 18	NR_024052 /// NR_024053	0.56912	0.0135488	0.8	0.173995	0.389166	0.022359	3.61991	6.13241	5.77113	1.28456	0.361277	1.28456	Greater than 0		1558967_s_at	28.2256	23.1943	30.7842	38.2103	39.3326	27.6664	15.7626	29.3881	35.8484	23.3945	168.782	120.215	57.1088	58.1258	30.7842	1	0	1	1	1	27.6664	1	1	1	0	1	3.11782	0.8	29.1807	6.56081
48295	239037_at	GNAS	GNAS complex locus	NM_000516 /// NM_001077488 /// NM_001077489 /// NM_001077490 /// NM_016592 /// NM_08042	0.4395	0.15758	0.6	0.358148	0.388807	0.0448638	-2.8833	8.96278	9.24937	0.819837	-0.286591	-1.21975	Less than 0		239037_at	314.336	351.971	186.861	241.121	277.199	298.559	140.197	246.542	252.518	262.383	134.918	179.921	152.189	62.1304	252.518	1	0	1	0	1	262.383	0	1	0	1	1	-9.8654	0.6	257.169	5265.51
25679	216379_x_at	CD24	CD24 molecule	NM_013230	0.2609	0.307647	0.8	0.183127	0.387919	0.0313568	-3.25064	12.1748	12.3517	0.884602	-0.176899	-1.13045	Less than 0		216379_x_at	1878.82	2516.52	2170.57	2440.87	2346.33	2441.12	2442.4	2106.2	1796.12	2527.59	377.468	43.0806	66.0921	11.1954	2170.57	1	1	1	0	1	2441.12	1	1	1	0	1	-270.557	0.8	2266.66	195460
52028	242770_at	LOC642236	Similar to FRG1 protein (FSHD region gene 1 protein)	NR_033907	0.42288	0.000888819	0.6	0.525889	0.387414	0.0301956	-3.2907	5.72709	6.00381	0.825464	-0.276722	-1.21144	Less than 0		242770_at	45.5336	28.9789	29.7294	21.0404	27.1403	31.3868	9.7961	21.0805	26.5125	33.5889	24.7487	5.79248	46.1925	46.7074	27.1403	1	0	1	0	1	28.9789	0	0	1	1	1	-1.83861	0.6	27.4787	0.69507
22526	213215_at	AP3S2	adaptor-related protein complex 3, sigma 2 subunit	NM_005829 /// NR_023361	0.48336	0.115811	0.6	0.347299	0.386618	0.0380639	3.04904	7.58227	7.26998	1.24168	0.312291	1.24168	Greater than 0		213215_at	83.2084	86.1877	90.2573	78.0362	72.8113	62.4247	64.1527	76.6526	89.0762	60.2405	11.6131	15.998	119.471	21.7797	83.2084	0	1	1	1	1	76.6526	1	0	0	0	1	6.55585	0.6	76.3048	129.341
18719	209296_at	PPM1B	protein phosphatase, Mg2+/Mn2+ dependent, 1B	NM_001033556 /// NM_001033557 /// NM_002706 /// NM_177968 /// NM_177969	0.13824	0.387676	0.8	0.219027	0.386236	0.0105383	4.53485	9.86127	9.76484	1.06912	0.0964256	1.06912	Greater than 0		209296_at	510.993	423.144	419.805	275.08	394.273	400.651	481.96	415.364	467.168	374.324	188.894	148.665	77.0459	93.2139	467.168	1	1	1	1	1	400.651	1	0	0	1	1	66.517	0.8	416.276	14871.5
1640	1554520_at	LOC283861	hypothetical locus LOC283861	---	0.54714	0.101022	0.8	0.0966847	0.386212	0.00391805	-5.98511	9.11537	9.46426	0.785192	-0.348883	-1.27357	Less than 0		1554520_at	164.713	165.376	161.567	210.866	183.846	206.318	259.55	286.692	201.084	227.453	89.3157	5.0898	108.192	123.245	183.846	0	1	1	1	1	210.866	1	1	1	0	1	-27.0196	0.8	206.746	1586.19
11585	202128_at	KIAA0317	KIAA0317	NM_001039479	0.40988	0.18193	0.8	0.146446	0.384564	0.0478173	-2.82022	10.155	10.4239	0.829919	-0.268958	-1.20494	Less than 0		202128_at	562.481	610.636	647.493	690.66	681.345	680.751	715.472	699.41	515.258	717.76	139.987	148.14	112.026	28.8089	647.493	0	1	1	1	1	690.66	1	1	1	0	1	-43.167	0.8	652.127	7682.23
28402	219109_at	SPAG16	sperm associated antigen 16	NM_001025436 /// NM_024532	0.34992	0.181665	0.9	0.0912119	0.380699	0.00143362	7.83409	9.09289	8.86027	1.17496	0.232615	1.17496	Greater than 0		219109_at	425.472	354.378	337.844	332.218	479.338	354.079	536.929	452.397	371.075	380.57	9.55866	60.6629	36.6979	65.4833	425.472	1	1	1	0	1	354.378	1	1	1	1	1	71.0939	0.9	402.43	7673.81
34534	225268_at	KPNA4	karyopherin alpha 4 (importin alpha 3)	NM_002268	0.1556	0.346019	0.9	0.118484	0.380026	0.0380696	-3.04889	11.2282	11.3363	0.927812	-0.108095	-1.0778	Less than 0		225268_at	1267.12	1561.35	1321.97	1408.14	1494	1514.19	1301.14	1326.9	1218.86	1432.39	20063.3	21895.7	19148.6	17903.7	1301.14	1	1	1	1	1	1432.39	1	1	0	1	1	-131.255	0.9	1384.61	40944.8
23176	213867_x_at	ACTB	actin, beta	NM_001101	0.17794	0.130301	0.7	0.510631	0.379718	0.0462235	-2.85368	13.9703	14.0933	0.9183	-0.122962	-1.08897	Less than 0		213867_x_at	4487.61	5650.78	4026.44	5384.77	6647.49	6544.76	5678.55	4187.47	3920.8	6861.18	7697.62	4704.47	2366.62	2992.6	4487.61	1	1	1	0	1	5650.78	1	1	0	0	1	-1163.17	0.7	5338.99	1.4962e+06
22321	213009_s_at	TRIM37	tripartite motif-containing 37	NM_001005207 /// NM_015294	0.26522	0.215559	0.9	0.13315	0.378482	0.0193406	3.78569	10.6647	10.4851	1.13261	0.179653	1.13261	Greater than 0		213009_s_at	905.802	522.59	820.085	611.74	812.897	769.188	876.683	814.73	857.819	964.91	98.344	190.247	105.63	145.209	857.819	1	1	1	1	0	769.188	1	1	1	1	1	88.631	0.9	795.644	34825.1
27333	218039_at	NUSAP1	nucleolar and spindle associated protein 1	NM_001129897 /// NM_016359 /// NM_018454	0.23586	0.21446	0.8	0.262828	0.378287	0.0350579	3.13376	12.1141	11.9533	1.11793	0.160824	1.11793	Greater than 0		218039_at	1965.51	1810.92	1818.84	1894.74	1781.96	1661.98	2220.18	1624.49	1614.17	1492.2	43.9861	81.084	85.1811	7.13378	1818.84	1	0	1	1	1	1661.98	1	1	1	1	0	156.86	0.8	1788.5	83966.4
35251	225986_x_at	CPSF2	cleavage and polyadenylation specific factor 2, 100kDa	NM_017437	0.31056	0.264278	0.9	0.0357467	0.377646	0.0205544	-3.71554	9.52065	9.7289	0.86559	-0.208245	-1.15528	Less than 0		225986_x_at	317.856	478.096	412.542	440.497	453.288	462.267	353.201	418.306	346.504	357.953	148.916	72.4287	68.6902	214.54	353.201	1	1	1	1	1	440.497	1	1	0	1	1	-87.2958	0.9	404.051	7492.68
19575	210162_s_at	NFATC1	nuclear factor of activated T-cells, cytoplasmic, calcineurin-dependent 1	NM_006162 /// NM_172387 /// NM_172388 /// NM_172389 /// NM_172390	0.40574	0.0581116	0.7	0.344265	0.377029	0.0185328	3.83536	6.26744	6.00095	1.20287	0.266485	1.20287	Greater than 0		210162_s_at	28.8525	13.974	20.0295	11.8918	19.2418	21.1618	8.89881	14.1671	18.5329	21.2668	160.037	222.311	187.321	167.108	19.2418	1	1	0	1	0	14.1671	1	1	1	0	1	5.0747	0.7	17.8017	17.1452
48264	239006_at	SLC26A7	solute carrier family 26, member 7	NM_052832 /// NM_134266	0.161	0.161845	0.9	0.284483	0.376832	0.0222323	-3.62632	7.40581	7.51752	0.925494	-0.111705	-1.0805	Less than 0		239006_at	94.955	77.3587	74.5092	108.121	114.999	127.092	93.6974	120.058	102.803	116.036	45.8478	63.2868	76.3352	72.2384	94.955	0	1	1	1	1	116.036	1	1	1	1	1	-21.0808	0.9	102.963	458.346
11664	202207_at	ARL4C	ADP-ribosylation factor-like 4C	NM_005737	0.31176	0.200838	0.8	0.19358	0.376544	0.0160802	-4.00373	11.719	11.928	0.865141	-0.208993	-1.15588	Less than 0		202207_at	1746.51	1863.21	1613.86	1909.12	2129.62	2484.01	2017.78	1904.74	1683.09	2114.52	154.961	100.526	92.554	83.3856	1746.51	1	1	1	1	1	1909.12	1	1	0	0	1	-162.606	0.8	1946.64	117663
23066	213757_at	EIF5A	Eukaryotic translation initiation factor 5A	NM_001143760 /// NM_001143761 /// NM_001143762 /// NM_001970	0.16142	0.210718	0.7	0.433055	0.376298	0.0374532	-3.0656	13.1564	13.2683	0.925314	-0.111985	-1.08071	Less than 0		213757_at	3702.35	4335.21	3596.11	4578.14	4580.59	5055.96	4606.32	3491.38	3323.61	5505.81	4006.56	3283.26	2777.47	2679.57	3702.35	1	1	1	0	1	4578.14	1	1	0	0	1	-875.794	0.7	4277.55	997003
14262	204806_x_at	HLA-F	major histocompatibility complex, class I, F	NM_001098478 /// NM_001098479 /// NM_018950	0.39158	0.0101596	0.8	0.302873	0.376153	0.0439771	2.90319	10.242	9.98402	1.19579	0.257965	1.19579	Greater than 0		204806_x_at	305.903	569.565	436.841	526.526	660.555	547.096	847.231	563.01	563.731	472.751	841.493	534.691	739.799	599.12	563.731	0	1	1	1	1	547.096	0	1	1	1	1	16.6342	0.8	549.321	1830.96
21629	212315_s_at	NUP210	nucleoporin 210kDa	NM_024923	0.24576	0.182994	0.8	0.270621	0.374844	0.0429889	2.92591	7.59388	7.42668	1.12288	0.167203	1.12288	Greater than 0		212315_s_at	79.7642	57.7925	53.5307	35.0933	64.657	41.9595	48.0836	49.8894	62.1701	69.3693	1078.36	991.925	697.359	1186.78	62.1701	1	1	1	1	0	49.8894	1	1	1	0	1	12.2808	0.8	56.231	292.698
41428	232165_at	EPPK1	epiplakin 1	NM_031308	0.49798	0.142098	0.8	0.0580523	0.374533	0.032538	3.21164	4.53369	4.21292	1.24899	0.320761	1.24899	Greater than 0		232165_at	23.06	10.214	9.55732	6.74882	12.5774	6.61221	2.79739	6.50874	8.31928	6.51322	6.06368	103.212	18.8507	27.4084	9.55732	0	1	1	1	1	6.61221	1	1	1	0	1	2.9451	0.8	9.29084	38.866
32941	223656_s_at	C1orf91	chromosome 1 open reading frame 91	NM_019118	0.70048	0.0517542	0.6	0.142342	0.373644	0.0325422	3.21151	6.13779	5.70458	1.35024	0.433216	1.35024	Greater than 0		223656_s_at	29.0854	12.8455	16.4726	21.3817	18.7356	24.9057	23.8237	21.0163	33.8978	28.2517	130.801	228.603	261.242	142.541	23.8237	1	1	0	1	0	21.3817	1	0	0	1	1	2.44199	0.6	23.0416	18.5346
19119	209702_at	FTO	fat mass and obesity associated	NM_001080432	0.27482	0.282626	0.8	0.135871	0.373329	0.0402031	-2.9934	11.5261	11.7119	0.879187	-0.185758	-1.13741	Less than 0		209702_at	1183.22	1403.83	1249.1	1612.49	1529.46	1504.21	1522.21	1439.24	1116.31	1471.94	142.108	25.6169	88.819	22.2619	1249.1	1	1	1	1	1	1471.94	1	1	0	0	1	-222.847	0.8	1403.2	69126.3
26987	217693_x_at	MAGOH2	mago-nashi homolog 2, proliferation-associated (Drosophila)	---	0.2685	0.0124721	0.8	0.412287	0.373315	0.0270411	3.40945	6.39964	6.21791	1.13425	0.181732	1.13425	Greater than 0		217693_x_at	70.4811	37.0581	50.2979	49.6629	20.9086	32.8011	22.7522	42.1356	29.6519	48.3483	140.126	63.4952	17.9655	38.0345	29.6519	1	1	1	1	1	42.1356	0	0	1	1	1	-12.4837	0.8	40.4098	25.3262
41184	231921_at	DCAF17	DDB1 and CUL4 associated factor 17	NM_001164821 /// NM_025000 /// NR_028482	0.41298	0.0823934	0.7	0.297262	0.373159	0.0484622	-2.80705	9.38049	9.65131	0.828849	-0.270818	-1.20649	Less than 0		231921_at	251.761	393.565	192.94	233.028	471.367	417.185	210.57	409.623	399.226	347.12	4.04021	14.7286	4.05818	28.5754	251.761	1	0	1	1	1	393.565	1	1	0	1	0	-141.804	0.7	332.639	7543.59
23113	213804_at	INPP5B	inositol polyphosphate-5-phosphatase, 75kDa	NM_005540	0.09568	0.0807571	0.7	0.61604	0.373119	0.0418239	-2.95349	7.68028	7.74769	0.954347	-0.0674137	-1.04784	Less than 0		213804_at	80.5219	75.5366	51.8173	47.3001	43.779	43.0944	42.6867	65.4193	47.6334	76.5666	92.281	39.9549	128.067	57.7037	47.6334	1	0	0	1	1	65.4193	0	1	1	1	1	-17.7859	0.7	57.4355	172.048
5481	1560654_at	FLJ37201	tigger transposable element derived 2 pseudogene	NR_026835	0.43768	0.0031293	0.6	0.450389	0.372799	0.0394875	3.01162	4.08428	3.79877	1.21884	0.285507	1.21884	Greater than 0		1560654_at	17.0941	10.8421	5.87036	5.27036	4.11248	5.87536	6.61271	9.68721	11.9656	11.82	46.8738	9.38052	7.82016	55.213	6.61271	1	0	0	1	1	9.68721	0	1	1	1	0	-3.0745	0.6	8.91502	0.466609
41609	232346_at	LOC388692	hypothetical LOC388692	NR_027002	0.24456	0.0236055	0.8	0.42226	0.372606	0.029343	3.3213	5.99761	5.83118	1.12228	0.166432	1.12228	Greater than 0		232346_at	27.2749	22.4661	22.2152	22.0085	38.9309	20.0303	7.8744	19.1085	24.4137	25.8393	33.3955	82.8561	80.1351	195.358	24.4137	1	1	1	1	0	22.0085	1	1	1	0	1	2.40519	0.8	23.0162	12.6704
27963	218670_at	PUS1	pseudouridylate synthase 1	NM_001002019 /// NM_001002020 /// NM_025215	0.56172	0.0378301	0.6	0.289752	0.372326	0.0202606	3.73205	7.90672	7.5496	1.28086	0.357117	1.28086	Greater than 0		218670_at	87.9148	44.2565	56.8562	59.833	47.9281	44.9805	52.3777	59.7313	62.6751	73.9066	75.8936	39.7355	65.6715	45.5742	56.8562	0	1	0	1	1	59.7313	0	1	1	1	0	-2.87509	0.6	59.046	62.7202
14817	205361_s_at	PFDN4	prefoldin subunit 4	NM_002623	0.35746	0.232024	0.7	0.197828	0.371828	0.0474778	2.82724	10.1672	9.92999	1.17873	0.237232	1.17873	Greater than 0		205361_s_at	373.739	333.262	461.826	322.913	391.739	426.184	605.409	441.197	539.125	447.021	8.07455	25.1328	29.4558	14.0589	461.826	1	1	1	1	1	426.184	0	0	0	1	1	35.6423	0.7	434.242	16101.2
10344	200887_s_at	STAT1	signal transducer and activator of transcription 1, 91kDa	NM_007315 /// NM_139266	0.319	0.320503	0.7	0.146079	0.371396	0.048887	2.79849	9.99219	9.77868	1.1595	0.213503	1.1595	Greater than 0		200887_s_at	831.213	475.063	643.459	644.117	585.31	527.65	783.479	685.273	677.528	612.077	63.842	76.749	94.6325	86.5119	677.528	1	1	1	0	1	612.077	1	0	0	1	1	65.451	0.7	646.517	33271
22588	213278_at	MTMR9	myotubularin related protein 9	NM_015458	0.23682	0.252975	0.9	0.0924543	0.370562	0.0331908	-3.1908	8.89161	9.05305	0.894129	-0.161444	-1.11841	Less than 0		213278_at	203.807	212.168	214.71	226.146	211.375	219.977	203.022	227.507	233.36	237.096	254.477	331.64	191.207	226.818	211.375	1	1	1	1	1	226.146	1	1	1	1	0	-14.7717	0.9	218.917	320.607
9344	1569629_x_at	LOC389906	hypothetical LOC389906	NR_034031	0.15336	0.120993	0.7	0.507237	0.370397	0.00599361	5.32296	6.33596	6.22937	1.07668	0.106584	1.07668	Greater than 0		1569629_x_at	15.8303	23.9121	20.3793	27.4305	26.815	17.5932	9.40509	16.693	19.2675	24.6443	197.786	223.637	124.698	93.7492	19.2675	1	1	0	0	1	23.9121	1	1	0	1	1	-4.64461	0.7	20.197	34.5061
13372	203916_at	NDST2	N-deacetylase/N-sulfotransferase (heparan glucosaminyl) 2	NM_003635	0.37052	0.120408	0.7	0.287624	0.369638	0.0221333	3.63135	8.1106	7.86539	1.18526	0.245207	1.18526	Greater than 0		203916_at	110.851	89.387	103.274	104.616	94.2829	67.666	82.0283	88.0573	76.8331	67.8603	233.878	261.053	172.183	392.168	94.2829	1	0	1	1	1	88.0573	1	1	1	0	0	6.22554	0.7	88.4856	246.843
1296	1554039_at	C14orf159	chromosome 14 open reading frame 159	NM_001102366 /// NM_001102367 /// NM_001102368 /// NM_001102369 /// NM_024952	0.45158	0.000381187	0.7	0.323795	0.368939	0.0175844	3.89711	7.21996	6.92625	1.22579	0.293706	1.22579	Greater than 0		1554039_at	37.8067	45.5562	55.6999	44.1396	49.9472	59.7968	30.2965	44.7654	58.7885	36.4571	212.696	67.0346	477.635	278.747	49.9472	1	1	0	1	1	44.7654	0	1	1	0	1	5.18176	0.7	46.3254	0.332581
31462	222173_s_at	TBC1D2	TBC1 domain family, member 2	NM_018421	0.61214	0.140485	0.6	0.117874	0.367625	0.0408135	2.97815	7.95766	7.57243	1.30607	0.385229	1.30607	Greater than 0		222173_s_at	48.2647	45.4701	68.2114	42.1348	48.6621	50.1499	170.53	55.4068	108.231	103.462	66.0622	51.2759	108.609	76.4373	68.2114	1	1	1	1	0	50.1499	0	0	0	1	1	18.0615	0.6	74.0522	2169
28973	219680_at	NLRX1	NLR family member X1	NM_024618 /// NM_170722	0.31966	0.235808	0.6	0.306365	0.365458	0.00727157	5.04205	7.15688	6.94297	1.15983	0.213915	1.15983	Greater than 0		219680_at	39.6536	29.6821	37.6676	29.0464	26.3751	25.308	25.9521	27.2195	29.5604	23.7759	182.613	12.5124	171.502	36.6386	29.5604	0	1	1	1	1	27.2195	1	0	0	0	1	2.34092	0.6	29.4241	58.4524
22361	213049_at	RALGAPA1	Ral GTPase activating protein, alpha subunit 1 (catalytic)	NM_014990 /// NM_194301	0.14864	0.229941	0.9	0.180647	0.364807	0.0417301	-2.95575	9.44107	9.5445	0.930818	-0.103429	-1.07432	Less than 0		213049_at	361.387	393.539	357.628	413.754	333.078	345.144	397.472	426.923	407.962	457.722	77.0641	53.7445	19.4954	71.0747	361.387	1	1	0	1	1	413.754	1	1	1	1	1	-52.3664	0.9	389.461	3223.94
35473	226208_at	ZSWIM6	zinc finger, SWIM-type containing 6	NM_020928	0.23494	0.253704	0.9	0.0703132	0.364739	0.0404451	-2.98732	11.3847	11.5449	0.89488	-0.160234	-1.11747	Less than 0		226208_at	648.752	1142.13	999.434	987.037	1123.88	1158.25	976.002	1156.19	1048.94	1079.01	4229.77	4393.63	5022.14	4002.94	999.434	1	0	1	1	1	1142.13	1	1	1	1	1	-142.701	0.9	1031.96	52650.6
2638	1555864_s_at	PDHA1	pyruvate dehydrogenase (lipoamide) alpha 1	NM_000284 /// NM_001173454 /// NM_001173455 /// NM_001173456	0.33624	0.216606	0.8	0.103217	0.364016	0.0428387	2.92942	10.7008	10.4766	1.16812	0.224185	1.16812	Greater than 0		1555864_s_at	651.001	592.524	771.316	642.699	540.815	544.471	900.125	611.347	809.788	749.695	51.9209	80.5518	43.4225	263.397	771.316	1	1	1	1	1	611.347	1	0	0	1	1	159.969	0.8	681.378	28335.4
12682	203225_s_at	RFK	riboflavin kinase	NM_018339	0.43216	0.202356	0.8	0.0193362	0.363463	0.0364915	3.09234	8.53679	8.25455	1.21608	0.282242	1.21608	Greater than 0		203225_s_at	293.46	237.31	255.83	181.071	181.876	176.427	210.267	184.061	279.151	253.22	30.8304	39.6142	35.536	32.5418	255.83	1	1	1	1	1	184.061	1	0	0	1	1	71.7691	0.8	225.267	3553.06
12887	203431_s_at	ARHGAP32	Rho GTPase activating protein 32	NM_001142685 /// NM_014715	0.35188	0.0877545	0.8	0.208854	0.362122	0.0379657	-3.05168	9.29267	9.52649	0.850382	-0.233817	-1.17594	Less than 0		203431_s_at	341.563	383.163	402.314	367.372	283.088	363.34	217	354.302	315.115	257.663	4.86551	6.85399	8.16548	41.1978	315.115	1	1	1	1	0	363.34	1	0	1	1	1	-48.2249	0.8	328.492	2780.88
31207	221918_at	CDK17	cyclin-dependent kinase 17	NM_001170464 /// NM_002595	0.35048	0.149063	0.8	0.147378	0.36173	0.01213	-4.35285	11.0016	11.2346	0.850893	-0.23295	-1.17524	Less than 0		221918_at	648.635	784.79	668.207	790.564	1027.27	1125.84	934.512	998.451	708.137	883.809	235.178	284.284	245.887	133.303	708.137	1	1	1	1	1	883.809	1	1	0	0	1	-175.671	0.8	857.022	35603.9
48822	239564_at	LOC100128198	hypothetical protein LOC100128198	XM_001720415 /// XM_001724862 /// XM_001725495	0.32434	0.0272914	0.5	0.593255	0.361221	0.02308	3.58425	4.7883	4.57147	1.16217	0.216825	1.16217	Greater than 0		239564_at	28.3825	15.4604	10.7902	12.8941	15.9094	11.2952	13.5323	13.6273	12.3058	19.4527	225.893	326.117	258.528	185.421	13.5323	0	1	1	0	0	13.6273	1	1	1	0	0	-0.09501	0.5	15.365	6.70835
624	1553118_at	THEM4	thioesterase superfamily member 4	NM_053055	0.37662	0.13074	0.7	0.236854	0.361053	0.01579	-4.02568	8.56869	8.81761	0.841529	-0.248916	-1.18831	Less than 0		1553118_at	136.584	114.556	121.082	111.931	118.401	133.627	85.4302	136.276	112.866	131.675	171.219	18.2191	21.4302	163.323	118.401	0	0	1	1	1	131.675	0	1	1	1	1	-13.2731	0.7	120.243	288.383
38494	229231_at	LRRC37B	leucine rich repeat containing 37B	NM_052888	0.45978	0.211813	0.7	0.0705673	0.36054	0.027728	3.38224	9.59726	9.29874	1.22989	0.298524	1.22989	Greater than 0		229231_at	360.436	306.789	302.258	258.786	243.964	224.678	290.176	256.64	294.219	276.07	52.2362	126.031	8.76215	107.563	294.219	0	1	1	1	1	258.786	1	0	0	1	1	35.4327	0.7	281.402	2825.45
2434	1555575_a_at	KDELR1	KDEL (Lys-Asp-Glu-Leu) endoplasmic reticulum protein retention receptor 1	NM_006801	0.2767	0.104239	0.7	0.360761	0.360425	0.0482307	-2.81176	12.4473	12.6342	0.878462	-0.186948	-1.13835	Less than 0		1555575_a_at	1885.04	2454.45	2103.29	2346.44	2973.17	2790.98	2466.27	2049.45	1889.95	2929.95	1110.03	1057.86	507.686	652.919	2103.29	1	1	1	0	1	2454.45	1	1	0	0	1	-351.159	0.7	2388.9	157138
12013	202556_s_at	MCRS1	microspherule protein 1	NM_001012300 /// NM_006337	0.31954	0.236176	0.6	0.284715	0.360108	0.0337986	3.17183	9.24471	9.03087	1.15977	0.213842	1.15977	Greater than 0		202556_s_at	182.099	186.393	256.879	201.416	179.697	155.131	222.338	184.772	191.212	173.95	184.146	127.738	284.357	210.313	191.212	1	0	1	1	1	184.772	0	0	0	1	1	6.4398	0.6	193.389	1704.68
38997	229734_at	LOC283174	hypothetical LOC283174	NR_024344	0.49172	0.0860956	0.8	0.058039	0.358964	0.0170552	-3.93333	7.60922	7.92636	0.802661	-0.317138	-1.24586	Less than 0		229734_at	129.777	98.0972	52.824	101.922	68.9943	94.5323	52.2933	87.1607	45.792	47.5437	308.857	272.755	316.971	192.888	52.824	1	1	1	1	0	94.5323	0	1	1	1	1	-41.7082	0.8	77.8936	633.217
10094	200637_s_at	PTPRF	protein tyrosine phosphatase, receptor type, F	NM_002840 /// NM_130440	0.3882	0.234703	0.8	0.0089297	0.357958	0.0436368	2.91095	6.92368	6.66776	1.1941	0.255918	1.1941	Greater than 0		200637_s_at	52.4086	24.6653	32.5847	27.8797	52.2725	39.9727	27.439	33.3161	38.4299	32.5274	140.905	254.554	231.771	224.068	38.4299	1	1	0	1	1	32.5274	1	1	1	0	1	5.90248	0.8	36.1496	200.466
3304	1556885_at	LAYN	Layilin	NM_178834	0.32938	0.00955422	0.8	0.289597	0.357133	0.0153643	4.05877	4.36915	4.1492	1.16469	0.219948	1.16469	Greater than 0		1556885_at	9.54567	5.90367	9.45956	6.02113	8.53182	9.36764	4.39414	8.52943	10.0539	10.277	18.3802	54.4378	4.60025	15.1625	9.45956	1	1	1	1	0	8.52943	1	1	1	0	1	0.930124	0.8	8.20839	0.355748
22642	213332_at	PAPPA2	pappalysin 2	NM_020318 /// NM_021936	0.35538	0.00635828	0.5	0.566557	0.357074	0.0213636	3.67146	6.50696	6.27101	1.17769	0.235954	1.17769	Greater than 0		213332_at	58.076	46.6544	36.2278	22.8784	25.6956	24.7698	20.3593	26.2626	41.5542	51.248	212.756	272.235	80.1363	309.156	36.2278	0	1	1	1	0	26.2626	1	0	0	0	1	9.96526	0.5	35.3726	10.2003
26420	217124_at	IQCE	IQ motif containing E	NM_001100390 /// NM_152558	0.3476	0.00141168	0.7	0.377407	0.356605	0.00162256	7.58226	4.32911	4.09792	1.1738	0.231189	1.1738	Greater than 0		217124_at	16.5407	15.713	16.3182	7.96265	12.4185	12.2554	3.93919	10.3972	14.6012	16.0048	48.1966	223.442	166.722	130.919	14.6012	0	1	1	1	0	12.2554	1	1	1	0	1	2.34578	0.7	12.6151	0.220446
22315	213003_s_at	KIAA0146	KIAA0146	NM_001080394	0.6678	0.0948923	0.4	0.261325	0.356004	0.0228096	3.59746	6.82532	6.40967	1.3339	0.415649	1.3339	Greater than 0		213003_s_at	42.7467	25.074	20.6457	17.3035	19.6675	15.7701	29.7888	23.9357	23.6482	31.1474	135.165	26.4704	89.895	101.852	23.6482	0	1	1	0	0	23.9357	1	0	0	1	0	-0.28751	0.4	24.9728	54.1314
11039	201582_at	SEC23B	Sec23 homolog B (S. cerevisiae)	NM_001172745 /// NM_001172746 /// NM_006363 /// NM_032985 /// NM_032986	0.35596	0.192916	0.7	0.173528	0.355601	0.0399907	2.99876	8.97062	8.7343	1.17798	0.236317	1.17798	Greater than 0		201582_at	215.135	204.268	286.384	243.612	184.908	163.508	234.336	197.239	302.424	233.809	8.99003	3.08617	3.98321	6.54333	234.336	1	0	1	1	1	204.268	1	0	0	1	1	30.0683	0.7	226.562	3267.14
10501	201044_x_at	DUSP1	dual specificity phosphatase 1	NM_004417	0.37454	0.193528	0.8	0.0498904	0.35449	0.0212252	3.67886	6.77743	6.52978	1.18727	0.247654	1.18727	Greater than 0		201044_x_at	24.5633	10.6453	13.5407	20.104	16.6755	14.3428	16.0793	9.85032	21.5159	17.8957	332.45	189.316	287.133	343.37	16.6755	1	0	1	1	0	14.3428	1	1	1	1	1	2.33275	0.8	16.5213	38.1683
22925	213616_at	C18orf10	chromosome 18 open reading frame 10	NM_015476	0.39558	0.189151	0.7	0.130856	0.353897	0.0209885	3.69164	9.20154	8.94116	1.19779	0.26037	1.19779	Greater than 0		213616_at	242.268	201.762	306.942	216.267	153.345	154.609	222.631	189.215	320.321	250.516	53.521	21.9795	29.0091	124.586	242.268	1	1	1	1	0	201.762	1	0	0	1	1	40.5061	0.7	225.787	5435.33
20909	211575_s_at	UBE3A	ubiquitin protein ligase E3A	NM_000462 /// NM_130838 /// NM_130839	0.4567	0.0482881	0.7	0.210104	0.353773	0.0407774	-2.97904	10.0168	10.3135	0.8141	-0.296722	-1.22835	Less than 0		211575_s_at	612.53	382.292	531.465	437.896	573.258	612.997	405.323	470.353	583.354	613.176	250.291	331.203	161.632	178.643	573.258	1	1	0	1	0	470.353	1	1	1	0	1	102.905	0.7	522.264	3580.2
17235	207785_s_at	RBPJ	recombination signal binding protein for immunoglobulin kappa J region	NM_005349 /// NM_015874 /// NM_203283 /// NM_203284	0.24792	0.118764	0.7	0.347562	0.353561	0.0429956	-2.92575	11.9172	12.0858	0.88971	-0.168593	-1.12396	Less than 0		207785_s_at	1674.89	1785.92	1355.87	1678.63	2358.3	2286.85	1822.02	2101.22	1837.04	2252.65	122.865	120.014	111.385	104.292	1822.02	0	0	1	1	1	2101.22	1	1	0	1	1	-279.199	0.7	1915.34	111757
11613	202156_s_at	CELF2	CUGBP, Elav-like family member 2	NM_001025076 /// NM_001025077 /// NM_001083591 /// NM_006561	0.33322	0.0316505	0.7	0.347602	0.353118	0.0494766	-2.78674	7.69027	7.9126	0.857182	-0.222327	-1.16661	Less than 0		202156_s_at	88.7832	64.099	97.4893	85.5972	113.693	126.726	53.4243	100.183	97.0253	111.374	91.2814	30.7089	93.3141	25.5992	97.0253	0	0	1	1	1	100.183	1	1	0	1	1	-3.15771	0.7	93.8395	141.106
36655	227391_x_at	LRRFIP1	leucine rich repeat (in FLII) interacting protein 1	NM_001137550 /// NM_001137551 /// NM_001137552 /// NM_001137553 /// NM_004735	0.1568	0.20633	0.8	0.246758	0.352472	0.0118249	-4.3854	10.2286	10.3375	0.927299	-0.108894	-1.0784	Less than 0		227391_x_at	548.081	1050.79	673.548	647.214	903.312	800.648	465.28	733.298	666.1	750.103	111.493	64.9588	9.547	94.4902	666.1	1	0	1	1	1	750.103	1	1	0	1	1	-84.0033	0.8	723.838	52669.2
29214	219921_s_at	DOCK5	dedicator of cytokinesis 5	NM_024940	0.4688	0.0240651	0.7	0.217013	0.35247	0.0166473	-3.96218	7.93518	8.23899	0.81011	-0.303811	-1.2344	Less than 0		219921_s_at	121.236	27.9083	80.3417	77.7212	132.834	132.511	43.5975	94.2786	94.0724	88.441	11.7375	11.5993	128.186	117.398	94.0724	1	1	0	0	1	88.441	1	1	1	0	1	5.63139	0.7	89.2942	262.372
47373	238115_at	DNAJC18	DnaJ (Hsp40) homolog, subfamily C, member 18	NM_152686	0.25416	0.122415	0.9	0.133212	0.352447	0.0319284	-3.23155	9.30677	9.47936	0.887251	-0.172586	-1.12708	Less than 0		238115_at	240.697	276.704	208.006	289.295	284.2	270.075	361.397	344.703	226.965	300.818	21.8673	18.6955	23.0929	13.9159	240.697	1	1	1	1	1	289.295	1	1	1	0	1	-48.5976	0.9	280.286	2570.51
22150	212836_at	POLD3	polymerase (DNA-directed), delta 3, accessory subunit	NM_006591	0.16806	0.257581	0.8	0.177132	0.350693	0.0275136	3.39065	10.3648	10.2484	1.08403	0.1164	1.08403	Greater than 0		212836_at	501.719	453.709	655.76	499.936	431.178	394.213	521.992	491.225	622.897	509.897	205.108	80.3512	76.924	169.213	521.992	1	1	1	1	1	491.225	1	0	0	1	1	30.7676	0.8	508.253	14789.1
34601	225335_at	ZNF496	zinc finger protein 496	NM_032752	0.1934	0.115713	0.9	0.193006	0.35053	0.0353784	-3.12433	9.02324	9.15641	0.911823	-0.133175	-1.0967	Less than 0		225335_at	254.243	273.603	271.103	277.718	205.566	193.36	239.971	274.413	238.501	298.083	46.2691	164.763	263.334	134.263	239.971	1	1	0	1	1	274.413	1	1	1	1	1	-34.4419	0.9	252.656	1161.92
27991	218698_at	APIP	APAF1 interacting protein	NM_015957	0.3372	0.0434103	0.7	0.32135	0.35049	0.0358726	3.10998	8.96972	8.74494	1.1686	0.224784	1.1686	Greater than 0		218698_at	191.649	230.19	267.26	144.81	361.185	392.684	275.577	334.366	432.834	246.13	16.7159	34.8281	7.40944	16.0523	275.577	1	1	0	0	1	246.13	0	1	1	1	1	29.4474	0.7	287.669	3251.74
9836	1570402_at	KLC3	kinesin light chain 3	NM_177417	0.25556	0.0740623	0.6	0.471698	0.35033	0.00409432	5.91358	5.69819	5.52471	1.12778	0.173487	1.12778	Greater than 0		1570402_at	20.4329	11.9939	13.0919	13.6812	20.8953	14.7216	12.6357	11.2152	12.8625	18.931	225.147	348.223	423.916	346.532	13.0919	0	1	1	0	1	13.6812	0	1	0	1	1	-0.58929	0.6	15.0461	8.7897
12725	203269_at	NSMAF	neutral sphingomyelinase (N-SMase) activation associated factor	NM_001144772 /// NM_003580	0.17044	0.153601	0.7	0.371508	0.348887	0.0127519	4.28943	9.72464	9.60666	1.08522	0.117982	1.08522	Greater than 0		203269_at	342.188	322.942	442.47	407.987	295.116	306.204	378.062	355.447	498.711	320.631	22.9264	34.275	108.556	45.8114	378.062	1	0	1	1	1	322.942	1	0	0	1	1	55.1198	0.7	366.976	5921.26
35866	226602_s_at	BCR	breakpoint cluster region	NM_004327 /// NM_021574	0.20904	0.132726	0.8	0.251224	0.348248	0.0466108	2.84543	10.4941	10.3507	1.10452	0.143413	1.10452	Greater than 0		226602_s_at	447.609	433.081	360.399	383.549	377.356	399.597	501.948	432.602	526.885	370.099	61.4898	41.5666	104.226	53.1434	447.609	1	1	1	1	1	399.597	1	0	0	1	1	48.0116	0.8	423.312	3812.97
10520	201063_at	RCN1	reticulocalbin 1, EF-hand calcium binding domain	NM_002901	0.12452	0.201079	0.9	0.160301	0.346475	0.00395297	-5.97063	12.1406	12.2277	0.941386	-0.0871424	-1.06226	Less than 0		201063_at	2026.24	2181.7	1783.6	2199.09	2150.47	2153.83	1874.89	1774.35	1510.48	1999.19	93.474	71.9225	18.5811	49.0767	1874.89	1	1	1	0	1	2153.83	1	1	1	1	1	-278.935	0.9	1965.38	92634.1
12534	203076_s_at	SMAD2	SMAD family member 2	NM_001003652 /// NM_001135937 /// NM_005901	0.119	0.345961	0.8	0.11691	0.345468	0.016734	3.95598	9.78736	9.70398	1.0595	0.0833769	1.0595	Greater than 0		203076_s_at	457.516	391.816	422.05	357.034	328.354	328.015	410.368	342.192	434.651	378.147	3676.13	3623.71	3183.31	2647.35	422.05	1	1	1	1	1	357.034	1	0	0	1	1	65.0162	0.8	385.014	6540.1
28168	218875_s_at	FBXO5	F-box protein 5	NM_001142522 /// NM_012177	0.2918	0.229334	0.8	0.0605471	0.34542	0.00352241	6.16114	9.46106	9.26457	1.1459	0.196486	1.1459	Greater than 0		218875_s_at	530.136	460.185	469.021	488.603	464.29	432.168	594.912	501.45	558.649	509.983	4.29973	13.4181	12.4781	42.3884	530.136	1	1	1	1	1	488.603	1	0	0	1	1	41.5337	0.8	500.94	5045.47
23170	213861_s_at	FAM119B	family with sequence similarity 119, member B	NM_015433 /// NM_206914	0.23454	0.244951	0.8	0.0972369	0.344182	0.00842906	-4.83525	8.2462	8.40618	0.89504	-0.159977	-1.11727	Less than 0		213861_s_at	123.488	134.377	134.66	110.817	125.13	147.078	103.974	151.041	112.663	128.485	29.9365	77.0498	17.0571	107.33	123.488	1	0	1	1	1	134.377	1	0	1	1	1	-10.8899	0.8	127.171	516.744
10688	201231_s_at	ENO1	enolase 1, (alpha)	NM_001428	0.40942	0.203659	0.7	0.0612251	0.343576	0.0222685	3.62448	12.3037	12.0351	1.20471	0.268689	1.20471	Greater than 0		201231_s_at	1551.7	1530.15	1937.25	1609.31	1495.96	1525.76	2176.86	1419.85	1852.94	1874.26	19.6854	28.8648	18.492	46.0005	1852.94	1	1	1	1	0	1530.15	1	0	0	1	1	322.788	0.7	1697.4	111385
54248	36475_at	GCAT	glycine C-acetyltransferase	NM_001171690 /// NM_014291	0.3113	0.233411	0.8	0.0267894	0.342875	0.00368495	6.08601	7.57677	7.36807	1.15565	0.208702	1.15565	Greater than 0		36475_at	73.6381	49.4268	73.6492	53.9902	51.436	39.4831	63.5578	62.2654	54.4355	62.2142	98.4749	73.5004	82.5523	235.568	63.5578	1	1	1	1	1	53.9902	1	0	0	1	1	9.56766	0.8	58.4096	243.415
29712	220419_s_at	USP25	ubiquitin specific peptidase 25	NM_013396	0.31704	0.148546	0.9	0.0053285	0.342729	0.0275315	3.38994	10.3885	10.1762	1.15852	0.212282	1.15852	Greater than 0		220419_s_at	364.951	332.938	314.324	266.21	358.517	360.508	570.77	349.054	497.084	458.284	68.1729	268.245	143.618	149.761	364.951	1	1	1	1	0	349.054	1	1	1	1	1	15.8966	0.9	387.264	11468.4
41580	232317_at	PLXNA4	plexin A4	NM_001105543 /// NM_020911 /// NM_181775	0.27924	0.0561404	0.6	0.431337	0.341679	0.0455856	-2.86745	6.732	6.92055	0.877483	-0.188557	-1.13962	Less than 0		232317_at	19.7659	15.0054	20.6462	26.9586	29.4661	24.1431	3.55174	18.5639	10.469	16.54	27.1158	11.3526	32.071	28.6344	19.7659	1	0	0	1	1	18.5639	1	1	1	0	0	1.20197	0.6	18.511	29.9711
18765	209343_at	EFHD1	EF-hand domain family, member D1	NM_025202 /// NR_027663	0.7021	0.0838607	0.5	0.0793111	0.341318	0.0457706	2.86343	8.33613	7.90205	1.35105	0.434078	1.35105	Greater than 0		209343_at	141.987	104.602	98.1654	74.8878	61.2195	35.7532	73.0936	69.353	62.3442	72.1458	85.0234	13.6709	26.2735	35.6545	73.0936	0	0	1	1	1	72.1458	1	0	0	1	0	0.94779	0.5	79.3551	641.076
10825	201368_at	ZFP36L2	zinc finger protein 36, C3H type-like 2	NM_006887	0.57592	0.146374	0.6	0.0393395	0.340408	0.0335907	3.17827	11.2925	10.9275	1.28796	0.365088	1.28796	Greater than 0		201368_at	1752.36	1244.45	1005.21	875.298	1083.63	1037.53	1349.15	1111.92	1059.76	1094.96	74.8623	219.106	108.45	89.9818	1083.63	1	0	0	1	1	1094.96	0	1	1	0	1	-11.338	0.6	1161.43	78487.6
13383	203927_at	NFKBIE	nuclear factor of kappa light polypeptide gene enhancer in B-cells inhibitor, epsilon	NM_004556	0.416	0.00209527	0.7	0.2429	0.340249	0.0133098	4.23565	8.06561	7.79299	1.208	0.272625	1.208	Greater than 0		203927_at	83.8019	107.48	94.0595	68.7839	78.0387	66.5711	59.7081	64.921	109.96	109.263	203.72	492.322	447.716	368.126	83.8019	0	1	1	1	0	68.7839	1	1	1	0	1	15.018	0.7	84.2587	7.31028
21876	212562_s_at	CTSZ	Cathepsin Z	NM_001336	0.30332	0.246648	0.8	0.00846848	0.339609	0.0341285	3.16169	7.63032	7.4266	1.15166	0.203719	1.15166	Greater than 0		212562_s_at	78.1421	78.1671	79.6322	53.5959	61.3995	55.0076	75.4406	45.1031	98.1327	83.6931	586.452	684.759	321.083	325.116	78.1421	0	1	1	1	0	55.0076	1	1	1	1	1	23.1345	0.8	70.8314	595.68
29169	219876_s_at	GOLGA2B	golgin A2 family, member B	NR_024261 /// NR_036632	0.48526	0.00397226	0.7	0.16652	0.338938	0.00932881	4.69705	6.25078	5.93738	1.24263	0.313402	1.24263	Greater than 0		219876_s_at	15.7124	11.7779	14.8404	20.4687	19.8076	12.7432	7.70177	13.2675	18.4977	15.9579	133.698	10.8917	203.021	69.2564	15.7124	1	0	1	1	0	13.2675	1	1	1	0	1	2.44482	0.7	15.0775	0.549698
27575	218281_at	MRPL48	mitochondrial ribosomal protein L48	NM_016055	0.23712	0.151833	0.7	0.26187	0.337706	0.0142639	4.14969	10.772	10.6104	1.11856	0.161644	1.11856	Greater than 0		218281_at	923.771	862.734	871.348	851.604	708.096	597.598	1032.96	798.207	739.875	698.482	35.4025	57.7926	139.694	33.0654	871.348	1	1	1	1	1	798.207	1	0	0	1	0	73.1413	0.7	808.467	21848.4
16466	207011_s_at	PTK7	PTK7 protein tyrosine kinase 7	NM_002821 /// NM_152880 /// NM_152881 /// NM_152882	0.22948	0.144752	0.8	0.175007	0.33731	0.0150127	4.08694	9.50871	9.352	1.11474	0.156705	1.11474	Greater than 0		207011_s_at	266.527	279.779	328.394	317.621	306.488	227.621	282.054	300.195	316.634	263	47.5817	36.2424	167.825	73.9708	306.488	1	0	1	1	1	279.779	0	1	1	1	1	26.7093	0.8	288.831	1251.7
31068	221779_at	MICALL1	MICAL-like 1	NM_033386	0.31688	0.114222	0.8	0.109894	0.335249	0.023264	3.57536	7.5442	7.33202	1.15844	0.212184	1.15844	Greater than 0		221779_at	102.197	75.6714	104.007	93.0791	65.2684	80.9641	84.5509	80.1234	102.178	87.3164	17.1836	16.4727	14.7526	22.6533	102.178	1	1	1	1	1	80.9641	1	0	0	1	1	21.2136	0.8	87.5355	168.483
26986	217692_at	MAGOH2	mago-nashi homolog 2, proliferation-associated (Drosophila)	---	0.34444	0.000170107	0.7	0.295896	0.335127	0.0201252	3.73976	6.63181	6.40256	1.17222	0.229246	1.17222	Greater than 0		217692_at	31.2335	34.2805	40.95	27.7277	58.2993	42.3111	40.0302	52.7059	39.9833	52.2521	31.1517	73.1881	116.835	92.0125	40.0302	0	0	1	1	1	42.3111	1	1	0	1	1	-2.28092	0.7	41.9774	0.148628
11476	202019_s_at	LANCL1	LanC lantibiotic synthetase component C-like 1 (bacterial)	NM_001136574 /// NM_001136575 /// NM_006055	0.43966	0.150822	0.7	0.0465144	0.334249	0.0193409	3.78567	7.53539	7.24871	1.21983	0.286684	1.21983	Greater than 0		202019_s_at	104.413	85.2571	96.1063	90.3453	84.1616	58.2472	71.6012	88.9647	109.053	88.1532	327.172	362.709	169.43	457.885	96.1063	1	1	1	1	1	88.1532	1	0	0	0	1	7.95308	0.7	87.6303	295.586
22229	212916_at	PHF8	PHD finger protein 8	NM_001184896 /// NM_001184897 /// NM_001184898 /// NM_015107	0.40228	0.0124258	0.8	0.115764	0.332617	0.0203979	-3.7243	9.41138	9.67579	0.832542	-0.264405	-1.20114	Less than 0		212916_at	275.083	394.825	262.932	353.822	653.79	517.84	642.343	793.627	597.585	558.946	299.761	223.488	84.5974	216.69	597.585	1	1	1	0	1	517.84	0	1	1	1	1	79.7451	0.8	505.079	3509.12
18335	208911_s_at	PDHB	pyruvate dehydrogenase (lipoamide) beta	NM_000925 /// NM_001173468 /// NR_033384	0.1674	0.143603	0.6	0.418212	0.332304	0.0176666	3.89161	10.3011	10.1851	1.0837	0.115961	1.0837	Greater than 0		208911_s_at	581.761	603.437	594.251	619.336	577.587	562.415	785.022	631.976	631.671	472.648	992.862	812.438	526.447	652.977	594.251	1	1	0	1	0	603.437	1	1	1	0	0	-9.1862	0.6	606.011	7866.93
22147	212833_at	SLC25A46	solute carrier family 25, member 46	NM_138773	0.19534	0.200952	0.7	0.228655	0.331237	0.0389243	3.02623	10.7432	10.6087	1.09767	0.134449	1.09767	Greater than 0		212833_at	751.886	765.715	826.171	781.424	743.937	790.837	1034.7	768.331	870.068	740.901	35.322	2.22453	24.1085	87.0386	826.171	1	1	1	1	1	768.331	0	0	0	1	1	57.8409	0.7	807.397	14405.9
13466	204010_s_at	KRAS	v-Ki-ras2 Kirsten rat sarcoma viral oncogene homolog	NM_004985 /// NM_033360	0.2834	0.170268	0.8	0.0631762	0.329211	0.0200691	3.74297	7.39461	7.20342	1.1417	0.191182	1.1417	Greater than 0		204010_s_at	174.567	32.4113	129.086	58.9865	124.259	112.71	412.403	199.647	234.371	243.252	100.778	147.027	114.425	26.2922	174.567	1	1	1	0	0	112.71	1	1	1	1	1	61.8568	0.8	172.169	18290.9
54222	34858_at	KCTD2	potassium channel tetramerisation domain containing 2	NM_015353	0.23764	0.260019	0.8	0.0173712	0.328758	0.0450893	2.87832	9.54306	9.38108	1.11882	0.161978	1.11882	Greater than 0		34858_at	238.562	219.443	318.46	267.219	289.161	202.161	251.331	204.245	239.594	265.188	69.9971	55.3258	28.3323	68.0384	251.331	1	0	1	1	0	219.443	1	1	1	1	1	31.8877	0.8	249.536	3198.78
32854	223569_at	PPAPDC1B	phosphatidic acid phosphatase type 2 domain containing 1B	NM_001102559 /// NM_001102560 /// NM_032483	0.2312	0.152582	0.7	0.230666	0.328612	0.0346966	-3.14451	7.09066	7.24849	0.896375	-0.157826	-1.1156	Less than 0		223569_at	64.0042	61.715	57.9117	81.5426	57.1153	52.1922	34.5722	56.6626	57.0792	61.3541	125.357	271.445	345.217	38.019	57.1153	1	1	0	0	1	61.3541	0	1	1	1	1	-4.23875	0.7	58.4149	183.045
38789	229526_at	AQP11	aquaporin 11	NM_173039	0.49018	0.00748768	0.8	0.0140686	0.327934	0.0245718	-3.5145	6.33668	6.65293	0.803156	-0.316247	-1.24509	Less than 0		229526_at	48.721	38.2987	62.0048	59.2041	46.411	44.6629	9.6028	44.1344	48.4281	40.5748	408.475	333.014	333.201	395.601	48.4281	1	0	1	1	1	44.1344	1	1	1	0	1	4.29375	0.8	44.2043	13.7061
27195	217901_at	DSG2	desmoglein 2	NM_001943	0.19954	0.0369794	0.9	0.175104	0.327906	0.0318262	3.23494	11.1168	10.9796	1.09977	0.137203	1.09977	Greater than 0		217901_at	1161.15	1179.13	1201.82	1103.84	1276.42	1551.44	1453.39	1116.58	1239.97	1104.92	63.1679	35.0002	8.72748	27.5421	1239.97	1	1	0	1	1	1116.58	1	1	1	1	1	123.382	0.9	1238.86	7663.65
47952	238694_at	DGKE	diacylglycerol kinase, epsilon 64kDa	NM_003647	0.63922	0.113424	0.5	0.0548228	0.326867	0.000967398	8.68513	5.90897	5.50886	1.31961	0.400109	1.31961	Greater than 0		238694_at	49.44	27.6091	27.876	16.9074	19.073	13.2728	24.4219	32.018	29.8562	28.886	46.6997	82.5415	74.55	79.1735	27.876	1	1	1	0	0	27.6091	1	0	0	0	1	0.26689	0.5	26.936	102.233
42769	233509_at	HERC4	hect domain and RLD 4	NM_015601 /// NM_022079	0.3374	0.0344921	0.6	0.333734	0.326406	0.0432971	2.91876	6.7491	6.5242	1.1687	0.224903	1.1687	Greater than 0		233509_at	53.1611	61.1425	46.8767	29.2188	66.2655	56.928	54.625	45.0949	79.1209	80.3008	20.7552	13.2813	56.2556	51.9787	54.625	1	0	1	0	1	56.928	1	1	0	1	0	-2.30308	0.6	57.2734	74.8795
31303	222014_x_at	MTO1	mitochondrial translation optimization 1 homolog (S. cerevisiae)	NM_001123226 /// NM_012123 /// NM_133645	0.20218	0.220007	0.8	0.0815595	0.325937	0.00300642	6.43114	10.3764	10.2375	1.10109	0.138929	1.10109	Greater than 0		222014_x_at	589.745	584.781	654.87	556.87	493.857	490.974	658.534	528.084	683.053	615.302	64.9334	69.1073	66.5644	62.591	654.87	1	1	1	1	1	556.87	1	0	0	1	1	97.9995	0.8	585.607	9244.55
14135	204679_at	KCNK1	potassium channel, subfamily K, member 1	NM_002245	0.23418	0.238031	0.8	0.0280131	0.325056	0.0031193	-6.36743	9.56851	9.72825	0.895184	-0.159744	-1.11709	Less than 0		204679_at	421.932	481.904	408.711	449.029	346.218	383.154	430.482	506.742	392.848	399.489	37.0273	150.321	128.33	159.847	408.711	1	1	0	1	0	449.029	1	1	1	1	1	-40.3178	0.8	422.051	4845.67
11352	201895_at	ARAF	v-raf murine sarcoma 3611 viral oncogene homolog	NM_001654	0.26598	0.157608	0.7	0.175405	0.324748	0.00967394	4.64827	7.53926	7.35912	1.13299	0.180139	1.13299	Greater than 0		201895_at	109.158	66.4275	86.8889	62.1724	63.3743	63.1007	74.316	69.7605	84.6618	96.331	33.2841	35.5604	70.864	171.677	84.6618	1	1	1	1	0	66.4275	1	0	0	1	1	18.2342	0.7	77.6191	367.319
12314	202857_at	CNPY2	canopy 2 homolog (zebrafish)	NM_001190991 /// NM_014255	0.2816	0.105417	0.8	0.108565	0.323895	0.0470483	2.8362	10.8021	10.6121	1.1408	0.190044	1.1408	Greater than 0		202858_at	1135.76	1279.2	1256.98	1183.88	1117.91	1198.37	679.112	1057.04	1151.97	1141.11	1591.47	2088.65	1312.35	1064.78	1135.76	1	1	1	0	1	1183.88	1	0	1	1	1	-48.114	0.8	1120.13	26817.9
19204	209787_s_at	HMGN4	high mobility group nucleosomal binding domain 4	NM_006353	0.1955	0.185255	0.9	0.0130047	0.32344	0.0383093	3.04247	11.3447	11.2102	1.09775	0.134553	1.09775	Greater than 0		209787_s_at	1540.54	1316.96	1391.63	1488.4	1492.89	1285.69	1711.97	1356.91	1298.8	1448.63	4.20175	12.899	17.5505	17.5932	1492.89	1	1	1	1	1	1356.91	1	1	1	1	0	135.983	0.9	1433.24	29078.9
18935	209513_s_at	HSDL2	hydroxysteroid dehydrogenase like 2	NM_001195822 /// NM_032303 /// NR_036651	0.23418	0.195059	0.7	0.158081	0.32183	0.0496407	2.7835	10.8653	10.7055	1.11709	0.159747	1.11709	Greater than 0		209513_s_at	656.914	741.715	823.331	686.813	687.005	638.97	864.042	737.89	966.31	763.816	50.0305	128.822	86.3622	101.77	823.331	1	1	1	1	1	737.89	0	0	0	1	1	85.4409	0.7	756.681	18352.5
35277	226012_at	ANKRD11	ankyrin repeat domain 11	NM_013275	0.33416	0.1606	0.7	0.0912701	0.321507	0.0463068	-2.8519	8.47433	8.69724	0.856839	-0.222903	-1.16708	Less than 0		226012_at	121.259	133.908	113.52	131.517	101.005	145.753	58.1576	100.102	133.29	110.934	224.686	304.045	281.79	196.084	113.52	1	1	1	0	0	131.517	1	1	1	1	0	-17.9964	0.7	114.945	902.137
54637	AFFX-HUMGAPDH/M33197_3_at	GAPDH	glyceraldehyde-3-phosphate dehydrogenase	NM_002046	0.1378	0.152433	0.6	0.393503	0.320934	0.0219614	3.64017	13.4997	13.4036	1.0689	0.0961222	1.0689	Greater than 0		AFFX-HUMGAPDH/M33197_5_at	2429.48	2817.22	2799.47	2661.03	2809.29	2811.09	3007.5	2221.62	2623.02	2016.5	1838.22	1636.19	1901.75	1652.24	2799.47	0	1	0	1	1	2661.03	0	1	1	1	0	138.438	0.6	2619.62	130257
25638	216338_s_at	YIPF3	Yip1 domain family, member 3	NM_015388	0.28872	0.207943	0.7	0.0836656	0.320082	0.0196024	3.77012	10.4737	10.2792	1.14436	0.19454	1.14436	Greater than 0		216338_s_at	539.006	410.789	521.533	480.462	424.746	425.807	742.393	501.267	594.313	571.59	239.544	121.223	349.929	156.401	539.006	1	1	1	1	0	480.462	1	0	0	1	1	58.5436	0.7	521.19	18668.8
38436	229173_at	KIAA1715	KIAA1715	NM_030650	0.25602	0.0616342	0.7	0.256469	0.318531	0.0240045	3.54041	8.94275	8.76897	1.12801	0.173783	1.12801	Greater than 0		229173_at	426.261	291.366	353.419	298.17	359.552	383.284	291.252	433.966	388.332	274.049	17.1444	18.2165	44.6895	60.5683	359.552	1	1	0	0	1	298.17	1	1	1	0	1	61.382	0.7	349.965	1903.88
36165	226901_at	C17orf58	chromosome 17 open reading frame 58	NM_181655 /// NM_181656	0.2339	0.193685	0.8	0.0353551	0.315735	0.0457676	2.8635	10.3358	10.1762	1.11695	0.159568	1.11695	Greater than 0		226901_at	472.635	395.521	585.703	396.927	405.458	389.869	546.393	487.22	459.114	512.291	15.5954	38.1168	27.0391	49.7029	472.635	1	1	1	0	0	396.927	1	1	1	1	1	75.7083	0.8	465.113	8264.19
14758	205302_at	IGFBP1	insulin-like growth factor binding protein 1	NM_000596	0.47428	0.061533	0.7	0.0202254	0.31401	0.0457398	2.8641	10.6787	10.3717	1.23714	0.307013	1.23714	Greater than 0		205302_at	675.692	642.549	1138.65	886.189	928.901	784.264	1560.54	1139.93	1018.79	1214.76	15.3385	86.0263	41.4198	17.0153	1018.79	1	1	1	0	0	886.189	0	1	1	1	1	132.597	0.7	999.027	42887
10665	201208_s_at	TNFAIP1	tumor necrosis factor, alpha-induced protein 1 (endothelial)	NM_021137	0.11384	0.00681894	0.7	0.426717	0.311844	0.0109621	4.48329	7.40963	7.32977	1.05692	0.0798605	1.05692	Greater than 0		201208_s_at	78.8888	57.2455	49.6784	58.301	61.8132	55.6392	37.2787	49.6237	49.1427	64.7253	236.811	210.752	96.6654	234.674	49.6784	1	1	1	0	1	57.2455	0	1	0	1	1	-7.5671	0.7	56.2336	7.62618
44649	235391_at	FAM92A1	family with sequence similarity 92, member A1	NM_145269	0.27628	0.134672	0.6	0.22827	0.309805	0.0475418	2.82591	9.70487	9.51819	1.13814	0.186683	1.13814	Greater than 0		235391_at	379.254	404.123	549.363	517.689	447.998	383.968	500.277	471.687	628.322	455.373	44.7443	116.71	73.2045	67.2028	500.277	1	0	1	1	1	455.373	0	0	0	1	1	44.904	0.6	473.805	7418.71
52741	243483_at	TRPM8	transient receptor potential cation channel, subfamily M, member 8	NM_024080	0.11908	0.0419251	0.7	0.377126	0.309533	0.0084968	-4.82424	4.08492	4.16836	0.943804	-0.0834415	-1.05954	Less than 0		243484_x_at	184.748	164.362	101.472	111.131	146.583	130.035	61.2271	143.051	114.881	127.421	21.1384	89.203	29.4834	10.9303	114.881	1	0	1	1	1	130.035	0	1	0	1	1	-15.1538	0.7	128.491	450.082
54640	AFFX-HUMISGF3A/M97935_3_at	STAT1	signal transducer and activator of transcription 1, 91kDa	NM_007315 /// NM_139266	0.45848	0.00906714	0.6	0.164529	0.308019	0.0379567	3.05193	9.94238	9.64461	1.22924	0.297767	1.22924	Greater than 0		AFFX-HUMISGF3A/M97935_5_at	213.754	256.114	308.234	263.452	232.146	231.657	28.5615	276.71	367.087	201.478	113.085	226.427	211.827	185.745	232.146	1	1	0	1	0	256.114	1	0	1	1	0	-23.9673	0.6	237.92	634.077
31510	222221_x_at	EHD1	EH-domain containing 1	NM_006795	0.42756	0.0242348	0.7	0.0801657	0.30799	0.00669388	5.1609	8.87792	8.59841	1.21378	0.279513	1.21378	Greater than 0		222221_x_at	138.034	145.204	141.12	111.026	131.71	117.379	105.829	124.995	143.821	140.699	693.41	418.233	975.858	752.153	138.034	0	1	1	1	0	124.995	1	1	1	0	1	13.0393	0.7	129.982	44.9881
10108	200651_at	GNB2L1	guanine nucleotide binding protein (G protein), beta polypeptide 2-like 1	NM_006098	0.04816	0.0815706	0.9	0.201289	0.307755	0.0151998	4.07185	13.3293	13.2949	1.02408	0.0343321	1.02408	Greater than 0		200651_at	2396.81	2945.91	2430.14	2744.83	2805.3	2842.53	3279.07	2444.48	2403.25	3248.47	14612.5	20441.7	19696	17680.5	2430.14	1	1	1	1	1	2842.53	1	1	1	0	1	-412.388	0.9	2754.08	83110.4
21221	211904_x_at	RAD52	RAD52 homolog (S. cerevisiae)	NM_134424	0.1775	0.0777075	0.9	0.0725951	0.306951	0.0391406	-3.02059	6.57144	6.69411	0.918485	-0.122672	-1.08875	Less than 0		211904_x_at	32.497	22.3847	20.4272	14.4896	35.4489	26.3043	9.94249	23.0231	30.4867	21.7581	329.088	131.595	470.427	344.566	30.4867	1	1	1	1	1	22.3847	1	1	1	0	1	8.10203	0.9	23.6762	43.4408
15204	205748_s_at	RNF126	ring finger protein 126	NM_194460	0.2905	0.0315055	0.6	0.291209	0.303304	0.0178685	3.8782	6.91057	6.71491	1.14525	0.195658	1.14525	Greater than 0		205748_s_at	58.8029	39.0286	31.4046	27.2035	36.4645	34.4061	22.1753	20.7069	24.7265	33.7033	828.155	862.245	688.122	805.72	31.4046	1	0	1	0	1	33.7033	0	1	0	1	1	-2.29874	0.6	32.8622	34.3193
29467	220174_at	LRRC8E	leucine rich repeat containing 8 family, member E	NM_025061	0.501	0.0558571	0.6	0.0551977	0.303014	0.0292303	3.32542	5.91231	5.5898	1.2505	0.322509	1.2505	Greater than 0		220174_at	32.7323	30.1151	21.4642	11.0922	20.9426	19.801	20.9969	22.9199	24.5131	23.557	4.24894	60.2197	73.2951	97.1985	21.4642	1	0	0	1	1	22.9199	0	1	1	1	0	-1.45568	0.6	22.8134	17.3287
37832	228569_at	PAPOLA	poly(A) polymerase alpha	NM_032632	0.2887	0.100241	0.8	0.021716	0.302664	0.0395722	-3.00944	8.47391	8.66844	0.873856	-0.194533	-1.14435	Less than 0		228569_at	173.164	242.855	178.099	230.136	259.468	320.743	373.998	323.252	165.149	244.274	103.02	106.785	70.7208	14.7604	178.099	1	1	1	1	1	244.274	1	1	0	0	1	-66.175	0.8	251.114	4468.26
11873	202416_at	DNAJC7	DnaJ (Hsp40) homolog, subfamily C, member 7	NM_001144766 /// NM_003315 /// NR_029431	0.12504	0.0497936	0.6	0.431039	0.301468	0.0435026	-2.91403	11.867	11.9545	0.941155	-0.0874964	-1.06252	Less than 0		202416_at	1006.26	1168.86	1061.33	1001.66	1316.78	1055.97	914.856	949.344	908.701	1376.13	10156.8	8489.44	8819.2	6769.31	1006.26	1	0	1	0	1	1055.97	1	0	0	1	1	-49.709	0.6	1075.99	11835.1
15237	205781_at	C16orf7	chromosome 16 open reading frame 7	NM_004913	0.38308	0.0117641	0.7	0.106897	0.300435	0.0275657	3.3886	7.29041	7.03758	1.19154	0.252828	1.19154	Greater than 0		205781_at	41.0907	44.4443	59.8953	47.7467	43.3174	47.4574	45.1109	56.1847	66.4363	51.6285	213.931	463.327	361.523	334.461	45.1109	0	1	1	1	1	47.7467	1	0	1	1	0	-2.63575	0.7	50.3312	7.03745
22370	213058_at	TTC28	tetratricopeptide repeat domain 28	NM_001145418	0.31064	0.0789897	0.7	0.111896	0.300381	0.0116627	-4.40314	8.51467	8.72297	0.865558	-0.208297	-1.15532	Less than 0		213058_at	211.358	194.623	253.464	258.238	259.546	261.291	186.458	304.998	176.5	184.796	100.431	149.732	126.443	137.183	211.358	0	1	1	1	0	258.238	1	1	0	1	1	-46.8797	0.7	229.127	1360.02
12288	202831_at	GPX2	glutathione peroxidase 2 (gastrointestinal)	NM_002083	0.23702	0.0056808	0.8	0.158624	0.300331	0.0493112	-2.79002	4.34416	4.50573	0.894047	-0.161577	-1.11851	Less than 0		202832_at	268.14	383.784	376.946	486.342	507.495	443.869	767.769	427.654	345.291	428.671	27.2996	68.759	36.7529	12.9979	376.946	1	1	1	1	1	428.671	1	1	0	0	1	-51.7248	0.8	443.596	908.607
33958	224690_at	C20orf108	chromosome 20 open reading frame 108	NM_080821	0.23338	0.0830579	0.8	0.0843323	0.300193	0.0360749	-3.10417	10.0573	10.2165	0.895505	-0.159226	-1.11669	Less than 0		224690_at	484.335	486.802	547.609	503.729	433.479	466.178	375.49	473.968	467.184	502.51	53.0738	11.8323	28.9095	42.0922	467.184	1	1	0	1	1	486.802	1	0	1	1	1	-19.6181	0.8	474.129	1564.75
40474	231211_s_at	YIF1B	Yip1 interacting factor homolog B (S. cerevisiae)	NM_001039671 /// NM_001039672 /// NM_001039673 /// NM_001145461 /// NM_001145462 /// NM	0.24358	0.136215	0.8	0.016897	0.299173	0.0374873	3.06467	11.6679	11.5021	1.12179	0.165798	1.12179	Greater than 0		231211_s_at	1248.32	1165.43	1694.22	1507.28	1596.83	1518.37	1568.14	1327.56	1651.81	1610.84	8.12354	6.20967	27.6532	7.34035	1596.83	1	1	1	1	0	1507.28	0	1	1	1	1	89.553	0.8	1488.88	39672.2
23451	214143_x_at	RPL24	ribosomal protein L24	NM_000986	0.05892	0.101259	0.7	0.333537	0.298429	0.00946426	4.67765	14.1311	14.0892	1.02946	0.0418892	1.02946	Greater than 0		214143_x_at	4384.35	5383.92	3947.15	4907.16	5697.09	5552.21	5566.23	4067.48	3802.47	5919.06	3559.41	3993.31	2930.04	3106.94	4384.35	1	1	1	0	1	5383.92	1	1	0	0	1	-999.564	0.7	4922.71	591719
11498	202041_s_at	FIBP	fibroblast growth factor (acidic) intracellular binding protein	NM_004214 /// NM_198897	0.18182	0.14052	0.7	0.169499	0.29796	0.0423761	2.94031	10.4229	10.2973	1.09091	0.12553	1.09091	Greater than 0		202041_s_at	527.895	541.063	718.456	630.21	504.316	514.706	635.179	542.675	726.666	592.932	871.844	950.688	685.268	716.104	635.179	1	1	1	1	1	542.675	0	0	0	1	1	92.5044	0.7	593.41	8463.74
28216	218923_at	CTBS	chitobiase, di-N-acetyl-	NM_004388	0.39948	0.0302734	0.7	0.0612389	0.297748	0.0497722	2.78091	7.91806	7.65534	1.19974	0.262717	1.19974	Greater than 0		218923_at	106.072	77.5254	101.552	132.53	99.0374	84.6475	146.874	118.905	105.306	111.107	32.5872	1.59835	61.4716	41.2533	105.306	0	1	0	1	1	111.107	1	1	1	0	1	-5.8005	0.7	108.356	116.466
3957	1557867_s_at	C9orf117	chromosome 9 open reading frame 117	NM_001012502	0.30888	0.0655473	0.7	0.114172	0.29715	0.049244	2.79135	6.77279	6.5656	1.15444	0.207196	1.15444	Greater than 0		1557867_s_at	33.1344	36.9516	43.5642	32.9182	46.5004	33.3112	27.3397	30.3974	38.0669	40.4707	16.2615	15.9436	115.833	14.8644	38.0669	1	1	1	1	0	33.3112	0	1	1	0	1	4.75566	0.7	36.2655	21.189
18250	208826_x_at	HINT1	histidine triad nucleotide binding protein 1	NM_005340 /// NR_024610 /// NR_024611	0.24826	0.0381861	0.8	0.100634	0.29677	0.0432982	2.91874	12.3537	12.1849	1.12413	0.168814	1.12413	Greater than 0		208826_x_at	1468.37	2012.65	1729.78	1739.87	1737.83	1873.05	2338.86	1647.73	1599.41	2079.48	405.813	300.092	45.7899	217.066	1729.78	1	1	1	0	1	1873.05	1	1	1	0	1	-143.273	0.8	1822.7	22900.1
53297	244038_at	WDR89	WD repeat domain 89	NM_001008726 /// NM_080666	0.17902	0.0128819	0.7	0.290346	0.295562	0.0465558	-2.8466	8.91981	9.04349	0.917842	-0.123683	-1.08951	Less than 0		244038_at	285.438	175.261	208.017	239.695	209.904	230.921	226.992	299.307	272.535	304.325	15.2692	15.8765	13.0773	24.6826	226.992	0	1	1	1	1	239.695	0	1	1	1	0	-12.703	0.7	245.239	217.386
23744	214436_at	FBXL2	F-box and leucine-rich repeat protein 2	NM_001171713 /// NM_012157	0.25266	0.0728723	0.7	0.153898	0.294857	0.0489391	2.79744	8.41908	8.24745	1.12633	0.171626	1.12633	Greater than 0		214436_at	107.146	117.501	82.0754	83.6472	81.8014	70.8106	121.267	101.044	121.937	93.9656	56.4088	68.0077	12.3328	11.0444	107.146	0	1	1	1	1	93.9656	1	0	0	1	1	13.1806	0.7	98.1195	223.35
15192	205736_at	PGAM2	phosphoglycerate mutase 2 (muscle)	NM_000290	0.21928	6.45026e-05	0.6	0.358273	0.294404	0.0210376	3.68898	6.21628	6.06619	1.10964	0.15009	1.10964	Greater than 0		205736_at	46.0217	24.0629	20.6918	23.3367	23.6701	26.7555	7.67835	18.4608	14.898	19.59	343.716	516.4	347.027	520.872	20.6918	1	1	1	0	0	23.3367	0	1	0	1	1	-2.64495	0.6	22.5166	0.0568534
18072	208646_at	RPS14P3	ribosomal protein S14 pseudogene 3	---	0.23926	0.0175518	0.8	0.115011	0.292956	0.016207	3.99428	12.6956	12.5325	1.11963	0.163026	1.11963	Greater than 0		208646_at	2478.27	2817.72	2465.86	2873.23	2798.25	2620.37	3277.62	2402.24	2302.89	2990.59	1421.52	1174.2	1138.97	695.635	2478.27	1	1	1	0	1	2817.72	1	1	1	0	1	-339.447	0.8	2702.7	14536.9
32420	223133_at	TMEM14B	transmembrane protein 14B	NM_001127711 /// NM_030969	0.30458	0.0222704	0.8	0.0327964	0.289912	0.0158244	4.02305	11.0216	10.8171	1.15229	0.204505	1.15229	Greater than 0		223133_at	874.925	954.592	920.739	960.482	909.765	1032.47	1310.56	685.763	934.243	1089.79	14.806	7.8048	15.8766	11.7364	920.739	1	1	1	0	1	960.482	1	1	1	0	1	-39.7436	0.8	967.334	5159.08
21772	212458_at	SPRED2	sprouty-related, EVH1 domain containing 2	NM_001128210 /// NM_181784	0.19644	0.00598895	0.8	0.156656	0.289771	0.0435534	-2.91286	10.8276	10.9628	0.910567	-0.135164	-1.09822	Less than 0		212458_at	1028.53	1101.63	890.232	1045.64	998.113	1019.84	1269.98	1050.53	773.495	845.457	134.852	198.182	249.182	174.772	998.113	1	1	1	1	0	1045.64	1	1	1	0	1	-47.524	0.8	1002.34	1055.54
24922	215620_at	RREB1	ras responsive element binding protein 1	NM_001003698 /// NM_001003699 /// NM_001003700 /// NM_001168344	0.23122	9.59889e-05	0.7	0.226959	0.289569	0.0164698	-3.97499	5.65399	5.81182	0.896369	-0.157835	-1.11561	Less than 0		215620_at	31.9267	17.9972	14.0998	16.5176	22.4489	18.2385	4.88776	19.1677	11.8251	12.602	29.9336	73.7	50.1021	85.6776	14.0998	1	1	1	1	0	17.9972	0	1	0	1	1	-3.89732	0.7	16.9711	0.0442689
21076	211747_s_at	LSM5	LSM5 homolog, U6 small nuclear RNA associated (S. cerevisiae)	NM_001130710 /// NM_001139499 /// NM_012322 /// NR_024466	0.24016	0.17124	0.6	0.143142	0.288636	0.0337968	3.17188	11.246	11.0824	1.12008	0.163607	1.12008	Greater than 0		211747_s_at	1375.79	1164.84	1147.31	967.477	957.788	1060.1	1217.98	1050.07	1049	995.588	36.7143	44.5963	59.2646	49.734	1147.31	0	1	1	1	1	1050.07	1	0	0	1	0	97.241	0.6	1098.59	25990.5
23913	214606_at	TSPAN2	tetraspanin 2	NM_005725	0.24872	0.0532122	0.8	0.0511888	0.28828	0.0342963	3.15659	3.89363	3.72452	1.12436	0.169108	1.12436	Greater than 0		214606_at	11.1819	5.4791	6.87044	4.21718	11.002	8.50686	0.69534	6.59615	6.4288	4.4377	9.12713	24.385	7.82041	50.7031	6.87044	1	1	0	1	1	5.4791	1	1	1	0	1	1.39134	0.8	6.54154	4.81838
40842	231579_s_at	TIMP2	TIMP metallopeptidase inhibitor 2	NM_003255	0.18568	0.123164	0.7	0.137701	0.286636	0.0162137	-3.99379	12.8619	12.99	0.915044	-0.128087	-1.09284	Less than 0		231579_s_at	2553.63	3114.7	2453.16	2960.87	3336.79	3461.47	2979.66	2468.1	2271.02	2921.56	6.23573	38.014	9.72652	121.028	2553.63	1	1	1	0	1	2960.87	1	1	0	0	1	-407.236	0.7	2852.1	177539
43110	233851_s_at	TOR3A	torsin family 3, member A	NM_022371	0.31944	0.0503276	0.7	0.0713235	0.285273	0.0197502	3.76144	7.38327	7.16949	1.15972	0.213781	1.15972	Greater than 0		233851_s_at	78.245	57.5088	51.0121	44.9046	49.6617	34.2495	28.8959	42.5037	38.2061	36.7502	337.792	205.335	255.198	550.207	49.6617	0	1	1	1	1	42.5037	1	1	1	0	0	7.15801	0.7	46.1938	90.6247
18791	209369_at	ANXA3	annexin A3	NM_005139	0.28606	0.0586686	0.6	0.194606	0.284834	0.00806384	4.89657	12.0155	11.8227	1.14303	0.192863	1.14303	Greater than 0		209369_at	1492.19	1736.37	1669.76	1815.03	1697.87	1623.11	2313.54	1727.52	1871.51	1633.68	26.6878	64.657	72.2311	105.863	1697.87	1	1	0	1	0	1727.52	1	1	1	0	0	-29.655	0.6	1758.06	25923.4
42347	233085_s_at	OBFC2A	oligonucleotide/oligosaccharide-binding fold containing 2A	NM_001031716 /// NR_024415	0.23504	0.0946591	0.7	0.109345	0.284761	0.0435324	2.91334	10.9263	10.766	1.11752	0.160305	1.11752	Greater than 0		233085_s_at	767.827	956.654	1155.63	912.698	935.461	974.105	1237.86	918.395	1134.81	1060.17	49.1183	7.13105	69.7342	63.4361	1134.81	1	1	1	1	1	956.654	0	0	0	1	1	178.156	0.7	1005.36	16774
18558	209135_at	ASPH	aspartate beta-hydroxylase	NM_001164750 /// NM_001164751 /// NM_001164752 /// NM_001164753 /// NM_001164754 /// NM	0.22426	0.00172092	0.7	0.213009	0.284747	0.0286983	3.34514	11.7428	11.5895	1.11213	0.15333	1.11213	Greater than 0		209135_at	1623.31	1786.01	1685.32	1635.67	1633.79	2069.62	2530.76	1670.2	1346.69	1528.64	55.0383	36.2302	29.1581	64.8882	1633.79	1	1	1	1	0	1670.2	1	0	1	0	1	-36.41	0.7	1751	1682.83
30937	221647_s_at	RIC8A	resistance to inhibitors of cholinesterase 8 homolog A (C. elegans)	NM_021932	0.22136	0.127887	0.7	0.0859614	0.283802	0.0106615	4.51961	9.89324	9.74179	1.11068	0.151446	1.11068	Greater than 0		221647_s_at	354.655	374.994	470.89	373.412	288.171	268.693	467.669	354.917	583.097	467.069	21.1577	208.619	121.299	298.838	467.669	1	1	1	1	1	373.412	0	0	0	1	1	94.257	0.7	400.357	10588.3
41069	231806_s_at	STK36	serine/threonine kinase 36	NM_015690	0.20226	0.174637	0.7	0.0508657	0.281941	0.0397134	-3.00582	9.90703	10.046	0.908155	-0.138989	-1.10113	Less than 0		231806_s_at	326.448	460.014	431.674	477.894	351.564	340.67	381.662	418.006	384.803	380.048	14.1728	202.952	31.8781	180.671	381.662	1	1	0	1	0	418.006	1	0	1	1	1	-36.3439	0.7	395.278	4019.29
34367	225101_s_at	SNX14	sorting nexin 14	NM_020468 /// NM_153816	0.15234	0.106776	0.6	0.267369	0.281621	0.00629879	5.24963	10.2127	10.1068	1.07617	0.105903	1.07617	Greater than 0		225101_s_at	613.951	614.167	632.424	556.67	551.021	567.006	842.812	689.319	611.772	548.908	105.191	147.767	102.084	24.7147	613.951	0	1	1	0	1	567.006	1	0	0	1	1	46.9458	0.6	622.805	7612.62
13554	204098_at	RBMX2	RNA binding motif protein, X-linked 2	NM_016024	0.26958	0.100399	0.7	0.0510053	0.280246	0.00257972	-6.7016	9.22823	9.41065	0.88122	-0.182426	-1.13479	Less than 0		204098_at	236.35	293.584	304.236	223.653	259.423	305.649	235.226	357.207	315.894	299.661	160.184	147.037	191.287	147.241	259.423	1	0	1	1	1	299.661	1	0	1	1	0	-40.2381	0.7	283.088	1654.44
22673	213363_at	CA5BP	Carbonic anhydrase VB pseudogene	NR_026551	0.41664	0.0258072	0.4	0.271516	0.278491	0.0436883	2.90977	6.8407	6.5677	1.20832	0.273	1.20832	Greater than 0		213363_at	29.7659	23.2352	25.2226	25.4652	24.3094	27.7751	22.2166	14.9469	31.1849	33.3239	48.4014	13.7743	50.108	158.667	25.2226	1	0	0	1	0	25.4652	1	0	0	0	1	-0.24262	0.4	25.7446	6.32481
22393	213081_at	ZBTB22	zinc finger and BTB domain containing 22	NM_001145338 /// NM_005453	0.35088	0.0686533	0.5	0.185127	0.276165	0.0414055	2.96362	8.5328	8.2996	1.17544	0.233203	1.17544	Greater than 0		213081_at	125.218	104.505	167.503	150.856	101.709	95.73	115.156	129.227	152.706	122.452	38.6042	51.5783	71.17	127.723	125.218	1	0	1	0	1	122.452	1	0	0	0	1	2.7658	0.5	126.506	354.284
[truncated: 55 more rows]
[truncated: 41 more columns]

## Sheet: Not annotated
Column	Probeset ID	Gene Symbol	Gene Title	RefSeq Transcript ID	p-value	t	Mean(L)	Mean(NL)	MeanRatio(L/NL)	MeanDiff(L-NL)	FoldChange(L/NL)	FoldChange(L/NL) (Description)		Probe Set ID	Gril_11L.mas5-Signal	Gril_11L.mas5-Detection	Gril_11NL.mas5-Signal	Gril_11NL.mas5-Detection	Gril_12L.mas5-Signal	Gril_12L.mas5-Detection	Gril_12NL.mas5-Signal	Gril_12NL.mas5-Detection	Gril_13L.mas5-Signal	Gril_13L.mas5-Detection	Gril_13NL.mas5-Signal	Gril_13NL.mas5-Detection	Gril_6L.mas5-Signal	Gril_6L.mas5-Detection	Gril_6NL.mas5-Signal	Gril_6NL.mas5-Detection	Gril_8L.mas5-Signal	Gril_8L.mas5-Detection	Gril_8NL.mas5-Signal	Gril_8NL.mas5-Detection	Gril_H1.mas5-Signal	Gril_H1.mas5-Detection	Gril_H2.mas5-Signal	Gril_H2.mas5-Detection	Gril_H3.mas5-Signal	Gril_H3.mas5-Detection	Gril_H4.mas5-Signal	Gril_H4.mas5-Detection	Probe Set ID	GeneChip Array	Sequence Source	Transcript ID(Array Design)	Representative Public ID	UniGene ID	Alignments
[truncated: 448 more rows]
[truncated: 6 more columns]

[truncated: 1 more sheets: Absent in Leaky and NON-Leaky]
