# Supplementary material for: Reactive astrocytic S1P3 signaling modulates the blood–tumor barrier in brain metastases
Source: Nat Commun. 2018 Jul 13;9:2705. doi: 10.1038/s41467-018-05030-w (PMC6045677; doi:10.1038/s41467-018-05030-w)
Supplement: Supplementary file 6 — Supplementary Data 3 [file 41467_2018_5030_MOESM6_ESM.xlsx]

## Sheet: Sheet1
Supplementary Data 3: S1P3 and GFAP staining in the human specimens
Specimen #	Primary tumora	Picture #	% GFAP	%S1PR3	% S1P3/GFAP	% S1P3/GFAP average
1	BC ER+PR+	1	0	0	0	0
		2	0	0	0
		3	0	0	0
2	BC ER+PR- HER2-	1	4.08571	1.97711	48.3909	36.8725
		2	3.25254	1.20102	36.9256
		3	1.93918	0.49063	25.3009
3	BC ER+PR- HER2-	1	6.58688	1.6723	25.3883	64.139
		2	5.58219	5.52656	99.0034
		3	3.88744	2.64444	68.0252
4	BC ER-PR- HER2+	1	10.5545	8.75104	82.913	64.9144
		2	8.27879	5.40949	65.3415
		3	4.66402	2.16824	46.4886
5	BC ER-PR- HER2-	1	2.44791	1.0764	43.9722	71.5414
		2	5.24142	4.66138	88.9335
		3	1.87687	1.53375	81.7185
6	BC HER2+	1	29.4984	10.8473	36.7725	27.5971
		2	33.7385	9.86471	29.2387
		3	13.3026	2.23218	16.78
7	PA	1	6.5979	5.75621	87.2431	81.4712
		2	6.8324	4.42086	64.7044
		3	6.06067	5.60408	92.4663
8	BC ER+PR+ HER2-	1	5.89538	4.60596	78.1283	63.4902
		2	6.66129	3.74328	56.1945
		3	5.18185	2.90949	56.1477
9	PA	1	10.0706	3.56698	35.4198	50.7113
		2	9.23084	3.44838	37.3572
		3	16.4519	13.0557	79.3571
10	BC ER- PR- HER2-	1	4.34085	0.80789	18.6113	20.8288
		2	5.13668	1.27473	24.8162
		3	3.3295	0.63456	19.0587
11	BC ER-/+ PR-/+ HER2+	1	6.40781	4.28931	66.9388	58.3207
		2	2.66224	1.32121	49.6278
		3	1.87057	1.09233	58.3956
12	BC ER+ PR- HER2+	1	3.52666	0.83809	23.7644	53.9383
		2	4.01532	1.64016	40.8475
		3	4.34674	4.22516	97.203
13	PA	1	1.59388	1.14352	71.7446	44.4774
		2	0.41205	0.13585	32.9691
		3	0.53841	0.15462	28.7185
14	PA	1	2.19928	0.62105	28.2389	21.1112
		2	3.4693	0.82881	23.8898
		3	3.3924	0.38011	11.2048
15	PA	1	2.69404	0.39902	14.8114	9.58218
		2	3.93219	0.20706	5.26585
		3	1.69246	0.14672	8.66931
16	PA	1	5.78295	3.30047	57.0725	67.305
		2	2.27333	1.07792	47.4159
		3	2.72701	2.65684	97.4266
17	PA	1	1.24792	0.23131	18.5356	18.356
		2	1.53839	0.25964	16.8776
		3	1.42534	0.28015	19.6549
18	PA	1	3.38679	0.63026	18.6095	18.7794
		2	1.38613	0.17312	12.4894
		3	1.45554	0.36737	25.2392
19	PA	1	0	0	0	0
		2	0	0	0
		3	0	0	0
a BC: Breast cancer; PA: Pulmonary Adenocarcinoma
